# Supplementary material for: Proteomic analysis of the influence of Cu2+ on the crystal protein production of Bacillus thuringiensis X022
Source: Microb Cell Fact. 2015 Oct 5;14:153. doi: 10.1186/s12934-015-0339-9 (PMC4595308; doi:10.1186/s12934-015-0339-9)
Supplement: Supplementary file 2 — 10.1186/s12934-015-0339-9 Identification of B. thuringiensis proteins without and with Cu2+ added in the medium and biological replicates. [file 12934_2015_339_MOESM2_ESM.xls]

## Sheet: CK1
CK1
Accession	Description	Score	Coverage	# Proteins	# Unique Peptides	# Peptides	# PSMs	# AAs	MW [kDa]	calc. pI
E9K6H7	Cry1Ac OS=Bacillus thuringiensis PE=4 SV=1 - [E9K6H7_BACTU]	528.906	42.44	84	20	35	146	1178	133.248	5.13525
P0A376	Pesticidal crystal protein cry1Ca OS=Bacillus thuringiensis subsp. aizawai GN=cry1Ca PE=2 SV=1 - [CR1CA_BACTA]	521.647	41.3	13	29	39	149	1189	134.702	5.07178
P19415	Pesticidal crystal protein cry1Da OS=Bacillus thuringiensis subsp. aizawai GN=cry1Da PE=2 SV=1 - [CR1DA_BACTA]	335.372	33.25	34	11	17	94	1164	131.909	5.42725
C3ETG1	ATP synthase subunit beta OS=Bacillus thuringiensis serovar kurstaki str. T03a001 GN=atpD PE=3 SV=1 - [C3ETG1_BACTK]	311.903	60.47	11	19	19	73	468	51.0121	5.04639
C3EF72	60 kDa chaperonin OS=Bacillus thuringiensis serovar kurstaki str. T03a001 GN=groL PE=3 SV=1 - [C3EF72_BACTK]	214.36	61.21	22	24	24	57	544	57.37	4.84326
M4LER1	Neutral protease B OS=Bacillus thuringiensis serovar kurstaki str. HD73 GN=HD73_5406 PE=4 SV=1 - [M4LER1_BACTK]	209.375	38.07	6	18	18	56	591	65.3287	6.354
C3E6D6	Aldehyde dehydrogenase OS=Bacillus thuringiensis serovar pakistani str. T13001 GN=bthur0005_32140 PE=3 SV=1 - [C3E6D6_BACTU]	185.855	46.15	27	20	20	49	494	53.7113	5.65576
C3CMB9	Spore coat protein E OS=Bacillus thuringiensis Bt407 GN=cotE PE=4 SV=1 - [C3CMB9_BACTU]	160.082	40	7	5	5	35	180	20.3298	4.4751
A0R8H8	Elongation factor Tu OS=Bacillus thuringiensis (strain Al Hakam) GN=tuf PE=3 SV=1 - [EFTU_BACAH]	157.036	47.09	5	17	17	41	395	42.9119	5.0083
C3CGH7	Stage IV sporulation protein A OS=Bacillus thuringiensis Bt407 GN=spoIVA PE=3 SV=1 - [C3CGH7_BACTU]	149.082	46.54	7	13	13	40	492	55.5785	4.77979
M4L3X2	Asparagine synthetase OS=Bacillus thuringiensis serovar kurstaki str. HD73 GN=HD73_1938 PE=4 SV=1 - [M4L3X2_BACTK]	138.142	23.89	18	14	14	35	607	69.4752	6.40479
C3EHX1	Immune inhibitor A OS=Bacillus thuringiensis serovar kurstaki str. T03a001 GN=bthur0006_11780 PE=4 SV=1 - [C3EHX1_BACTK]	124.248	16.09	30	11	11	30	783	85.1294	5.45264
Q631W4	Acyl-CoA dehydrogenase OS=Bacillus cereus (strain ZK / E33L) GN=acdA PE=3 SV=1 - [Q631W4_BACCZ]	121.565	30.13	13	12	12	30	594	65.5591	5.46533
A0RJC0	Succinate dehydrogenase subunit A OS=Bacillus thuringiensis (strain Al Hakam) GN=sdhA PE=4 SV=1 - [A0RJC0_BACAH]	108.047	35.68	15	13	13	27	597	65.8969	6.02393
A0RL97	ATP synthase subunit alpha OS=Bacillus thuringiensis (strain Al Hakam) GN=atpA PE=3 SV=2 - [ATPA_BACAH]	103.526	29.08	4	11	11	30	502	54.6097	5.43994
M4LGH6	Extracellular solute-binding protein family 5 OS=Bacillus thuringiensis serovar kurstaki str. HD73 GN=HD73_3859 PE=4 SV=1 - [M4LGH6_BACTK]	100.344	28.9	10	10	12	26	564	63.4827	8.57275
C3E6G7	Extracellular solute-binding protein family 5 OS=Bacillus thuringiensis serovar pakistani str. T13001 GN=bthur0005_32450 PE=4 SV=1 - [C3E6G7_BACTU]	99.3596	20.84	15	7	7	26	571	64.2039	8.90967
M4LDQ2	Aminopeptidase OS=Bacillus thuringiensis serovar kurstaki str. HD73 GN=HD73_5768 PE=4 SV=1 - [M4LDQ2_BACTK]	93.2393	48.71	20	12	12	25	466	50.6903	8.82178
C3HWZ6	Malate synthase OS=Bacillus thuringiensis IBL 200 GN=bthur0013_10320 PE=4 SV=1 - [C3HWZ6_BACTU]	86.1439	45.41	13	12	12	22	425	46.8534	5.61768
C3H439	Extracellular solute-binding protein family 5 OS=Bacillus thuringiensis serovar huazhongensis BGSC 4BD1 GN=bthur0011_32840 PE=4 SV=1 - [C3H439_BACTU]	84.2664	21.24	9	6	7	22	565	63.5686	8.5874
F0PWU6	Aminotransferase OS=Bacillus thuringiensis subsp. finitimus (strain YBT-020) GN=YBT020_08700 PE=3 SV=1 - [F0PWU6_BACT0]	83.9918	29.18	21	8	8	23	449	50.142	6.02393
C3CCG9	Inosine-5'-monophosphate dehydrogenase OS=Bacillus thuringiensis Bt407 GN=guaB PE=3 SV=1 - [C3CCG9_BACTU]	81.8284	41.89	10	11	11	24	487	52.4665	6.91748
C3F861	Small, acid-soluble spore protein B OS=Bacillus thuringiensis serovar monterrey BGSC 4AJ1 GN=bthur0007_45020 PE=4 SV=1 - [C3F861_BACTU]	81.7649	72.31	5	3	3	21	65	6.82149	6.62451
C3CDS5	Protein PrkA OS=Bacillus thuringiensis Bt407 GN=prkA PE=4 SV=1 - [C3CDS5_BACTU]	75.452	26.47	3	12	12	23	631	73.1114	6.06201
C3CCQ3	50S ribosomal protein L10 OS=Bacillus thuringiensis Bt407 GN=rplJ PE=3 SV=1 - [C3CCQ3_BACTU]	69.8912	48.8	4	8	8	19	166	18.0257	5.43994
C3CQ30	Pyruvate kinase OS=Bacillus thuringiensis Bt407 GN=pyk2 PE=3 SV=1 - [C3CQ30_BACTU]	69.6443	20.17	10	2	7	22	585	62.2288	5.32568
J3WXT4	Oligopeptide-binding protein oppA OS=Bacillus thuringiensis HD-771 GN=BTG_09805 PE=4 SV=1 - [J3WXT4_BACTU]	69.0097	21.16	20	8	8	19	553	63.0463	7.78174
C3CNM8	6,7-dimethyl-8-ribityllumazine synthase OS=Bacillus thuringiensis Bt407 GN=ribH PE=3 SV=1 - [C3CNM8_BACTU]	68.4215	65.36	8	8	8	16	153	16.2385	6.16357
C3EIK1	Menaquinol-cytochrome c reductase iron-sulfur subunit OS=Bacillus thuringiensis serovar kurstaki str. T03a001 GN=bthur0006_14110 PE=4 SV=1 - [C3EIK1_BACTK]	67.7653	52.15	9	5	5	17	163	18.0121	9.15869
C3CP50	Superoxide dismutase OS=Bacillus thuringiensis Bt407 GN=sodA1 PE=3 SV=1 - [C3CP50_BACTU]	66.8139	26.11	9	3	3	15	203	22.6161	5.51611
C3EKF4	Methylmalonate semialdehyde dehydrogenase [acylating] OS=Bacillus thuringiensis serovar kurstaki str. T03a001 GN=iolA PE=3 SV=1 - [C3EKF4_BACTK]	66.5838	37.04	19	10	10	18	486	52.9043	5.40186
K0FJZ8	DNA-binding protein HU OS=Bacillus thuringiensis MC28 GN=hup PE=3 SV=1 - [K0FJZ8_BACTU]	66.2306	54.44	5	3	3	16	90	9.63619	9.30518
D5TQK6	Acetyl-CoA acetyltransferase OS=Bacillus thuringiensis (strain BMB171) GN=BMB171_C4940 PE=3 SV=1 - [D5TQK6_BACT1]	65.1311	25.45	22	6	6	20	393	41.0833	5.90967
J3XGW3	Branched-chain alpha-keto acid dehydrogenase subunit E2 OS=Bacillus thuringiensis HD-789 GN=BTF1_18155 PE=3 SV=1 - [J3XGW3_BACTU]	60.5965	19.39	7	5	5	17	428	45.8431	5.56689
C3CPV6	Short chain enoyl-CoA hydratase OS=Bacillus thuringiensis Bt407 GN=bthur0002_43830 PE=3 SV=1 - [C3CPV6_BACTU]	60.1099	30.33	16	4	4	14	244	26.3384	6.30322
C3C946	Aminopeptidase OS=Bacillus thuringiensis serovar tochigiensis BGSC 4Y1 GN=bthur0001_45990 PE=4 SV=1 - [C3C946_BACTU]	58.7965	21.02	8	5	5	15	371	41.7548	5.09717
K4LSH1	4-hydroxyphenylpyruvate dioxygenase Hpd OS=Bacillus thuringiensis Bt407 GN=hpd PE=3 SV=1 - [K4LSH1_BACTU]	58.6875	39.25	14	9	9	17	372	42.0674	5.10986
E5L4Y0	Chitin-binding protein OS=Bacillus thuringiensis GN=cbp21 PE=4 SV=1 - [E5L4Y0_BACTU]	57.6565	42.86	10	6	6	16	189	20.7035	4.69092
C3CJN9	Acetoin:2,6-dichlorophenolindophenol oxidoreductase subunit beta OS=Bacillus thuringiensis Bt407 GN=bthur0002_25510 PE=4 SV=1 - [C3CJN9_BACTU]	56.7401	31.66	16	6	6	14	338	36.2958	5.12256
F0PR22	Elongation factor G OS=Bacillus thuringiensis subsp. finitimus (strain YBT-020) GN=fusA PE=3 SV=1 - [F0PR22_BACT0]	55.3811	15.61	13	7	7	14	692	76.2894	4.98291
C3C6E9	Elongation factor Ts OS=Bacillus thuringiensis serovar tochigiensis BGSC 4Y1 GN=tsf PE=3 SV=1 - [C3C6E9_BACTU]	50.7526	34.9	13	4	4	10	255	28.1736	5.60498
A0RDW0	3-hydroxyisobutyrate dehydrogenase OS=Bacillus thuringiensis (strain Al Hakam) GN=BALH_2097 PE=4 SV=1 - [A0RDW0_BACAH]	49.7412	20.27	13	4	4	13	296	32.2284	5.04639
C3CAW1	3-hydroxybutyryl-CoA dehydrogenase OS=Bacillus thuringiensis serovar tochigiensis BGSC 4Y1 GN=bthur0001_52250 PE=4 SV=1 - [C3CAW1_BACTU]	49.4609	22.26	14	5	5	17	283	31.3455	5.59229
C3CRL9	Glyceraldehyde-3-phosphate dehydrogenase OS=Bacillus thuringiensis Bt407 GN=gapB1 PE=3 SV=1 - [C3CRL9_BACTU]	49.3666	26.05	4	6	6	12	334	35.7893	5.5542
C3HWC4	Small, acid-soluble spore protein B OS=Bacillus thuringiensis IBL 200 GN=bthur0013_7800 PE=4 SV=1 - [C3HWC4_BACTU]	49.2718	22.39	1	2	2	16	67	6.96146	5.87158
D0QZJ3	ThnD OS=Bacillus thuringiensis GN=thnD PE=3 SV=1 - [D0QZJ3_BACTU]	47.2577	24.31	3	4	4	13	288	32.5509	6.18896
A0RK94	Glucose-6-phosphate isomerase OS=Bacillus thuringiensis (strain Al Hakam) GN=pgi PE=3 SV=1 - [G6PI_BACAH]	46.7348	28.67	8	6	6	12	450	50.2994	5.13525
C3CQM3	ABC transporter substrate-binding protein OS=Bacillus thuringiensis Bt407 GN=bthur0002_46530 PE=4 SV=1 - [C3CQM3_BACTU]	45.7882	16.31	19	3	3	11	325	35.8565	6.56592
Q631K2	ATP-dependent Clp protease proteolytic subunit 2 OS=Bacillus cereus (strain ZK / E33L) GN=clpP2 PE=3 SV=1 - [CLPP2_BACCZ]	45.5233	32.12	2	4	4	12	193	21.4061	5.41455
C3CM51	Glutamine synthetase OS=Bacillus thuringiensis Bt407 GN=glnA PE=3 SV=1 - [C3CM51_BACTU]	45.3605	28.6	7	7	7	13	444	50.1003	5.22412
C3DP73	Phosphate starvation-induced protein OS=Bacillus thuringiensis serovar sotto str. T04001 GN=bthur0004_37790 PE=4 SV=1 - [C3DP73_BACTS]	44.8079	21.05	7	6	6	13	304	34.1203	5.97314
C3CPT3	Spore germination protein GerE OS=Bacillus thuringiensis Bt407 GN=gerE PE=4 SV=1 - [C3CPT3_BACTU]	44.5387	54.05	1	7	7	14	74	8.51063	9.40771
A0RJJ0	Malate dehydrogenase OS=Bacillus thuringiensis (strain Al Hakam) GN=mdh PE=3 SV=1 - [MDH_BACAH]	44.2628	27.88	6	4	4	9	312	33.4768	5.24951
C3ETX6	30S ribosomal protein S6 OS=Bacillus thuringiensis serovar kurstaki str. T03a001 GN=rpsF PE=3 SV=1 - [C3ETX6_BACTK]	44.2409	61.46	10	3	3	11	96	11.2919	5.57959
D5TLE4	Homogentisate 1,2-dioxygenase OS=Bacillus thuringiensis (strain BMB171) GN=BMB171_C0216 PE=3 SV=1 - [D5TLE4_BACT1]	42.6731	29.64	19	6	6	12	361	41.4483	6.30322
A0RL96	ATP synthase gamma chain OS=Bacillus thuringiensis (strain Al Hakam) GN=atpG PE=3 SV=1 - [ATPG_BACAH]	42.5023	33.92	2	5	5	12	286	31.5862	7.06396
M4L9I3	Oligopeptide transport ATP-binding protein oppF OS=Bacillus thuringiensis serovar kurstaki str. HD73 GN=HD73_1414 PE=4 SV=1 - [M4L9I3_BACTK]	42.4925	28.62	12	5	5	11	311	35.2363	8.71924
A0RHE6	Pyruvate ferredoxin oxidoreductase, alpha subunit OS=Bacillus thuringiensis (strain Al Hakam) GN=BALH_3402 PE=4 SV=1 - [A0RHE6_BACAH]	41.5243	27.02	11	4	4	13	248	27.4049	5.99854
A0RKS3	Enolase OS=Bacillus thuringiensis (strain Al Hakam) GN=eno PE=3 SV=1 - [ENO_BACAH]	40.4095	15.08	7	3	3	11	431	46.3893	4.76709
C3G7D7	Pyruvate dehydrogenase E1 component subunit alpha OS=Bacillus thuringiensis serovar andalousiensis BGSC 4AW1 GN=bthur0009_37390 PE=4 SV=1 - [C3G7D7_BACTU]	40.2681	41.29	8	7	7	12	356	39.6942	5.51611
C3CHP5	Small acid-soluble spore protein C5 OS=Bacillus thuringiensis Bt407 GN=BTB_c20540 PE=4 SV=1 - [C3CHP5_BACTU]	39.8463	23.53	3	2	2	10	68	7.20755	8.67529
C3CMC5	Stage V sporulation protein S OS=Bacillus thuringiensis Bt407 GN=spoVS PE=4 SV=1 - [C3CMC5_BACTU]	39.4936	77.91	3	3	3	10	86	8.86387	6.62451
D5TTP0	PhaR protein OS=Bacillus thuringiensis (strain BMB171) GN=BMB171_C1159 PE=4 SV=1 - [D5TTP0_BACT1]	39.1516	39.38	19	3	3	9	160	18.4677	5.07178
M4LAV1	Dihydrolipoyllysine-residue acetyltransferase component of acetoin cleaving system OS=Bacillus thuringiensis serovar kurstaki str. HD73 GN=HD73_3216 PE=4 SV=1 - [M4LAV1_BACTK]	39.0395	20.2	17	7	7	12	396	43.0498	6.26514
C3CDB7	Alkyl hydroperoxide reductase subunit C OS=Bacillus thuringiensis Bt407 GN=ahpC PE=4 SV=1 - [C3CDB7_BACTU]	38.6943	27.81	4	3	3	11	187	20.6934	4.91943
C3C249	2-methylcitrate dehydratase OS=Bacillus thuringiensis serovar tochigiensis BGSC 4Y1 GN=bthur0001_21330 PE=4 SV=1 - [C3C249_BACTU]	38.1167	19.46	13	4	4	9	478	53.3893	5.63037
J3QWA2	Spore coat protein GerQ OS=Bacillus thuringiensis serovar kurstaki str. T03a001 GN=bthur0006_49900 PE=4 SV=1 - [J3QWA2_BACTK]	37.7317	50.35	11	4	4	11	143	16.186	5.99854
C3EYF9	Oligopeptide transport ATP-binding protein oppD OS=Bacillus thuringiensis serovar monterrey BGSC 4AJ1 GN=bthur0007_10610 PE=3 SV=1 - [C3EYF9_BACTU]	37.6887	29.97	4	5	5	10	347	38.0368	5.85889
C3H208	Cell wall hydrolase/autolysin OS=Bacillus thuringiensis serovar huazhongensis BGSC 4BD1 GN=bthur0011_24930 PE=4 SV=1 - [C3H208_BACTU]	36.827	21.31	5	3	3	7	244	26.3615	7.13721
Q3ERU1	Succinate dehydrogenase iron-sulfur protein OS=Bacillus thuringiensis serovar israelensis ATCC 35646 GN=RBTH_04214 PE=4 SV=1 - [Q3ERU1_BACTI]	36.811	33.68	10	5	5	11	193	21.3205	8.41162
C3DR70	Isocitrate dehydrogenase [NADP] OS=Bacillus thuringiensis serovar sotto str. T04001 GN=bthur0004_44820 PE=3 SV=1 - [C3DR70_BACTS]	36.5891	19.81	8	4	4	7	429	46.9163	5.09717
C3F5T8	30S ribosomal protein S2 OS=Bacillus thuringiensis serovar monterrey BGSC 4AJ1 GN=rpsB PE=3 SV=1 - [C3F5T8_BACTU]	36.5717	13.6	4	2	2	10	228	25.9829	9.11475
D5TL40	Phosphoenolpyruvate carboxykinase [ATP] OS=Bacillus thuringiensis (strain BMB171) GN=pckA PE=3 SV=1 - [D5TL40_BACT1]	36.1669	15.35	12	4	4	12	495	54.3624	5.40186
C3CCU8	50S ribosomal protein L13 OS=Bacillus thuringiensis Bt407 GN=rplM PE=3 SV=1 - [C3CCU8_BACTU]	35.7567	39.29	6	5	5	9	140	15.8114	9.75928
A0RD34	Exosporium protein B OS=Bacillus thuringiensis (strain Al Hakam) GN=BALH_1806 PE=4 SV=1 - [A0RD34_BACAH]	35.5507	6.67	19	4	4	13	180	21.4953	9.12939
C3CNT6	2-oxoisovalerate dehydrogenase subunit alpha OS=Bacillus thuringiensis Bt407 GN=bfmBAA PE=4 SV=1 - [C3CNT6_BACTU]	35.5146	17.12	4	4	4	10	333	36.7584	5.51611
H9NL62	Pyruvate carboxylase (Fragment) OS=Bacillus thuringiensis serovar mexicanensis GN=pycA PE=4 SV=1 - [H9NL62_BACTU]	34.118	9.03	53	5	5	9	1085	121.505	5.96045
A0RHK8	Succinyl-CoA ligase [ADP-forming] subunit alpha OS=Bacillus thuringiensis (strain Al Hakam) GN=BALH_3466 PE=3 SV=1 - [A0RHK8_BACAH]	33.8892	21	3	4	4	10	300	31.2359	5.2749
C3DKV0	N-acetylmuramoyl-L-alanine amidase OS=Bacillus thuringiensis serovar sotto str. T04001 GN=bthur0004_25850 PE=4 SV=1 - [C3DKV0_BACTS]	33.1171	38.04	13	4	5	10	276	31.5907	7.1958
C3CNT9	Leucine dehydrogenase OS=Bacillus thuringiensis Bt407 GN=ldh1 PE=3 SV=1 - [C3CNT9_BACTU]	32.4153	25.41	7	6	6	10	366	39.8422	5.2749
C3C5N7	Aconitate hydratase OS=Bacillus thuringiensis serovar tochigiensis BGSC 4Y1 GN=bthur0001_33800 PE=4 SV=1 - [C3C5N7_BACTU]	32.3579	8.71	14	6	6	9	907	98.9203	5.0083
C3CND0	5-methyltetrahydropteroyltriglutamate--homocysteine methyltransferase OS=Bacillus thuringiensis Bt407 GN=metE PE=3 SV=1 - [C3CND0_BACTU]	32.2526	12.99	17	5	5	9	762	87.1985	5.24951
A0R8J2	50S ribosomal protein L5 OS=Bacillus thuringiensis (strain Al Hakam) GN=rplE PE=3 SV=1 - [RL5_BACAH]	31.8293	34.08	5	3	3	9	179	20.1528	9.70068
C3GA82	3-hydroxyacyl-CoA dehydrogenase/enoyl-CoA hydratase/isomerase OS=Bacillus thuringiensis serovar andalousiensis BGSC 4AW1 GN=bthur0009_47470 PE=4 SV=1 - [C3GA82_BACTU]	31.732	9.37	18	5	5	8	779	85.9729	7.07861
K0FW87	Phosphoglucosamine mutase OS=Bacillus thuringiensis MC28 GN=glmM PE=3 SV=1 - [K0FW87_BACTU]	30.9387	22.15	10	4	4	7	447	48.1565	5.021
C3BZ07	Ornithine aminotransferase OS=Bacillus thuringiensis serovar tochigiensis BGSC 4Y1 GN=rocD PE=3 SV=1 - [C3BZ07_BACTU]	30.4077	20.71	7	5	5	8	396	43.3523	5.19873
C3BZ13	Catalase OS=Bacillus thuringiensis serovar tochigiensis BGSC 4Y1 GN=bthur0001_10350 PE=3 SV=1 - [C3BZ13_BACTU]	30.2663	10.86	1	4	4	10	488	55.9446	6.39209
C3CGI3	Nucleoside diphosphate kinase OS=Bacillus thuringiensis Bt407 GN=ndk PE=3 SV=1 - [C3CGI3_BACTU]	29.9167	38.51	10	5	5	9	148	16.6314	5.56689
A0RIT3	Chaperone protein DnaK OS=Bacillus thuringiensis (strain Al Hakam) GN=dnaK PE=3 SV=1 - [DNAK_BACAH]	29.83	12.73	8	4	4	11	322	34.7181	5.10986
C3HZC6	Branched-chain amino acid ABC transporter, substrate-binding protein OS=Bacillus thuringiensis IBL 200 GN=bthur0013_18410 PE=4 SV=1 - [C3HZC6_BACTU]	29.8243	24.69	22	6	6	10	405	44.0228	8.71924
C3CRG4	DNA protection during starvation protein 2 OS=Bacillus thuringiensis Bt407 GN=dps2 PE=3 SV=1 - [C3CRG4_BACTU]	29.7432	21.23	10	2	2	7	146	16.8994	4.80518
C3HCE7	DNA-directed RNA polymerase subunit beta' OS=Bacillus thuringiensis serovar pulsiensis BGSC 4CC1 GN=rpoC PE=3 SV=1 - [C3HCE7_BACTU]	29.6629	7.04	10	5	5	8	1194	133.211	8.68994
C3DQZ9	Electron transfer flavoprotein subunit alpha OS=Bacillus thuringiensis serovar sotto str. T04001 GN=bthur0004_44090 PE=4 SV=1 - [C3DQZ9_BACTS]	29.4694	30.46	19	5	5	8	325	34.302	5.21143
M4L1B2	30S ribosomal protein S11 OS=Bacillus thuringiensis serovar kurstaki str. HD73 GN=HD73_0136 PE=4 SV=1 - [M4L1B2_BACTK]	29.3959	42.64	4	3	3	7	129	13.7444	11.5317
M4LAJ4	Uncharacterized protein OS=Bacillus thuringiensis serovar kurstaki str. HD73 GN=HD73_4388 PE=4 SV=1 - [M4LAJ4_BACTK]	28.7635	22.67	3	5	5	7	247	27.8272	6.84424
C3CNT5	2-oxoisovalerate dehydrogenase subunit beta OS=Bacillus thuringiensis Bt407 GN=bfmBAB PE=4 SV=1 - [C3CNT5_BACTU]	28.7293	18.65	5	3	3	6	327	35.7382	4.99561
A0RKS6	Phosphoglycerate kinase OS=Bacillus thuringiensis (strain Al Hakam) GN=pgk PE=3 SV=1 - [PGK_BACAH]	28.7283	25.63	12	6	6	9	394	42.2569	5.24951
C3CIM7	DNA-binding protein HU 1 OS=Bacillus thuringiensis Bt407 GN=hupA PE=3 SV=1 - [C3CIM7_BACTU]	28.7251	64.44	15	3	4	7	90	9.59906	9.12939
C3CJP0	Acetoin:2,6-dichlorophenolindophenol oxidoreductase subunit alpha OS=Bacillus thuringiensis Bt407 GN=acoA PE=4 SV=1 - [C3CJP0_BACTU]	28.1505	30.12	17	5	5	6	332	36.2346	5.18604
A0RHK9	Succinyl-CoA ligase [ADP-forming] subunit beta OS=Bacillus thuringiensis (strain Al Hakam) GN=sucC PE=3 SV=1 - [SUCC_BACAH]	26.7341	15.03	9	5	5	7	386	41.6086	5.12256
C3CM38	Transketolase OS=Bacillus thuringiensis Bt407 GN=tkt2 PE=4 SV=1 - [C3CM38_BACTU]	26.3857	2.42	15	1	1	9	537	58.3809	4.84326
C3E0D6	Extracellular solute-binding protein family 5 OS=Bacillus thuringiensis serovar pakistani str. T13001 GN=bthur0005_10810 PE=4 SV=1 - [C3E0D6_BACTU]	26.255	3.98	4	1	2	7	553	62.4157	6.3667
C3CRC4	3-ketoacyl-CoA thiolase FadA OS=Bacillus thuringiensis Bt407 GN=fadA PE=3 SV=1 - [C3CRC4_BACTU]	26.2233	21.28	10	5	5	8	390	41.1012	6.12549
C3CQY9	Probable cytosol aminopeptidase OS=Bacillus thuringiensis Bt407 GN=pepA PE=3 SV=1 - [C3CQY9_BACTU]	26.1694	16.8	19	5	5	9	494	53.5443	4.90674
C3CHL8	Oxidoreductase, short chain dehydrogenase/reductase family superfamily OS=Bacillus thuringiensis Bt407 GN=BTB_c20280 PE=3 SV=1 - [C3CHL8_BACTU]	25.9174	17.99	5	2	2	7	239	25.1483	5.30029
C3CKZ5	Uncharacterized protein OS=Bacillus thuringiensis Bt407 GN=BTB_c34200 PE=4 SV=1 - [C3CKZ5_BACTU]	25.914	23.74	10	6	6	9	257	30.7294	7.66455
C3DDJ4	Pyridoxal biosynthesis lyase PdxS OS=Bacillus thuringiensis serovar sotto str. T04001 GN=pdxS PE=3 SV=1 - [C3DDJ4_BACTS]	25.857	25.08	9	3	3	7	295	31.8552	5.24951
A0R9N0	Alanine dehydrogenase OS=Bacillus thuringiensis (strain Al Hakam) GN=ald PE=3 SV=1 - [A0R9N0_BACAH]	25.8002	20.95	16	4	4	7	377	40.209	5.56689
C3CNF7	3-hydroxyisobutyrate dehydrogenase OS=Bacillus thuringiensis Bt407 GN=BTB_c41770 PE=4 SV=1 - [C3CNF7_BACTU]	25.7263	22.95	13	4	4	7	292	31.8653	6.354
C3CN96	Dihydrolipoyl dehydrogenase OS=Bacillus thuringiensis Bt407 GN=pdhD PE=3 SV=1 - [C3CN96_BACTU]	25.6368	15.74	6	4	4	8	470	49.4087	5.36377
C3CDC9	Uncharacterized protein OS=Bacillus thuringiensis Bt407 GN=ywrJ PE=4 SV=1 - [C3CDC9_BACTU]	25.3515	12.61	11	2	2	7	222	25.5155	8.66064
C3E1E4	Spore coat protein D OS=Bacillus thuringiensis serovar pakistani str. T13001 GN=bthur0005_14460 PE=4 SV=1 - [C3E1E4_BACTU]	24.8162	42.54	14	2	2	6	134	14.1828	8.33838
K0FMV8	Butyryl-CoA dehydrogenase OS=Bacillus thuringiensis MC28 GN=MC28_1729 PE=3 SV=1 - [K0FMV8_BACTU]	24.7998	12.94	10	2	2	7	371	40.3395	5.79541
M4L9R5	Uncharacterized protein OS=Bacillus thuringiensis serovar kurstaki str. HD73 GN=HD73_3650 PE=4 SV=1 - [M4L9R5_BACTK]	24.0184	23.42	15	2	2	6	158	17.9472	6.18896
C3E7X2	Uncharacterized oxidoreductase yxjF OS=Bacillus thuringiensis serovar pakistani str. T13001 GN=bthur0005_37650 PE=3 SV=1 - [C3E7X2_BACTU]	23.8488	21.71	16	3	3	6	258	27.8176	6.04932
D5TVA1	ATP-dependent protease peptidase OS=Bacillus thuringiensis (strain BMB171) GN=hslV PE=3 SV=1 - [D5TVA1_BACT1]	23.453	24.24	5	1	1	6	132	14.5232	8.20654
C3DSM7	Triosephosphate isomerase OS=Bacillus thuringiensis serovar sotto str. T04001 GN=tpiA PE=3 SV=1 - [C3DSM7_BACTS]	22.8907	10.76	15	2	2	7	251	26.4655	4.98291
D5TJY1	Citrate synthase OS=Bacillus thuringiensis (strain BMB171) GN=citZ PE=3 SV=1 - [D5TJY1_BACT1]	22.7208	23.18	12	4	4	6	371	41.8444	5.57959
F0PXC4	Single-stranded DNA-binding protein OS=Bacillus thuringiensis subsp. finitimus (strain YBT-020) GN=YBT020_27310 PE=4 SV=1 - [F0PXC4_BACT0]	21.7201	28.24	11	4	4	6	170	18.483	5.33838
C3E2X9	Alcohol dehydrogenase 1 OS=Bacillus thuringiensis serovar pakistani str. T13001 GN=bthur0005_20400 PE=3 SV=1 - [C3E2X9_BACTU]	21.3397	24.93	13	3	4	6	345	36.7796	5.59229
C3EHF3	Malate synthase OS=Bacillus thuringiensis serovar kurstaki str. T03a001 GN=bthur0006_10100 PE=3 SV=1 - [C3EHF3_BACTK]	21.2865	11.4	19	4	4	7	500	57.3283	6.40479
C3CPG9	Uncharacterized protein OS=Bacillus thuringiensis Bt407 GN=BTB_c45320 PE=4 SV=1 - [C3CPG9_BACTU]	21.1929	40.48	1	1	1	4	42	4.83164	10.7993
C3E760	Polyribonucleotide nucleotidyltransferase OS=Bacillus thuringiensis serovar pakistani str. T13001 GN=pnp PE=3 SV=1 - [C3E760_BACTU]	20.8703	7.44	11	4	4	7	712	78.1786	5.17334
C3EEU4	30S ribosomal protein S7 OS=Bacillus thuringiensis serovar kurstaki str. T03a001 GN=rpsG PE=3 SV=1 - [C3EEU4_BACTK]	20.3963	28.85	4	4	4	6	156	17.8994	10.0376
J7HWL5	Dipicolinate synthase subunit A OS=Bacillus thuringiensis HD-771 GN=BTG_00235 PE=4 SV=1 - [J7HWL5_BACTU]	20.3915	26.33	13	4	4	6	300	32.5631	6.29053
C3ETG4	ATP synthase subunit delta OS=Bacillus thuringiensis serovar kurstaki str. T03a001 GN=atpH PE=3 SV=1 - [C3ETG4_BACTK]	20.1207	46.45	8	4	4	6	155	17.6725	6.21436
C3BX70	Mature parasite-infected erythrocyte surface antigen OS=Bacillus thuringiensis serovar tochigiensis BGSC 4Y1 GN=bthur0001_3860 PE=4 SV=1 - [C3BX70_BACTU]	20.0327	11.7	8	2	2	7	171	19.0513	8.82178
C3BZ34	3-oxoacyl-[acyl-carrier-protein] synthase 2 OS=Bacillus thuringiensis serovar tochigiensis BGSC 4Y1 GN=bthur0001_10560 PE=3 SV=1 - [C3BZ34_BACTU]	20.009	17.48	8	3	3	6	412	43.6588	5.26221
C3HUE1	DNA-directed RNA polymerase subunit beta OS=Bacillus thuringiensis IBL 200 GN=rpoB PE=3 SV=1 - [C3HUE1_BACTU]	19.989	6.11	13	5	5	6	1130	126.136	5.08447
A0R8I6	30S ribosomal protein S3 OS=Bacillus thuringiensis (strain Al Hakam) GN=rpsC PE=3 SV=1 - [RS3_BACAH]	19.3589	17.81	2	3	3	5	219	24.2792	9.99365
C3FUC3	Ornithine carbamoyltransferase OS=Bacillus thuringiensis serovar berliner ATCC 10792 GN=bthur0008_54340 PE=3 SV=1 - [C3FUC3_BACTB]	19.181	23.23	5	3	3	5	310	34.1803	5.88428
Q3ESE9	Tellurium resistance protein terD/terE/terZ family OS=Bacillus thuringiensis serovar israelensis ATCC 35646 GN=RBTH_04534 PE=4 SV=1 - [Q3ESE9_BACTI]	19.0226	57.14	9	3	3	5	98	10.8983	4.70361
A0RLC6	Butyryl-CoA dehydrogenase OS=Bacillus thuringiensis (strain Al Hakam) GN=acdA PE=3 SV=1 - [A0RLC6_BACAH]	18.9481	12.93	16	2	2	4	379	41.3737	5.21143
D5TXA0	Nitroreductase family protein OS=Bacillus thuringiensis (strain BMB171) GN=BMB171_C1738 PE=4 SV=1 - [D5TXA0_BACT1]	18.8279	23.12	19	3	3	5	199	22.9266	5.30029
C3C6F2	ATP-dependent protease ATPase subunit HslU OS=Bacillus thuringiensis serovar tochigiensis BGSC 4Y1 GN=hslU PE=3 SV=1 - [C3C6F2_BACTU]	18.8234	15.89	17	4	4	6	453	50.8666	5.17334
C3BXX8	Thiazole synthase OS=Bacillus thuringiensis serovar tochigiensis BGSC 4Y1 GN=thiG PE=3 SV=1 - [C3BXX8_BACTU]	18.616	4.69	5	1	1	6	256	27.1553	5.14795
C3EWI4	Stress response protein SCP2 OS=Bacillus thuringiensis serovar monterrey BGSC 4AJ1 GN=bthur0007_3800 PE=4 SV=1 - [C3EWI4_BACTU]	18.574	8.12	8	2	2	5	197	21.797	6.34131
Q3EMZ7	Propionyl-CoA carboxylase beta chain OS=Bacillus thuringiensis serovar israelensis ATCC 35646 GN=RBTH_01608 PE=4 SV=1 - [Q3EMZ7_BACTI]	18.4306	11.97	13	4	4	5	468	51.2829	6.37939
C3ESL4	Uncharacterized protein OS=Bacillus thuringiensis serovar kurstaki str. T03a001 GN=bthur0006_46080 PE=3 SV=1 - [C3ESL4_BACTK]	18.137	14.18	5	2	2	4	261	29.0125	4.70361
A0RJ90	Trigger factor OS=Bacillus thuringiensis (strain Al Hakam) GN=tig PE=3 SV=1 - [TIG_BACAH]	17.8741	4	5	1	1	5	425	47.1851	4.57666
C3CF82	General stress protein OS=Bacillus thuringiensis Bt407 GN=BTB_c11060 PE=4 SV=1 - [C3CF82_BACTU]	17.6899	24.17	10	1	1	5	120	13.253	8.5874
C3BWX6	Succinate semialdehyde dehydrogenase OS=Bacillus thuringiensis serovar tochigiensis BGSC 4Y1 GN=bthur0001_2910 PE=3 SV=1 - [C3BWX6_BACTU]	17.5091	6.18	16	2	2	5	469	50.662	5.32568
C3CF83	Histidine triad (HIT) protein OS=Bacillus thuringiensis Bt407 GN=hit PE=4 SV=1 - [C3CF83_BACTU]	17.4921	18.75	7	2	2	5	144	16.0732	7.00537
C3DJG1	Arginyl-tRNA synthetase 2 OS=Bacillus thuringiensis serovar sotto str. T04001 GN=bthur0004_20090 PE=4 SV=1 - [C3DJG1_BACTS]	17.395	3.33	18	1	1	5	481	55.2629	5.04639
D5TK71	Cysteine synthase OS=Bacillus thuringiensis (strain BMB171) GN=cysK1 PE=3 SV=1 - [D5TK71_BACT1]	17.239	13.65	15	2	2	6	271	28.8251	5.5415
K0FLL9	WXG domain protein OS=Bacillus thuringiensis MC28 GN=MC28_1304 PE=4 SV=1 - [K0FLL9_BACTU]	17.0381	46.94	11	2	2	4	98	11.3407	5.47803
A0RHK1	GTP-sensing transcriptional pleiotropic repressor CodY OS=Bacillus thuringiensis (strain Al Hakam) GN=codY PE=3 SV=1 - [CODY_BACAH]	16.7407	13.51	3	3	3	5	259	28.756	5.12256
C3EPB0	4-hydroxy-tetrahydrodipicolinate synthase OS=Bacillus thuringiensis serovar kurstaki str. T03a001 GN=dapA PE=3 SV=1 - [C3EPB0_BACTK]	16.4382	9.59	1	1	1	4	292	31.2593	5.22412
M4L8P5	Uncharacterized protein OS=Bacillus thuringiensis serovar kurstaki str. HD73 GN=HD73_2476 PE=4 SV=1 - [M4L8P5_BACTK]	16.3923	12.58	16	3	3	4	485	54.5735	5.64307
C3H931	Cell wall hydrolase cwlJ OS=Bacillus thuringiensis serovar huazhongensis BGSC 4BD1 GN=bthur0011_51090 PE=4 SV=1 - [C3H931_BACTU]	16.376	20.71	3	1	1	4	140	16.0859	9.24658
M4L6B3	Thioredoxin OS=Bacillus thuringiensis serovar kurstaki str. HD73 GN=HD73_1616 PE=4 SV=1 - [M4L6B3_BACTK]	16.0642	25.54	8	2	2	5	184	21.4036	4.60205
C3CQ74	Probable thiol peroxidase OS=Bacillus thuringiensis Bt407 GN=tpx PE=3 SV=1 - [C3CQ74_BACTU]	16.0055	16.27	6	2	2	6	166	17.9111	5.17334
Q3EUT8	S-adenosylmethionine synthase OS=Bacillus thuringiensis serovar israelensis ATCC 35646 GN=metK PE=3 SV=1 - [Q3EUT8_BACTI]	15.9768	11.22	9	3	3	5	392	42.5838	5.36377
Q3EL98	Dihydroxyacetone kinase family protein OS=Bacillus thuringiensis serovar israelensis ATCC 35646 GN=RBTH_02363 PE=4 SV=1 - [Q3EL98_BACTI]	15.8703	10.08	9	2	2	4	397	43.2579	5.87158
C3E9L8	Acetate-CoA ligase OS=Bacillus thuringiensis serovar pakistani str. T13001 GN=bthur0005_43680 PE=4 SV=1 - [C3E9L8_BACTU]	15.6459	5.11	17	2	2	4	528	59.7084	5.80811
A0RK18	S-ribosylhomocysteine lyase OS=Bacillus thuringiensis (strain Al Hakam) GN=luxS PE=3 SV=1 - [LUXS_BACAH]	15.6384	23.57	2	2	2	4	157	17.844	5.96045
C3CSM8	DNA polymerase III subunit beta OS=Bacillus thuringiensis Bt407 GN=dnaN1 PE=3 SV=1 - [C3CSM8_BACTU]	15.5832	12.86	9	3	3	5	381	42.8035	5.36377
C3CD45	10 kDa chaperonin OS=Bacillus thuringiensis Bt407 GN=groS PE=3 SV=1 - [C3CD45_BACTU]	15.5793	41.49	5	3	3	5	94	10.0494	4.75439
C3GCD6	Uncharacterized protein OS=Bacillus thuringiensis serovar andalousiensis BGSC 4AW1 GN=bthur0009_55420 PE=4 SV=1 - [C3GCD6_BACTU]	15.5557	14.12	2	1	1	5	85	10.021	4.56396
C3FRD1	Deblocking aminopeptidase, M42 OS=Bacillus thuringiensis serovar berliner ATCC 10792 GN=bthur0008_43850 PE=4 SV=1 - [C3FRD1_BACTB]	15.2053	12.5	15	2	2	3	352	38.5108	5.59229
C3CMC2	Pyruvate ferredoxin oxidoreductase, beta subunit OS=Bacillus thuringiensis Bt407 GN=bthur0002_34960 PE=4 SV=1 - [C3CMC2_BACTU]	15.1318	21.51	8	3	3	4	265	28.8673	5.84619
A0R8K1	Adenylate kinase OS=Bacillus thuringiensis (strain Al Hakam) GN=adk PE=3 SV=1 - [KAD_BACAH]	15.1277	23.15	8	4	4	5	216	23.7281	5.04639
K0FS61	Group-specific protein OS=Bacillus thuringiensis MC28 GN=MC28_3339 PE=4 SV=1 - [K0FS61_BACTU]	15.1247	14.05	10	2	2	5	121	13.5746	6.88818
C3CCR9	30S ribosomal protein S19 OS=Bacillus thuringiensis Bt407 GN=rpsS PE=3 SV=1 - [C3CCR9_BACTU]	14.9348	45.65	2	2	2	4	92	10.6216	9.99365
F0PW62	ArsR family transcriptional regulator OS=Bacillus thuringiensis subsp. finitimus (strain YBT-020) GN=YBT020_20985 PE=4 SV=1 - [F0PW62_BACT0]	14.7359	51.04	4	3	3	4	96	10.8379	8.68994
C3F334	Autoinducer 2-binding protein lsrB OS=Bacillus thuringiensis serovar monterrey BGSC 4AJ1 GN=bthur0007_27120 PE=4 SV=1 - [C3F334_BACTU]	14.6595	6.05	18	1	1	4	314	34.5887	8.57275
C3ERH8	Glyceraldehyde-3-phosphate dehydrogenase OS=Bacillus thuringiensis serovar kurstaki str. T03a001 GN=bthur0006_42190 PE=3 SV=1 - [C3ERH8_BACTK]	14.6398	10.32	7	3	3	5	339	37.1424	6.32861
C3DJE3	L-lysine 2,3-aminomutase OS=Bacillus thuringiensis serovar sotto str. T04001 GN=bthur0004_21160 PE=4 SV=1 - [C3DJE3_BACTS]	14.5849	7.98	8	3	3	4	451	51.8155	6.3667
M4LA38	Uncharacterized protein OS=Bacillus thuringiensis serovar kurstaki str. HD73 GN=HD73_3785 PE=4 SV=1 - [M4LA38_BACTK]	14.5215	12.64	3	1	1	3	182	20.0154	9.77393
C3CS59	Serine hydroxymethyltransferase OS=Bacillus thuringiensis Bt407 GN=glyA PE=3 SV=1 - [C3CS59_BACTU]	14.3467	9.69	10	2	2	4	413	45.159	6.0874
A0R8M5	Glutamine--fructose-6-phosphate aminotransferase [isomerizing] OS=Bacillus thuringiensis (strain Al Hakam) GN=glmS PE=3 SV=1 - [A0R8M5_BACAH]	14.2466	6.5	15	2	2	4	600	65.72	5.13525
C3I4S1	Dipicolinate synthase subunit B OS=Bacillus thuringiensis IBL 200 GN=bthur0013_37780 PE=3 SV=1 - [C3I4S1_BACTU]	14.1333	38.58	12	4	4	4	197	21.4911	8.38232
C3EQH2	Cytochrome c-550 OS=Bacillus thuringiensis serovar kurstaki str. T03a001 GN=bthur0006_39450 PE=4 SV=1 - [C3EQH2_BACTK]	13.7376	14.41	3	1	1	4	118	12.5207	9.64209
C3HUZ8	Spore coat protein B OS=Bacillus thuringiensis IBL 200 GN=bthur0013_2990 PE=4 SV=1 - [C3HUZ8_BACTU]	13.7076	38.57	4	1	1	3	70	7.89438	9.17334
C3G7M6	Peptidyl-prolyl cis-trans isomerase OS=Bacillus thuringiensis serovar andalousiensis BGSC 4AW1 GN=bthur0009_38300 PE=3 SV=1 - [C3G7M6_BACTU]	13.6711	38.69	9	3	3	4	137	14.8442	5.45264
C3HTL5	Small, acid-soluble spore protein C OS=Bacillus thuringiensis serovar pulsiensis BGSC 4CC1 GN=bthur0012_58690 PE=4 SV=1 - [C3HTL5_BACTU]	13.4564	27.08	6	1	1	4	48	5.26369	8.6167
C3CK87	Aldolase OS=Bacillus thuringiensis Bt407 GN=BTB_c30960 PE=4 SV=1 - [C3CK87_BACTU]	13.42	12.69	15	2	2	4	260	28.0714	5.43994
C3CEM4	CotJA protein OS=Bacillus thuringiensis Bt407 GN=BTB_c08930 PE=4 SV=1 - [C3CEM4_BACTU]	13.3632	34.92	4	2	2	3	63	7.3727	9.0415
C3GYM0	Superoxide dismutase OS=Bacillus thuringiensis serovar huazhongensis BGSC 4BD1 GN=bthur0011_12930 PE=3 SV=1 - [C3GYM0_BACTU]	13.0608	10.89	13	2	2	4	303	36.2706	5.49072
Q3EJ30	Delta-1-pyrroline-5-carboxylate dehydrogenase OS=Bacillus thuringiensis serovar israelensis ATCC 35646 GN=RBTH_01618 PE=3 SV=1 - [Q3EJ30_BACTI]	12.8575	7.2	9	3	3	4	375	40.4144	5.57959
C3CE45	Probable transaldolase OS=Bacillus thuringiensis Bt407 GN=tal1 PE=3 SV=1 - [C3CE45_BACTU]	12.838	21.4	9	3	3	4	215	23.0752	5.57959
C3EEQ5	ATP-dependent zinc metalloprotease FtsH OS=Bacillus thuringiensis serovar kurstaki str. T03a001 GN=ftsH PE=3 SV=1 - [C3EEQ5_BACTK]	12.7931	10.26	14	3	3	5	585	64.5703	5.5542
M4LHF1	Uncharacterized protein OS=Bacillus thuringiensis serovar kurstaki str. HD73 GN=HD73_4409 PE=4 SV=1 - [M4LHF1_BACTK]	12.6492	36.76	2	1	1	3	68	7.34259	7.86963
C3DW92	Response regulator aspartate phosphatase OS=Bacillus thuringiensis serovar sotto str. T04001 GN=bthur0004_63580 PE=4 SV=1 - [C3DW92_BACTS]	12.1196	19.44	4	3	3	4	144	17.0537	7.04932
C3CCN6	Negative regulator of genetic competence OS=Bacillus thuringiensis Bt407 GN=clpC PE=3 SV=1 - [C3CCN6_BACTU]	12.0762	5.3	11	2	2	3	811	90.4849	6.45557
M4LFP2	Catabolite control protein A OS=Bacillus thuringiensis serovar kurstaki str. HD73 GN=HD73_4986 PE=4 SV=1 - [M4LFP2_BACTK]	11.9129	34.71	16	2	2	3	121	13.5909	5.08447
C3CFN9	Spore coat polysaccharide biosynthesis protein SpsI OS=Bacillus thuringiensis Bt407 GN=spsI PE=4 SV=1 - [C3CFN9_BACTU]	11.735	16.73	13	2	2	3	245	27.3581	7.51807
C3CSL0	30S ribosomal protein S18 OS=Bacillus thuringiensis Bt407 GN=rpsR PE=3 SV=1 - [C3CSL0_BACTU]	11.5993	29.87	3	2	2	4	77	8.80796	11.4146
C3CCR8	50S ribosomal protein L2 OS=Bacillus thuringiensis Bt407 GN=rplB PE=3 SV=1 - [C3CCR8_BACTU]	11.504	18.84	2	3	3	4	276	30.2604	10.7261
C3DJM3	Carboxyvinyl-carboxyphosphonate phosphorylmutase OS=Bacillus thuringiensis serovar sotto str. T04001 GN=bthur0004_21560 PE=4 SV=1 - [C3DJM3_BACTS]	11.4803	13.43	10	1	1	3	134	14.5386	5.5415
C3EGN7	Uncharacterized protein OS=Bacillus thuringiensis serovar kurstaki str. T03a001 GN=bthur0006_7200 PE=4 SV=1 - [C3EGN7_BACTK]	11.4118	10.58	3	1	1	3	189	21.594	5.31299
C3DKU8	Uncharacterized protein OS=Bacillus thuringiensis serovar sotto str. T04001 GN=bthur0004_25820 PE=4 SV=1 - [C3DKU8_BACTS]	11.3378	11.59	4	1	1	2	207	23.9702	6.69775
F2H0P1	50S ribosomal protein L24 OS=Bacillus thuringiensis serovar chinensis CT-43 GN=rplX PE=4 SV=1 - [F2H0P1_BACTU]	11.2409	34.18	2	2	2	4	79	8.66582	9.99365
C3C727	Maltosaccharide ABC transporter, maltosaccharide-binding protein OS=Bacillus thuringiensis serovar tochigiensis BGSC 4Y1 GN=bthur0001_38740 PE=4 SV=1 - [C3C727_BACTU]	10.9694	15.27	11	3	3	3	419	45.6463	7.37158
C3E6R1	N-acetylmuramoyl-L-alanine amidase OS=Bacillus thuringiensis serovar pakistani str. T13001 GN=bthur0005_33400 PE=4 SV=1 - [C3E6R1_BACTU]	10.9346	16.38	11	2	2	3	348	38.2166	5.18604
C3DTT5	Chromosomal replication initiator protein dnaA OS=Bacillus thuringiensis serovar sotto str. T04001 GN=bthur0004_54110 PE=3 SV=1 - [C3DTT5_BACTS]	10.7491	11.68	11	2	2	3	291	33.1471	6.23975
Q3EKQ0	DNA-directed RNA polymerase alpha chain OS=Bacillus thuringiensis serovar israelensis ATCC 35646 GN=RBTH_02472 PE=4 SV=1 - [Q3EKQ0_BACTI]	10.7301	44.87	2	2	2	3	78	9.09968	5.12256
A0REE4	Propionyl-CoA carboxylase OS=Bacillus thuringiensis (strain Al Hakam) GN=BALH_2289 PE=4 SV=1 - [A0REE4_BACAH]	10.7278	12.58	13	3	3	3	445	49.6445	5.22412
C3CB05	UPF0447 protein bthur0001_52700 OS=Bacillus thuringiensis serovar tochigiensis BGSC 4Y1 GN=bthur0001_52700 PE=3 SV=1 - [C3CB05_BACTU]	10.7115	12.96	3	2	2	3	247	28.6331	5.03369
C3CL85	Nitroreductase family protein OS=Bacillus thuringiensis Bt407 GN=BTB_c34500 PE=4 SV=1 - [C3CL85_BACTU]	10.6816	11.06	6	2	2	2	199	22.6464	5.43994
C3CRC2	Beta-lactamase domain protein OS=Bacillus thuringiensis Bt407 GN=bthur0002_49020 PE=4 SV=1 - [C3CRC2_BACTU]	10.6755	9.66	15	2	2	4	238	25.9688	7.6499
K0FKA9	PhaP protein OS=Bacillus thuringiensis MC28 GN=MC28_0542 PE=4 SV=1 - [K0FKA9_BACTU]	10.526	16.09	9	1	1	2	174	20.4353	5.021
J3UJT9	Stage V sporulation protein M OS=Bacillus thuringiensis HD-789 GN=spoVM PE=4 SV=1 - [J3UJT9_BACTU]	10.4836	38.46	1	2	2	4	26	3.08673	10.5649
C3I0A6	Heat shock protein Hsp20 OS=Bacillus thuringiensis IBL 200 GN=bthur0013_21750 PE=3 SV=1 - [C3I0A6_BACTU]	10.479	29.87	7	2	2	3	154	17.9813	5.16064
C3CI04	Putative spore protein YtfJ OS=Bacillus thuringiensis Bt407 GN=ytfJ2 PE=4 SV=1 - [C3CI04_BACTU]	10.4636	36.88	3	2	2	3	141	14.9095	5.22412
D5TJX4	DNA polymerase OS=Bacillus thuringiensis (strain BMB171) GN=polA PE=3 SV=1 - [D5TJX4_BACT1]	10.4107	3.19	22	1	1	2	877	99.3499	5.10986
C3DKZ8	DegV OS=Bacillus thuringiensis serovar sotto str. T04001 GN=bthur0004_26350 PE=4 SV=1 - [C3DKZ8_BACTS]	10.3979	23.11	15	2	2	3	212	23.4984	5.10986
H9NKS7	Bifunctional phosphoribosylaminoimidazolecarboxamide formyltransferase/IMP cyclohydrolase (Fragment) OS=Bacillus thuringiensis serovar kim GN=purH PE=4 SV=1 - [H9NKS7_BACTU]	10.3271	4.12	5	1	1	2	461	50.0671	5.40186
C3C925	Acetyl-coenzyme A synthetase OS=Bacillus thuringiensis serovar tochigiensis BGSC 4Y1 GN=bthur0001_45800 PE=4 SV=1 - [C3C925_BACTU]	10.3262	6.99	12	3	3	4	572	64.2963	5.50342
A4VCC7	Putative 3-hydroxybutyryl-CoA dehydrogenase OS=Bacillus thuringiensis PE=4 SV=1 - [A4VCC7_BACTU]	10.2576	10.64	4	1	1	2	282	31.6101	5.42725
A0RJP7	30S ribosomal protein S4 OS=Bacillus thuringiensis (strain Al Hakam) GN=rpsD PE=3 SV=1 - [RS4_BACAH]	10.0145	24	8	2	2	3	200	22.982	9.90576
C3CQM4	ABC transporter-related protein OS=Bacillus thuringiensis Bt407 GN=bthur0002_46540 PE=3 SV=1 - [C3CQM4_BACTU]	9.99931	20.09	11	2	2	3	229	26.0137	5.46533
C3CG06	Oligoendopeptidase F OS=Bacillus thuringiensis Bt407 GN=BTB_c13810 PE=4 SV=1 - [C3CG06_BACTU]	9.94125	6.91	13	2	2	3	564	66.0882	4.94482
M4L3B6	Foldase protein prsA 1 OS=Bacillus thuringiensis serovar kurstaki str. HD73 GN=HD73_1195 PE=4 SV=1 - [M4L3B6_BACTK]	9.93957	13.1	2	2	2	3	290	32.8059	7.89893
K0G2D9	Hypoxanthine phosphoribosyltransferase OS=Bacillus thuringiensis MC28 GN=MC28_4778 PE=4 SV=1 - [K0G2D9_BACTU]	9.93169	26.67	8	3	3	4	180	20.2386	5.2876
D5TK50	Regulatory protein SpoVG OS=Bacillus thuringiensis (strain BMB171) GN=spoVG PE=4 SV=1 - [D5TK50_BACT1]	9.86356	38.27	4	2	2	3	81	9.01551	4.98291
Q63BV7	Penicillin-binding protein OS=Bacillus cereus (strain ZK / E33L) GN=BCE33L2018 PE=4 SV=1 - [Q63BV7_BACCZ]	9.83977	12.58	16	1	3	4	485	54.6787	5.84619
C3CPE9	Cystathionine gamma-lyase MccB OS=Bacillus thuringiensis Bt407 GN=mccB PE=3 SV=1 - [C3CPE9_BACTU]	9.81859	9.02	7	1	1	2	377	41.2203	5.52881
A0RJK9	Xaa-Pro aminopeptidase, Metallo peptidase, MEROPS family M24B OS=Bacillus thuringiensis (strain Al Hakam) GN=pepQ PE=4 SV=1 - [A0RJK9_BACAH]	9.77437	16.44	13	3	3	3	365	40.6437	5.2876
C3E3Y6	Cytochrome P450 OS=Bacillus thuringiensis serovar pakistani str. T13001 GN=bthur0005_23550 PE=3 SV=1 - [C3E3Y6_BACTU]	9.70862	4.4	17	1	1	2	409	46.8745	5.74463
C3EHJ1	Uncharacterized protein OS=Bacillus thuringiensis serovar kurstaki str. T03a001 GN=bthur0006_10490 PE=4 SV=1 - [C3EHJ1_BACTK]	9.63841	15.52	1	1	1	2	116	12.4468	9.74463
J3WX01	Citrate synthase OS=Bacillus thuringiensis HD-771 GN=BTG_08405 PE=3 SV=1 - [J3WX01_BACTU]	9.53367	16.67	15	3	3	3	372	42.1957	6.26514
C3E7M9	Formamidase OS=Bacillus thuringiensis serovar pakistani str. T13001 GN=amiF PE=3 SV=1 - [C3E7M9_BACTU]	9.45178	14.46	13	2	2	3	332	36.7173	5.30029
D5TNI0	UDP-N-acetyl-D-mannosamine 6-dehydrogenase OS=Bacillus thuringiensis (strain BMB171) GN=BMB171_C0431 PE=3 SV=1 - [D5TNI0_BACT1]	9.30808	4.84	7	1	1	3	413	46.0781	6.1001
C3H4M7	PTS system, IIbc component OS=Bacillus thuringiensis serovar huazhongensis BGSC 4BD1 GN=bthur0011_34170 PE=4 SV=1 - [C3H4M7_BACTU]	9.25742	4.21	18	2	2	3	618	65.3389	7.21045
C3I0K4	Uncharacterized protein OS=Bacillus thuringiensis IBL 200 GN=bthur0013_22730 PE=4 SV=1 - [C3I0K4_BACTU]	9.25596	40.35	3	1	1	2	57	6.17015	4.55127
C3C7E9	Uncharacterized protein OS=Bacillus thuringiensis serovar tochigiensis BGSC 4Y1 GN=bthur0001_40110 PE=4 SV=1 - [C3C7E9_BACTU]	9.10095	5.91	8	1	1	2	372	39.5423	5.19873
C3DS10	Glycogen phosphorylase OS=Bacillus thuringiensis serovar sotto str. T04001 GN=bthur0004_47770 PE=3 SV=1 - [C3DS10_BACTS]	9.00965	3.74	15	1	1	2	588	68.7782	6.50732
C3CHX4	Uncharacterized protein OS=Bacillus thuringiensis Bt407 GN=BTB_c21300 PE=4 SV=1 - [C3CHX4_BACTU]	8.82957	17.7	13	3	3	3	322	36.2336	5.93506
D5TKX3	Deblocking aminopeptidase OS=Bacillus thuringiensis (strain BMB171) GN=BMB171_C4335 PE=4 SV=1 - [D5TKX3_BACT1]	8.79342	7.28	17	2	2	3	357	39.118	6.55127
C3C3U8	Chorismate mutase OS=Bacillus thuringiensis serovar tochigiensis BGSC 4Y1 GN=bthur0001_27380 PE=4 SV=1 - [C3C3U8_BACTU]	8.75905	8.1	8	1	1	2	358	39.973	5.93506
A0R8H9	30S ribosomal protein S10 OS=Bacillus thuringiensis (strain Al Hakam) GN=rpsJ PE=3 SV=1 - [RS10_BACAH]	8.74827	29.41	2	3	3	3	102	11.6764	9.64209
C3CZY6	Uncharacterized protein OS=Bacillus thuringiensis serovar thuringiensis str. T01001 GN=bthur0003_15880 PE=4 SV=1 - [C3CZY6_BACTU]	8.72832	10.53	9	1	1	3	133	15.6218	5.74463
C3CEC8	Quinol oxidase subunit 2 OS=Bacillus thuringiensis Bt407 GN=qoxA PE=4 SV=1 - [C3CEC8_BACTU]	8.68557	10.65	9	3	3	3	291	33.2714	7.45947
A0R8I5	50S ribosomal protein L22 OS=Bacillus thuringiensis (strain Al Hakam) GN=rplV PE=3 SV=2 - [RL22_BACAH]	8.61396	23.89	3	2	2	3	113	12.5009	10.4331
C3DRH7	Uncharacterized protein OS=Bacillus thuringiensis serovar sotto str. T04001 GN=bthur0004_45900 PE=4 SV=1 - [C3DRH7_BACTS]	8.55902	6.34	6	1	1	2	284	32.9503	5.93506
C3I9Z2	Uncharacterized protein OS=Bacillus thuringiensis IBL 200 GN=bthur0013_55920 PE=4 SV=1 - [C3I9Z2_BACTU]	8.55062	11.93	1	2	2	2	176	19.9057	6.23975
Q3EM82	Uncharacterized protein OS=Bacillus thuringiensis serovar israelensis ATCC 35646 GN=RBTH_02596 PE=4 SV=1 - [Q3EM82_BACTI]	8.46778	19.33	10	2	2	3	150	15.9943	6.53662
A0RIX2	Phenylalanine 4-hydroxylase OS=Bacillus thuringiensis (strain Al Hakam) GN=pah PE=4 SV=1 - [A0RIX2_BACAH]	8.42572	2.57	16	1	1	2	584	64.3247	5.04639
C3CN98	Pyruvate dehydrogenase E1 component subunit beta OS=Bacillus thuringiensis Bt407 GN=pdhB PE=4 SV=1 - [C3CN98_BACTU]	8.38076	17.02	4	2	2	2	282	30.5407	4.88135
C3BX63	Tellurium resistance protein, TerD OS=Bacillus thuringiensis serovar tochigiensis BGSC 4Y1 GN=bthur0001_3790 PE=4 SV=1 - [C3BX63_BACTU]	8.26594	8.85	9	1	1	2	192	20.7763	4.75439
F0PZ57	Electron transfer flavoprotein, beta subunit OS=Bacillus thuringiensis subsp. finitimus (strain YBT-020) GN=YBT020_22235 PE=4 SV=1 - [F0PZ57_BACT0]	8.23557	3.5	3	1	1	3	257	28.1866	4.43701
F2H776	L-threonine 3-dehydrogenase OS=Bacillus thuringiensis serovar chinensis CT-43 GN=CT43_CH0542 PE=4 SV=1 - [F2H776_BACTU]	8.16357	5.36	18	1	1	2	317	34.8324	5.21143
C3C8Z7	3-oxoacyl-[acyl-carrier protein] reductase OS=Bacillus thuringiensis serovar tochigiensis BGSC 4Y1 GN=bthur0001_45420 PE=4 SV=1 - [C3C8Z7_BACTU]	8.1004	7.14	21	1	1	2	252	28.2535	6.31592
C3CRL6	2,3-bisphosphoglycerate-independent phosphoglycerate mutase OS=Bacillus thuringiensis Bt407 GN=gpmI PE=3 SV=1 - [C3CRL6_BACTU]	8.09841	3.98	11	1	1	2	452	49.9248	4.93213
M4LAN5	Spore coat protein OS=Bacillus thuringiensis serovar kurstaki str. HD73 GN=HD73_1789 PE=4 SV=1 - [M4LAN5_BACTK]	8.00555	20.83	16	1	1	2	96	10.9381	9.61279
C3C8H5	Valine--tRNA ligase OS=Bacillus thuringiensis serovar tochigiensis BGSC 4Y1 GN=valS PE=3 SV=1 - [C3C8H5_BACTU]	7.98191	1.85	19	1	1	2	867	99.9352	5.23682
C3E724	Putative competence-damage inducible protein OS=Bacillus thuringiensis serovar pakistani str. T13001 GN=cinA PE=3 SV=1 - [C3E724_BACTU]	7.90429	9.71	6	3	3	3	412	45.4776	5.52881
Q3ERF7	RNA polymerase sigma factor OS=Bacillus thuringiensis serovar israelensis ATCC 35646 GN=RBTH_00721 PE=3 SV=1 - [Q3ERF7_BACTI]	7.87732	8.58	6	2	2	3	268	31.0014	5.45264
C3FTB8	Diguanylate cyclase/phosphodiesterase with PAS/PAC and GAF sensors OS=Bacillus thuringiensis serovar berliner ATCC 10792 GN=bthur0008_50760 PE=3 SV=1 - [C3FTB8_BACTB]	7.81255	24.21	7	1	1	2	95	10.3315	9.5542
J7I1T1	Uncharacterized protein OS=Bacillus thuringiensis HD-771 GN=BTG_33775 PE=4 SV=1 - [J7I1T1_BACTU]	7.70933	33.75	2	2	2	3	80	9.55308	6.58057
C3CMQ8	Uncharacterized protein OS=Bacillus thuringiensis Bt407 GN=yloU PE=4 SV=1 - [C3CMQ8_BACTU]	7.68726	20	3	1	1	2	120	13.1279	5.93506
C3EK25	Uncharacterized protein OS=Bacillus thuringiensis serovar kurstaki str. T03a001 GN=bthur0006_19410 PE=4 SV=1 - [C3EK25_BACTK]	7.6554	10.31	2	1	1	2	262	31.2836	6.22705
A0RB36	O-methyltransferase OS=Bacillus thuringiensis (strain Al Hakam) GN=BALH_1068 PE=4 SV=1 - [A0RB36_BACAH]	7.6059	9.25	8	2	2	3	281	32.5355	5.24951
C3ESW7	Uncharacterized protein OS=Bacillus thuringiensis serovar kurstaki str. T03a001 GN=bthur0006_47110 PE=4 SV=1 - [C3ESW7_BACTK]	7.57184	16.98	1	1	1	2	106	11.4077	4.71631
C3CNU9	Arginine repressor OS=Bacillus thuringiensis Bt407 GN=argR1 PE=3 SV=1 - [C3CNU9_BACTU]	7.47986	12.75	3	1	1	2	149	16.9029	6.52197
C3DXG9	Uncharacterized protein OS=Bacillus thuringiensis serovar pakistani str. T13001 GN=bthur0005_470 PE=4 SV=1 - [C3DXG9_BACTU]	7.47419	37.5	2	1	1	2	80	9.21184	8.44092
C3C7B3	ADP-ribose pyrophosphatase OS=Bacillus thuringiensis serovar tochigiensis BGSC 4Y1 GN=bthur0001_39600 PE=3 SV=1 - [C3C7B3_BACTU]	7.4659	6.7	6	1	1	2	179	20.0774	4.83057
C3DYP9	Glutamate-1-semialdehyde 2,1-aminomutase OS=Bacillus thuringiensis serovar pakistani str. T13001 GN=hemL PE=3 SV=1 - [C3DYP9_BACTU]	7.46335	4.86	15	1	1	2	432	46.1766	5.38916
D5TVL3	Cytochrome c oxidase polypeptide I OS=Bacillus thuringiensis (strain BMB171) GN=ctaD PE=3 SV=1 - [D5TVL3_BACT1]	7.43875	4.97	11	1	1	2	322	36.0164	7.35693
C3IAD4	N-hydroxyarylamine O-acetyltransferase OS=Bacillus thuringiensis IBL 200 GN=bthur0013_57340 PE=3 SV=1 - [C3IAD4_BACTU]	7.4294	4.38	4	1	1	3	251	28.8938	6.87354
M4LCX9	50S ribosomal protein L27 OS=Bacillus thuringiensis serovar kurstaki str. HD73 GN=HD73_4750 PE=4 SV=1 - [M4LCX9_BACTK]	7.35252	15.63	1	1	1	2	96	10.4986	10.4185
C3DJX0	Uncharacterized protein OS=Bacillus thuringiensis serovar sotto str. T04001 GN=bthur0004_22530 PE=4 SV=1 - [C3DJX0_BACTS]	7.34027	4.55	22	2	2	3	483	55.9012	6.43018
C3C003	30S ribosomal protein S1 OS=Bacillus thuringiensis serovar tochigiensis BGSC 4Y1 GN=bthur0001_13780 PE=4 SV=1 - [C3C003_BACTU]	7.33948	8.31	12	1	1	2	313	34.5655	5.42725
C3G837	Probable glycine dehydrogenase [decarboxylating] subunit 1 OS=Bacillus thuringiensis serovar andalousiensis BGSC 4AW1 GN=gcvPA PE=3 SV=1 - [C3G837_BACTU]	7.33259	6.82	10	1	1	2	440	48.4797	5.84619
F0PWJ7	Hydroxyethylthiazole kinase OS=Bacillus thuringiensis subsp. finitimus (strain YBT-020) GN=thiM PE=3 SV=1 - [F0PWJ7_BACT0]	7.23502	8.96	14	1	1	2	268	28.1078	4.94482
D5TM73	Ferredoxin--NADP reductase OS=Bacillus thuringiensis (strain BMB171) GN=BMB171_C4541 PE=3 SV=1 - [D5TM73_BACT1]	7.19351	16.11	13	2	2	2	329	36.4977	6.25244
A0R8K7	50S ribosomal protein L17 OS=Bacillus thuringiensis (strain Al Hakam) GN=rplQ PE=3 SV=1 - [RL17_BACAH]	7.13761	31.67	1	2	2	2	120	13.4413	10.4771
C3E4V1	Probable malate:quinone oxidoreductase OS=Bacillus thuringiensis serovar pakistani str. T13001 GN=mqo PE=3 SV=1 - [C3E4V1_BACTU]	7.09354	4.85	18	1	1	2	330	36.1038	8.89502
C3C1T3	Acetyltransferase, GNAT OS=Bacillus thuringiensis serovar tochigiensis BGSC 4Y1 GN=bthur0001_20140 PE=4 SV=1 - [C3C1T3_BACTU]	7.08851	13.71	12	1	1	2	124	14.2943	6.13818
C3I034	Arginine--tRNA ligase OS=Bacillus thuringiensis IBL 200 GN=argS PE=3 SV=1 - [C3I034_BACTU]	7.0706	2.85	1	1	1	2	562	64.3595	4.97021
C3CQ59	Putative universal stress protein OS=Bacillus thuringiensis Bt407 GN=BTB_c47770 PE=4 SV=1 - [C3CQ59_BACTU]	7.06716	7.89	5	1	1	3	152	16.6998	5.93506
K4LSS1	(R)-specific enoyl-CoA hydratase PhaJ OS=Bacillus thuringiensis Bt407 GN=phaJ PE=4 SV=1 - [K4LSS1_BACTU]	7.061	25.85	6	2	2	2	147	16.4017	6.58057
C3C4Y4	Glucose-1-phosphate cytidylyltransferase OS=Bacillus thuringiensis serovar tochigiensis BGSC 4Y1 GN=bthur0001_31300 PE=4 SV=1 - [C3C4Y4_BACTU]	7.0561	5.1	6	1	1	2	255	28.8297	7.66455
C3EUG8	NADH-dependent flavin oxidoreductase, Oye OS=Bacillus thuringiensis serovar kurstaki str. T03a001 GN=bthur0006_52960 PE=4 SV=1 - [C3EUG8_BACTK]	7.05541	9.54	10	1	1	2	241	26.8724	5.33838
C3CHI4	L-lactate dehydrogenase OS=Bacillus thuringiensis Bt407 GN=ldh2 PE=3 SV=1 - [C3CHI4_BACTU]	7.03695	4.14	11	1	1	2	314	34.7809	5.12256
C3GXZ2	Membrane spanning protein OS=Bacillus thuringiensis serovar huazhongensis BGSC 4BD1 GN=bthur0011_10650 PE=4 SV=1 - [C3GXZ2_BACTU]	6.99583	11.98	6	1	1	2	167	17.3191	4.48779
A0R891	Serine--tRNA ligase OS=Bacillus thuringiensis (strain Al Hakam) GN=serS PE=3 SV=1 - [SYS_BACAH]	6.81753	5.9	10	2	2	2	424	48.7138	5.30029
C3CQD4	Propeptide PepSY amd peptidase M4 OS=Bacillus thuringiensis Bt407 GN=BTB_c48510 PE=4 SV=1 - [C3CQD4_BACTU]	6.7183	29.13	3	1	1	2	103	11.3158	5.79541
Q3ETX2	Short-chain type dehydrogenase/reductase OS=Bacillus thuringiensis serovar israelensis ATCC 35646 GN=RBTH_02631 PE=3 SV=1 - [Q3ETX2_BACTI]	6.62444	6.09	5	1	1	2	197	21.1924	9.65674
C3CES9	UPF0342 protein BTB_c09470/bthur0002_8170 OS=Bacillus thuringiensis Bt407 GN=BTB_c09470 PE=3 SV=1 - [C3CES9_BACTU]	6.60498	13.56	6	1	1	2	118	13.5718	4.76709
C3CEI9	Stage V sporulation protein R OS=Bacillus thuringiensis Bt407 GN=spoVR PE=4 SV=1 - [C3CEI9_BACTU]	6.54774	2.77	6	1	1	2	470	55.9531	5.8335
K4M269	Translation initiation factor IF-3 OS=Bacillus thuringiensis Bt407 GN=infC PE=3 SV=1 - [K4M269_BACTU]	6.53693	7.23	4	1	1	2	166	18.9231	9.78857
C3CDT2	Uncharacterized protein OS=Bacillus thuringiensis Bt407 GN=yuaG PE=4 SV=1 - [C3CDT2_BACTU]	6.52303	4.02	10	2	2	2	522	57.3613	5.45264
A0RJX2	Leucine--tRNA ligase OS=Bacillus thuringiensis (strain Al Hakam) GN=leuS PE=3 SV=1 - [SYL_BACAH]	6.50106	2.12	12	1	1	2	802	91.2155	5.05908
Q3EQY2	Aspartate-semialdehyde dehydrogenase OS=Bacillus thuringiensis serovar israelensis ATCC 35646 GN=RBTH_04122 PE=4 SV=1 - [Q3EQY2_BACTI]	6.49081	21.05	11	1	1	2	114	12.3886	8.68994
C3CGA7	Uncharacterized protein OS=Bacillus thuringiensis Bt407 GN=BTB_c14820 PE=4 SV=1 - [C3CGA7_BACTU]	6.48657	14.94	10	1	1	2	87	10.2461	4.80518
M4LC19	Uncharacterized protein OS=Bacillus thuringiensis serovar kurstaki str. HD73 GN=HD73_4938 PE=4 SV=1 - [M4LC19_BACTK]	6.42807	12.98	1	1	1	2	131	13.9822	6.26514
Q3EJA9	Nucleoside-binding protein OS=Bacillus thuringiensis serovar israelensis ATCC 35646 GN=RBTH_00416 PE=4 SV=1 - [Q3EJA9_BACTI]	6.36486	5.05	10	1	1	2	317	34.6028	7.34229
K0FUL6	YqgV OS=Bacillus thuringiensis MC28 GN=MC28_4279 PE=4 SV=1 - [K0FUL6_BACTU]	6.35266	31	1	1	1	2	100	11.187	8.42627
C3ET06	Thioredoxin reductase OS=Bacillus thuringiensis serovar kurstaki str. T03a001 GN=bthur0006_47510 PE=3 SV=1 - [C3ET06_BACTK]	6.32637	4.09	1	1	1	2	318	34.6338	5.40186
C3CR95	FeS cluster assembly protein SufB OS=Bacillus thuringiensis Bt407 GN=sufB PE=4 SV=1 - [C3CR95_BACTU]	6.29311	2.58	4	1	1	2	465	52.5042	5.26221
D5TJC5	D-alanine aminotransferase OS=Bacillus thuringiensis (strain BMB171) GN=dat1 PE=3 SV=1 - [D5TJC5_BACT1]	6.27567	6.4	19	1	1	2	172	20.3274	7.12256
C3BX86	Uncharacterized protein OS=Bacillus thuringiensis serovar tochigiensis BGSC 4Y1 GN=bthur0001_4020 PE=4 SV=1 - [C3BX86_BACTU]	6.26834	5.38	14	1	1	2	260	29.9285	8.92432
C3C9X5	Uncharacterized protein OS=Bacillus thuringiensis serovar tochigiensis BGSC 4Y1 GN=bthur0001_48820 PE=4 SV=1 - [C3C9X5_BACTU]	6.22027	6.51	10	2	2	2	430	46.8553	5.43994
J3VB99	Long-chain-fatty-acid--CoA ligase OS=Bacillus thuringiensis HD-789 GN=BTF1_21175 PE=4 SV=1 - [J3VB99_BACTU]	6.2086	5.7	22	2	2	2	561	63.3295	5.68115
A0RH18	Medium-chain-fatty-acid--CoA ligase OS=Bacillus thuringiensis (strain Al Hakam) GN=alkK PE=4 SV=1 - [A0RH18_BACAH]	6.17357	8.01	16	2	2	2	537	60.4308	5.70654
A0RLP6	Adenylosuccinate synthetase OS=Bacillus thuringiensis (strain Al Hakam) GN=purA PE=3 SV=2 - [PURA_BACAH]	6.13629	2.56	8	1	1	2	429	47.3942	5.85889
Q3ESC7	Uncharacterized protein OS=Bacillus thuringiensis serovar israelensis ATCC 35646 GN=RBTH_03918 PE=4 SV=1 - [Q3ESC7_BACTI]	6.13483	16.13	11	1	1	2	124	13.9572	5.70654
C3CIU0	Cupin domain protein OS=Bacillus thuringiensis Bt407 GN=BTB_c24820 PE=4 SV=1 - [C3CIU0_BACTU]	6.03835	9.05	10	1	1	2	210	23.6717	6.39209
C3E8E3	Transcriptional regulator MntR OS=Bacillus thuringiensis serovar pakistani str. T13001 GN=mntR PE=3 SV=1 - [C3E8E3_BACTU]	6.03802	9.49	8	1	1	2	137	16.0723	5.14795
M4L5N6	NADPH dehydrogenase OS=Bacillus thuringiensis serovar kurstaki str. HD73 GN=HD73_2200 PE=4 SV=1 - [M4L5N6_BACTK]	6.03459	14.2	5	2	2	2	345	38.4535	6.30322
C3CCJ3	Transcriptional regulator, AbrB OS=Bacillus thuringiensis Bt407 GN=abrB1 PE=4 SV=1 - [C3CCJ3_BACTU]	6.00771	26.6	2	1	1	2	94	10.4836	5.07178
C3DIS4	NH(3)-dependent NAD(+) synthetase OS=Bacillus thuringiensis serovar sotto str. T04001 GN=bthur0004_18530 PE=3 SV=1 - [C3DIS4_BACTS]	5.96514	14.49	13	1	1	2	138	15.3068	5.21143
C3BZ73	DTDP-4-dehydrorhamnose 3,5-epimerase OS=Bacillus thuringiensis serovar tochigiensis BGSC 4Y1 GN=bthur0001_10960 PE=4 SV=1 - [C3BZ73_BACTU]	5.91956	9.94	11	1	1	2	181	20.6985	5.8208
Q3EWK4	ATP-NAD kinase OS=Bacillus thuringiensis serovar israelensis ATCC 35646 GN=RBTH_06277 PE=4 SV=1 - [Q3EWK4_BACTI]	5.89479	19.51	12	1	1	2	82	9.50271	5.45264
J3XBM4	Glyoxalase OS=Bacillus thuringiensis HD-789 GN=BTF1_08020 PE=4 SV=1 - [J3XBM4_BACTU]	5.86035	14.96	3	1	1	2	127	14.3661	5.05908
M4L9E8	Uncharacterized protein OS=Bacillus thuringiensis serovar kurstaki str. HD73 GN=HD73_1379 PE=4 SV=1 - [M4L9E8_BACTK]	5.81335	19.39	2	1	1	2	98	11.0218	4.80518
C3DNJ9	4-hydroxy-tetrahydrodipicolinate synthase OS=Bacillus thuringiensis serovar sotto str. T04001 GN=dapA PE=3 SV=1 - [C3DNJ9_BACTS]	5.8056	10.62	1	2	2	2	292	31.2283	5.22412
C3CNA1	Peptide deformylase OS=Bacillus thuringiensis Bt407 GN=def PE=3 SV=1 - [C3CNA1_BACTU]	5.79094	12.15	5	1	1	1	181	20.1163	5.41455
C3CCT1	50S ribosomal protein L18 OS=Bacillus thuringiensis Bt407 GN=rplR PE=3 SV=1 - [C3CCT1_BACTU]	5.78629	14.17	4	1	1	2	120	13.086	10.1108
Q3ERD1	ABC transporter ATP-binding protein OS=Bacillus thuringiensis serovar israelensis ATCC 35646 GN=RBTH_01427 PE=4 SV=1 - [Q3ERD1_BACTI]	5.67098	10.64	12	1	1	2	188	21.739	5.49072
C3I1P9	Dihydrolipoyl dehydrogenase OS=Bacillus thuringiensis IBL 200 GN=bthur0013_26730 PE=4 SV=1 - [C3I1P9_BACTU]	5.66397	4.34	6	2	2	2	415	44.8963	6.13818
C3H7T5	Uncharacterized protein OS=Bacillus thuringiensis serovar huazhongensis BGSC 4BD1 GN=bthur0011_45360 PE=4 SV=1 - [C3H7T5_BACTU]	5.63713	8.48	3	1	1	2	283	31.8978	9.64209
C3CSS6	Uncharacterized protein OS=Bacillus thuringiensis Bt407 GN=BTB_c27350 PE=4 SV=1 - [C3CSS6_BACTU]	5.61959	26.12	12	2	2	2	134	15.6913	7.84033
C3EJE3	Uncharacterized protein OS=Bacillus thuringiensis serovar kurstaki str. T03a001 GN=bthur0006_17050 PE=4 SV=1 - [C3EJE3_BACTK]	5.56459	14.63	6	1	1	1	164	18.3423	6.63916
C3HU87	Uncharacterized protein OS=Bacillus thuringiensis IBL 200 GN=bthur0013_360 PE=4 SV=1 - [C3HU87_BACTU]	5.55941	23.39	8	1	1	1	124	13.5249	4.80518
C3CMX5	Transcription factor, RsfA family OS=Bacillus thuringiensis Bt407 GN=BTB_c40500 PE=4 SV=1 - [C3CMX5_BACTU]	5.55299	18.45	17	2	2	2	168	19.8493	5.80811
C3FA30	Fructose-bisphosphate aldolase OS=Bacillus thuringiensis serovar monterrey BGSC 4AJ1 GN=bthur0007_51770 PE=4 SV=1 - [C3FA30_BACTU]	5.53098	5.61	4	1	1	2	285	30.6535	5.14795
A0RLA0	ATP synthase subunit c OS=Bacillus thuringiensis (strain Al Hakam) GN=atpE PE=3 SV=1 - [ATPL_BACAH]	5.52833	40.28	1	1	1	1	72	7.20814	8.83643
A0R906	DNA ligase OS=Bacillus thuringiensis (strain Al Hakam) GN=ligA PE=3 SV=1 - [DNLJ_BACAH]	5.52445	2.24	14	1	1	2	669	75.1056	5.17334
C3EMX8	Uncharacterized protein OS=Bacillus thuringiensis serovar kurstaki str. T03a001 GN=bthur0006_29570 PE=4 SV=1 - [C3EMX8_BACTK]	5.5016	24.68	1	1	1	2	77	9.25852	9.20264
C3DGQ2	Spore coat protein OS=Bacillus thuringiensis serovar sotto str. T04001 GN=bthur0004_11240 PE=4 SV=1 - [C3DGQ2_BACTS]	5.46825	11.84	12	1	1	1	152	16.0768	5.17334
F0PXT9	Uncharacterized protein OS=Bacillus thuringiensis subsp. finitimus (strain YBT-020) GN=YBT020_09160 PE=4 SV=1 - [F0PXT9_BACT0]	5.46217	8.13	9	1	1	2	123	14.444	4.37354
A0RDV9	Acyl-CoA dehydrogenase OS=Bacillus thuringiensis (strain Al Hakam) GN=mmgC PE=3 SV=1 - [A0RDV9_BACAH]	5.4131	5.45	15	2	2	2	569	63.5767	5.65576
F0PUR6	Peptidase, U32 family protein OS=Bacillus thuringiensis subsp. finitimus (strain YBT-020) GN=YBT020_14090 PE=4 SV=1 - [F0PUR6_BACT0]	5.39275	14.13	10	1	2	2	276	31.4096	6.59521
Q3ER71	Acetyltransferase OS=Bacillus thuringiensis serovar israelensis ATCC 35646 GN=RBTH_04570 PE=4 SV=1 - [Q3ER71_BACTI]	5.28847	21.93	14	2	2	2	114	13.1907	8.08936
C3EYM7	Dihydrolipoyllysine-residue succinyltransferase component of 2-oxoglutarate dehydrogenase complex OS=Bacillus thuringiensis serovar monterrey BGSC 4AJ1 GN=bthur0007_11300 PE=3 SV=1 - [C3EYM7_BACTU]	5.28348	7.18	16	2	2	2	418	45.2859	5.59229
C3CDJ9	General stress protein 26 OS=Bacillus thuringiensis Bt407 GN=ydaG PE=4 SV=1 - [C3CDJ9_BACTU]	5.2721	10.14	8	1	1	2	138	15.9432	5.56689
K0FMW5	Uncharacterized protein OS=Bacillus thuringiensis MC28 GN=MC28_4275 PE=4 SV=1 - [K0FMW5_BACTU]	5.26907	47.92	1	1	1	2	48	5.0966	10.3013
M4L419	Small acid-soluble spore protein alpha/beta family protein OS=Bacillus thuringiensis serovar kurstaki str. HD73 GN=HD73_1540 PE=4 SV=1 - [M4L419_BACTK]	5.25925	52.46	1	1	1	1	61	6.47639	9.40771
M4L541	Uncharacterized protein OS=Bacillus thuringiensis serovar kurstaki str. HD73 GN=HD73_1141 PE=4 SV=1 - [M4L541_BACTK]	5.0134	14.14	9	1	1	2	99	11.1728	5.13525
C3CR17	Phage protein OS=Bacillus thuringiensis Bt407 GN=BTB_c51200 PE=4 SV=1 - [C3CR17_BACTU]	4.99287	8.06	4	2	2	2	211	23.442	5.19873
C3EYS7	PHA synthase PhaC OS=Bacillus thuringiensis serovar monterrey BGSC 4AJ1 GN=bthur0007_11800 PE=4 SV=1 - [C3EYS7_BACTU]	4.97144	3.88	7	1	1	2	361	41.6545	7.47412
C3FEV5	Spore coat protein B OS=Bacillus thuringiensis serovar berliner ATCC 10792 GN=bthur0008_3130 PE=4 SV=1 - [C3FEV5_BACTB]	4.9193	15.03	4	1	1	1	153	17.5657	6.06201
J3XFJ0	Uncharacterized protein OS=Bacillus thuringiensis HD-789 GN=BTF1_15425 PE=4 SV=1 - [J3XFJ0_BACTU]	4.87865	12.84	9	1	1	2	109	13.3026	7.41553
C3HA58	Uncharacterized protein OS=Bacillus thuringiensis serovar huazhongensis BGSC 4BD1 GN=bthur0011_53750 PE=4 SV=1 - [C3HA58_BACTU]	4.87196	7.95	7	1	1	2	151	17.2894	6.39209
C3DJB6	NADPH azoreductase OS=Bacillus thuringiensis serovar sotto str. T04001 GN=bthur0004_20890 PE=4 SV=1 - [C3DJB6_BACTS]	4.84844	9.9	10	1	1	2	101	10.7417	8.38232
Q3EK26	OXALATE DECARBOXYLASE OS=Bacillus thuringiensis serovar israelensis ATCC 35646 GN=RBTH_02076 PE=4 SV=1 - [Q3EK26_BACTI]	4.82821	27.78	7	1	1	1	108	12.395	5.89697
Q3EM69	Oligo-1,6-glucosidase OS=Bacillus thuringiensis serovar israelensis ATCC 35646 GN=RBTH_02318 PE=4 SV=1 - [Q3EM69_BACTI]	4.73288	3.95	18	1	1	1	481	56.8654	5.0083
H9NKR6	Bifunctional phosphoribosylaminoimidazolecarboxamide formyltransferase/IMP cyclohydrolase (Fragment) OS=Bacillus weihenstephanensis GN=purH PE=4 SV=1 - [H9NKR6_9BACI]	4.68737	4.12	21	1	1	1	461	50.053	5.40186
C3CPH9	Aspartate--tRNA ligase OS=Bacillus thuringiensis Bt407 GN=aspS2 PE=3 SV=1 - [C3CPH9_BACTU]	4.66788	4.91	4	1	1	1	591	66.2938	5.021
C3E368	CDF family cation diffusion facilitator OS=Bacillus thuringiensis serovar pakistani str. T13001 GN=bthur0005_20820 PE=4 SV=1 - [C3E368_BACTU]	4.644	6.83	6	1	1	1	293	31.9417	6.11279
C3FAI6	DNA gyrase subunit A OS=Bacillus thuringiensis serovar monterrey BGSC 4AJ1 GN=gyrA PE=3 SV=1 - [C3FAI6_BACTU]	4.58785	4.37	5	1	1	1	823	92.3099	5.74463
C3C8H9	Delta-aminolevulinic acid dehydratase OS=Bacillus thuringiensis serovar tochigiensis BGSC 4Y1 GN=bthur0001_43830 PE=3 SV=1 - [C3C8H9_BACTU]	4.54818	7.37	11	1	1	1	312	34.3062	5.021
Q3EUJ8	ABC transporter substrate-binding protein OS=Bacillus thuringiensis serovar israelensis ATCC 35646 GN=RBTH_05894 PE=4 SV=1 - [Q3EUJ8_BACTI]	4.5364	7.45	16	1	1	2	161	17.7375	8.17725
A0R8J9	50S ribosomal protein L15 OS=Bacillus thuringiensis (strain Al Hakam) GN=rplO PE=3 SV=1 - [RL15_BACAH]	4.4946	8.22	3	1	1	2	146	15.4824	10.4038
C3CGP1	Putative 3-mercaptopyruvate sulfurtransferase SseA OS=Bacillus thuringiensis Bt407 GN=sseA PE=4 SV=1 - [C3CGP1_BACTU]	4.46682	4.33	9	1	1	2	277	31.5916	4.94482
C3C7F4	Uncharacterized protein OS=Bacillus thuringiensis serovar tochigiensis BGSC 4Y1 GN=bthur0001_40160 PE=3 SV=1 - [C3C7F4_BACTU]	4.45838	10.31	17	1	1	1	194	21.7052	6.04932
C3EVR6	30S ribosomal protein S8 OS=Bacillus thuringiensis serovar monterrey BGSC 4AJ1 GN=rpsH PE=3 SV=1 - [C3EVR6_BACTU]	4.43526	14.62	2	1	1	1	130	14.643	9.65674
K0FPD0	50S ribosomal protein L29 OS=Bacillus thuringiensis MC28 GN=rpmC PE=3 SV=1 - [K0FPD0_BACTU]	4.3806	15.15	2	1	1	2	66	7.76331	10.2573
K0FKN5	UDP-N-acetylglucosamine--N-acetylmuramyl-(pentapeptide) pyrophosphoryl-undecaprenol N-acetylglucosamine transferase OS=Bacillus thuringiensis MC28 GN=murG PE=3 SV=1 - [K0FKN5_BACTU]	4.33688	6.53	1	1	1	1	352	39.5162	9.14404
A0RAK1	Dihydroxyacetone kinase OS=Bacillus thuringiensis (strain Al Hakam) GN=BALH_0875 PE=4 SV=1 - [A0RAK1_BACAH]	4.25174	40	15	1	1	1	60	6.35929	8.17725
C3CMM5	Uridylate kinase OS=Bacillus thuringiensis Bt407 GN=pyrH2 PE=3 SV=1 - [C3CMM5_BACTU]	4.2382	9.17	4	1	1	1	240	25.8564	5.52881
C3DDL7	Methionine--tRNA ligase OS=Bacillus thuringiensis serovar sotto str. T04001 GN=metG PE=3 SV=1 - [C3DDL7_BACTS]	4.2097	3.02	15	1	1	1	563	64.8599	5.79541
C3H565	Methionyl-tRNA formyltransferase OS=Bacillus thuringiensis serovar huazhongensis BGSC 4BD1 GN=fmt PE=3 SV=1 - [C3H565_BACTU]	4.20356	5.84	9	1	1	1	308	33.997	5.37646
A0R8I7	50S ribosomal protein L16 OS=Bacillus thuringiensis (strain Al Hakam) GN=rplP PE=3 SV=2 - [RL16_BACAH]	4.19225	17.36	1	1	1	1	144	16.1616	10.5063
K4M2U2	Cytochrome c oxidase subunit 2 OS=Bacillus thuringiensis Bt407 GN=ctaC PE=3 SV=1 - [K4M2U2_BACTU]	4.17724	7.74	7	1	1	1	349	39.1444	8.38232
D5TJJ1	Multimodular OS=Bacillus thuringiensis (strain BMB171) GN=BMB171_C2053 PE=4 SV=1 - [D5TJJ1_BACT1]	4.13376	2.33	12	1	1	1	817	90.2325	9.0415
M4LAX0	Uncharacterized protein OS=Bacillus thuringiensis serovar kurstaki str. HD73 GN=HD73_4070 PE=4 SV=1 - [M4LAX0_BACTK]	4.06939	31.71	1	1	1	1	82	9.37661	4.7417
A0RHI4	Translation initiation factor IF-2 OS=Bacillus thuringiensis (strain Al Hakam) GN=infB PE=3 SV=2 - [IF2_BACAH]	4.06262	2.62	4	1	1	1	686	75.6773	5.12256
C3BY05	Nitroreductase OS=Bacillus thuringiensis serovar tochigiensis BGSC 4Y1 GN=bthur0001_6740 PE=4 SV=1 - [C3BY05_BACTU]	4.04172	10.17	14	1	1	1	177	20.3246	8.25049
C3CFL8	Oligoendopeptidase F OS=Bacillus thuringiensis Bt407 GN=yjbG1 PE=4 SV=1 - [C3CFL8_BACTU]	4.03101	4.61	8	1	1	1	608	70.1739	4.97021
C3BWV1	SPFH domain/Band 7 OS=Bacillus thuringiensis serovar tochigiensis BGSC 4Y1 GN=bthur0001_2660 PE=4 SV=1 - [C3BWV1_BACTU]	4.01424	6.05	10	1	1	1	281	31.1096	5.51611
C3CHF3	Xaa-Pro aminopeptidase PepP OS=Bacillus thuringiensis Bt407 GN=pepP PE=4 SV=1 - [C3CHF3_BACTU]	3.99447	5.62	6	1	1	1	427	48.7238	5.24951
K0FZ19	Aspartate--tRNA ligase OS=Bacillus thuringiensis MC28 GN=aspS PE=3 SV=1 - [K0FZ19_BACTU]	3.94693	4.91	1	1	1	1	591	66.2938	5.021
C3BWX8	Aminopeptidase 2 OS=Bacillus thuringiensis serovar tochigiensis BGSC 4Y1 GN=bthur0001_2930 PE=4 SV=1 - [C3BWX8_BACTU]	3.93686	5.62	14	1	1	1	409	45.2547	5.13525
C3C8T6	Threonine--tRNA ligase OS=Bacillus thuringiensis serovar tochigiensis BGSC 4Y1 GN=thrS PE=3 SV=1 - [C3C8T6_BACTU]	3.92828	3.26	8	1	1	1	645	73.907	5.52881
C3CR69	Phosphatidylglycerophosphatase A OS=Bacillus thuringiensis Bt407 GN=yutG PE=4 SV=1 - [C3CR69_BACTU]	3.89819	9.82	10	1	1	1	163	18.2585	5.24951
C3DIR8	Phospholipase, patatin OS=Bacillus thuringiensis serovar sotto str. T04001 GN=bthur0004_18470 PE=4 SV=1 - [C3DIR8_BACTS]	3.89711	8.72	7	1	1	1	321	36.8708	8.92432
Q3EYK6	Periplasmic component of efflux system OS=Bacillus thuringiensis serovar israelensis ATCC 35646 GN=RBTH_06671 PE=4 SV=1 - [Q3EYK6_BACTI]	3.87569	6.55	17	1	1	1	336	37.0413	9.21729
M4LA26	Glycosyl transferase, group 2 OS=Bacillus thuringiensis serovar kurstaki str. HD73 GN=HD73_2961 PE=4 SV=1 - [M4LA26_BACTK]	3.81569	7.44	2	1	1	1	242	26.8793	6.85889
C3I208	Spore coat protein w OS=Bacillus thuringiensis IBL 200 GN=bthur0013_27840 PE=4 SV=1 - [C3I208_BACTU]	3.81178	21.21	3	1	1	1	66	7.73704	6.02393
C3CSD0	Homoserine dehydrogenase OS=Bacillus thuringiensis Bt407 GN=hom3 PE=3 SV=1 - [C3CSD0_BACTU]	3.7926	4.64	8	1	1	1	431	46.7406	5.09717
C3FCB1	Uncharacterized protein OS=Bacillus thuringiensis serovar monterrey BGSC 4AJ1 GN=bthur0007_59920 PE=4 SV=1 - [C3FCB1_BACTU]	3.78886	1.78	1	1	1	1	843	98.8699	5.68115
C3CNB4	Uncharacterized protein OS=Bacillus thuringiensis Bt407 GN=ykuJ PE=4 SV=1 - [C3CNB4_BACTU]	3.78401	12.82	1	1	1	1	78	9.11348	4.42432
C3C9M2	Naphthoate synthase OS=Bacillus thuringiensis serovar tochigiensis BGSC 4Y1 GN=bthur0001_47790 PE=3 SV=1 - [C3C9M2_BACTU]	3.7612	5.51	13	1	1	1	272	29.637	5.50342
A0RIL1	Aminomethyltransferase OS=Bacillus thuringiensis (strain Al Hakam) GN=gcvT PE=3 SV=1 - [GCST_BACAH]	3.75082	3.55	8	1	1	1	366	40.196	5.23682
C3I078	Asparagine synthetase OS=Bacillus thuringiensis IBL 200 GN=bthur0013_21460 PE=4 SV=1 - [C3I078_BACTU]	3.66061	3.42	3	1	1	1	584	67.176	5.41455
C3F383	BNR repeat domain protein OS=Bacillus thuringiensis serovar monterrey BGSC 4AJ1 GN=bthur0007_27610 PE=4 SV=1 - [C3F383_BACTU]	3.56136	10	10	1	1	1	150	17.6	8.30908
M4L2P7	50S ribosomal protein L1 OS=Bacillus thuringiensis serovar kurstaki str. HD73 GN=HD73_0097 PE=4 SV=1 - [M4L2P7_BACTK]	3.54275	9.13	3	1	1	1	230	24.468	9.51025
Q63H73	30S ribosomal protein S5 OS=Bacillus cereus (strain ZK / E33L) GN=rpsE PE=3 SV=1 - [RS5_BACCZ]	3.53755	12.05	2	1	1	1	166	17.5187	9.78857
A0RBV9	GTPase Der OS=Bacillus thuringiensis (strain Al Hakam) GN=der PE=3 SV=1 - [DER_BACAH]	3.52669	3.9	1	1	1	1	436	48.5883	5.68115
Q3EV67	(3R)-hydroxyacyl-[acyl carrier protein] dehydratase OS=Bacillus thuringiensis serovar israelensis ATCC 35646 GN=RBTH_06168 PE=4 SV=1 - [Q3EV67_BACTI]	3.50588	12.22	7	1	1	1	90	9.71922	8.49951
D5TUA5	Ketol-acid reductoisomerase OS=Bacillus thuringiensis (strain BMB171) GN=ilvC1 PE=3 SV=1 - [D5TUA5_BACT1]	3.49893	6.85	13	1	1	1	336	36.6406	5.22412
C3C9H1	Phage shock protein A, PspA OS=Bacillus thuringiensis serovar tochigiensis BGSC 4Y1 GN=bthur0001_47280 PE=4 SV=1 - [C3C9H1_BACTU]	3.46393	9.5	8	1	1	1	221	25.2729	5.92236
A0RGN2	Uncharacterized protein OS=Bacillus thuringiensis (strain Al Hakam) GN=BALH_3121 PE=4 SV=1 - [A0RGN2_BACAH]	3.43322	5.91	10	1	1	1	220	24.8376	5.90967
C3CQJ9	Molybdenum cofactor biosynthesis protein B OS=Bacillus thuringiensis Bt407 GN=moaB PE=4 SV=1 - [C3CQJ9_BACTU]	3.42794	13.61	4	1	1	1	169	18.4967	6.53662
M4LAK2	YtbE (Aldo/keto reductase YtbE) OS=Bacillus thuringiensis serovar kurstaki str. HD73 GN=HD73_4398 PE=4 SV=1 - [M4LAK2_BACTK]	3.41387	4.36	2	1	1	1	275	31.7012	5.65576
C3CQ72	Acetate kinase OS=Bacillus thuringiensis Bt407 GN=ackA PE=3 SV=1 - [C3CQ72_BACTU]	3.39802	4.79	10	1	1	1	397	43.1784	5.32568
Q3ER59	Alkaline phosphatase synthesis two-component response regulator phoP OS=Bacillus thuringiensis serovar israelensis ATCC 35646 GN=RBTH_04164 PE=4 SV=1 - [Q3ER59_BACTI]	3.37198	6.28	5	1	1	1	207	23.9026	5.42725
Q3EM41	Hypothetical cytosolic protein OS=Bacillus thuringiensis serovar israelensis ATCC 35646 GN=RBTH_02337 PE=4 SV=1 - [Q3EM41_BACTI]	3.35577	6.69	18	1	1	1	239	27.7913	4.70361
C3DL00	Spore coat protein X OS=Bacillus thuringiensis serovar sotto str. T04001 GN=bthur0004_26370 PE=4 SV=1 - [C3DL00_BACTS]	3.33933	9.33	7	1	1	1	150	16.3636	5.12256
C3EP29	1-phosphofructokinase OS=Bacillus thuringiensis serovar kurstaki str. T03a001 GN=bthur0006_33660 PE=4 SV=1 - [C3EP29_BACTK]	3.30379	7.35	2	1	1	1	272	29.0762	5.89697
Q3EWL1	Glutamate-1-semialdehyde 2,1-aminomutase OS=Bacillus thuringiensis serovar israelensis ATCC 35646 GN=RBTH_08649 PE=3 SV=1 - [Q3EWL1_BACTI]	3.26843	4.64	12	1	1	1	323	34.7605	5.49072
A0RJM4	Argininosuccinate synthase OS=Bacillus thuringiensis (strain Al Hakam) GN=argG PE=3 SV=2 - [ASSY_BACAH]	3.26046	3.24	18	1	1	1	401	44.642	5.22412
C3C7F6	Arginine-binding extracellular protein artP OS=Bacillus thuringiensis serovar tochigiensis BGSC 4Y1 GN=bthur0001_40180 PE=3 SV=1 - [C3C7F6_BACTU]	3.25813	6.95	13	1	1	1	259	28.7079	6.90283
C3EGE7	Glycine oxidase ThiO OS=Bacillus thuringiensis serovar kurstaki str. T03a001 GN=bthur0006_6520 PE=4 SV=1 - [C3EGE7_BACTK]	3.24993	6.53	2	1	1	1	337	37.8044	6.11279
C3CHT2	YcdH (Periplasmic solute binding protein) OS=Bacillus thuringiensis Bt407 GN=bthur0002_18790 PE=3 SV=1 - [C3CHT2_BACTU]	3.24129	5.45	12	1	1	1	312	35.16	6.3667
C3ETV2	UDP-glucose 4-epimerase OS=Bacillus thuringiensis serovar kurstaki str. T03a001 GN=bthur0006_50480 PE=4 SV=1 - [C3ETV2_BACTK]	3.24072	32.04	7	1	1	1	103	11.3696	6.0874
Q3EY34	Glutamine transport ATP-binding protein glnQ OS=Bacillus thuringiensis serovar israelensis ATCC 35646 GN=RBTH_05687 PE=4 SV=1 - [Q3EY34_BACTI]	3.22452	8.72	22	1	1	1	149	16.7739	9.53955
C3E4A3	Glycine betaine-binding protein OS=Bacillus thuringiensis serovar pakistani str. T13001 GN=bthur0005_25150 PE=4 SV=1 - [C3E4A3_BACTU]	3.2244	5.93	8	1	1	1	270	31.107	8.29443
M4L5Y4	SagD family bacteriocin biosynthesis docking scaffold protein OS=Bacillus thuringiensis serovar kurstaki str. HD73 GN=HD73_1486 PE=4 SV=1 - [M4L5Y4_BACTK]	3.1946	3.54	1	1	1	1	649	73.7637	5.8208
C3E869	Uncharacterized protein OS=Bacillus thuringiensis serovar pakistani str. T13001 GN=bthur0005_38620 PE=4 SV=1 - [C3E869_BACTU]	3.19266	53.7	8	1	1	1	54	6.81932	7.2251
A0RFA4	Aliphatic sulfonates import ATP-binding protein SsuB OS=Bacillus thuringiensis (strain Al Hakam) GN=ssuB PE=3 SV=2 - [SSUB_BACAH]	3.16769	6.37	6	1	1	1	251	28.4911	7.04932
A0REX2	Kynureninase OS=Bacillus thuringiensis (strain Al Hakam) GN=kynU PE=3 SV=1 - [KYNU_BACAH]	3.15914	3.5	13	1	1	1	428	48.6059	6.32861
A0RHZ3	2,3,4,5-tetrahydropyridine-2,6-dicarboxylate N-acetyltransferase OS=Bacillus thuringiensis (strain Al Hakam) GN=dapH PE=3 SV=1 - [DAPH_BACAH]	3.10353	5.42	7	1	1	1	240	25.6157	5.77002
Q3EMG2	Cell division initiation protein DivIVA OS=Bacillus thuringiensis serovar israelensis ATCC 35646 GN=RBTH_02644 PE=4 SV=1 - [Q3EMG2_BACTI]	3.09784	17.93	3	1	1	1	145	16.977	6.1001
Q5ILD0	Putative uncharacterized protein OS=Bacillus phage GIL16c PE=4 SV=1 - [Q5ILD0_9VIRU]	3.08613	9.04	1	1	1	1	166	18.1825	5.10986
A0RL02	PTS system, cellobiose-specific IIC component OS=Bacillus thuringiensis (strain Al Hakam) GN=celB PE=4 SV=1 - [A0RL02_BACAH]	3.08141	2.77	9	1	1	1	433	47.0726	8.79248
C3D9L1	Cytochrome c-551 OS=Bacillus thuringiensis serovar thuringiensis str. T01001 GN=bthur0003_49950 PE=4 SV=1 - [C3D9L1_BACTU]	3.05186	23.53	3	1	1	1	102	10.6383	6.53662
Q3EZ42	UDP-N-acetylglucosamine 2-epimerase OS=Bacillus thuringiensis serovar israelensis ATCC 35646 GN=RBTH_03572 PE=3 SV=1 - [Q3EZ42_BACTI]	3.0325	3.29	7	1	1	1	334	37.3781	5.5542
C3DZ07	Uncharacterized protein OS=Bacillus thuringiensis serovar pakistani str. T13001 GN=bthur0005_5930 PE=3 SV=1 - [C3DZ07_BACTU]	3.01363	6.88	5	1	1	1	276	30.287	8.79248
D5TNQ2	Probable manganese-dependent inorganic pyrophosphatase OS=Bacillus thuringiensis (strain BMB171) GN=ppaC PE=3 SV=1 - [D5TNQ2_BACT1]	2.99833	10.03	15	1	1	1	309	33.6713	4.77979
C3CSQ9	Uncharacterized protein OS=Bacillus thuringiensis Bt407 GN=bthur0002_53900 PE=4 SV=1 - [C3CSQ9_BACTU]	2.9832	20.63	2	1	1	1	126	14.3383	5.5415
C3DJE0	Acetylornitine deacetylase (YodQ protein) OS=Bacillus thuringiensis serovar sotto str. T04001 GN=bthur0004_21130 PE=4 SV=1 - [C3DJE0_BACTS]	2.9722	3.68	15	1	1	1	380	42.1623	5.021
M4L9F5	Aminoacyl-histidine dipeptidase OS=Bacillus thuringiensis serovar kurstaki str. HD73 GN=HD73_2706 PE=4 SV=1 - [M4L9F5_BACTK]	2.97196	4.94	17	1	1	1	385	42.8419	4.95752
C3CFM5	Probable inorganic polyphosphate/ATP-NAD kinase OS=Bacillus thuringiensis Bt407 GN=ppnK PE=3 SV=1 - [C3CFM5_BACTU]	2.96849	3.46	11	1	1	1	260	29.1269	6.53662
A0R8L3	30S ribosomal protein S9 OS=Bacillus thuringiensis (strain Al Hakam) GN=rpsI PE=3 SV=1 - [RS9_BACAH]	2.96437	13.85	1	1	1	1	130	14.4819	10.8286
C3CHQ9	Intracellular serine protease OS=Bacillus thuringiensis Bt407 GN=isp PE=3 SV=1 - [C3CHQ9_BACTU]	2.96358	7.3	15	1	1	1	315	33.9673	4.86865
C3H329	Response regulator aspartate phosphatase OS=Bacillus thuringiensis serovar huazhongensis BGSC 4BD1 GN=bthur0011_28650 PE=4 SV=1 - [C3H329_BACTU]	2.95859	2.71	1	1	1	1	369	43.2974	5.22412
C3CAT8	Uncharacterized protein OS=Bacillus thuringiensis serovar tochigiensis BGSC 4Y1 GN=bthur0001_52020 PE=4 SV=1 - [C3CAT8_BACTU]	2.91059	5.91	6	1	1	1	203	22.1415	5.60498
C3GR17	TnsA endonuclease OS=Bacillus thuringiensis serovar pondicheriensis BGSC 4BA1 GN=bthur0010_48020 PE=4 SV=1 - [C3GR17_BACTU]	2.90987	3.04	1	1	1	1	887	102.757	7.35693
K0FJF1	UPF0296 protein MC28_3095 OS=Bacillus thuringiensis MC28 GN=MC28_3095 PE=3 SV=1 - [K0FJF1_BACTU]	2.89975	16.47	2	1	1	1	85	9.43896	6.94678
M4L6L7	Uncharacterized protein OS=Bacillus thuringiensis serovar kurstaki str. HD73 GN=HD73_1696 PE=4 SV=1 - [M4L6L7_BACTK]	2.88635	24.73	4	1	1	1	93	10.7524	5.05908
M4L683	Pyruvate phosphate dikinase PEP/pyruvate-binding protein OS=Bacillus thuringiensis serovar kurstaki str. HD73 GN=HD73_2868 PE=4 SV=1 - [M4L683_BACTK]	2.85995	2.76	1	1	1	1	868	97.5564	5.16064
C3C730	ABC transporter OS=Bacillus thuringiensis serovar tochigiensis BGSC 4Y1 GN=bthur0001_38770 PE=4 SV=1 - [C3C730_BACTU]	2.85301	8.74	10	1	1	1	366	41.3384	7.25439
C3CP60	Probable endonuclease 4 OS=Bacillus thuringiensis Bt407 GN=nfo PE=3 SV=1 - [C3CP60_BACTU]	2.84203	5.54	8	1	1	1	289	31.9514	6.30322
Q3EP64	Zn-dependent hydrolase OS=Bacillus thuringiensis serovar israelensis ATCC 35646 GN=RBTH_08305 PE=4 SV=1 - [Q3EP64_BACTI]	2.82269	2.58	6	1	1	1	466	51.7148	6.88818
Q3EKJ6	ATP-dependent endopeptidase clp ATP-binding subunit clpX OS=Bacillus thuringiensis serovar israelensis ATCC 35646 GN=RBTH_01867 PE=4 SV=1 - [Q3EKJ6_BACTI]	2.82189	25.88	6	1	1	1	85	9.45397	4.64014
C3C5F3	Glyoxalase OS=Bacillus thuringiensis serovar tochigiensis BGSC 4Y1 GN=bthur0001_32960 PE=4 SV=1 - [C3C5F3_BACTU]	2.81646	8.61	13	1	1	1	302	33.6881	5.16064
C3BW70	Pur operon repressor OS=Bacillus thuringiensis serovar tochigiensis BGSC 4Y1 GN=bthur0001_340 PE=4 SV=1 - [C3BW70_BACTU]	2.79643	3.69	11	1	1	1	271	29.6914	4.89404
J3U3V0	Uncharacterized protein OS=Bacillus thuringiensis HD-771 GN=BTG_14530 PE=4 SV=1 - [J3U3V0_BACTU]	2.7921	7.49	8	1	1	1	227	25.901	5.93506
Q2PUQ4	YhfL (Fragment) OS=Bacillus cereus GN=yhfL PE=4 SV=1 - [Q2PUQ4_BACCE]	2.78549	19.28	27	1	1	1	166	18.2231	5.09717
A0RB53	UPF0477 protein BALH_1087 OS=Bacillus thuringiensis (strain Al Hakam) GN=BALH_1087 PE=3 SV=1 - [Y1087_BACAH]	2.77753	6.4	7	1	1	1	172	19.8652	6.80029
C3F6Z4	D-Ala-D-Ala carboxypeptidase DacF Serine peptidase MEROPS family S11 OS=Bacillus thuringiensis serovar monterrey BGSC 4AJ1 GN=bthur0007_39230 PE=3 SV=1 - [C3F6Z4_BACTU]	2.76663	3.38	12	1	1	1	385	42.6513	9.36377
C3CNG0	Nitroreductase OS=Bacillus thuringiensis Bt407 GN=yodC PE=4 SV=1 - [C3CNG0_BACTU]	2.73319	5.85	8	1	1	1	205	22.8955	5.59229
C3ICU0	Surface layer protein OS=Bacillus thuringiensis IBL 200 GN=bthur0013_66420 PE=4 SV=1 - [C3ICU0_BACTU]	2.73018	6.83	2	1	1	1	410	45.6691	5.88428
M4LFS9	Uncharacterized protein OS=Bacillus thuringiensis serovar kurstaki str. HD73 GN=HD73_3559 PE=4 SV=1 - [M4LFS9_BACTK]	2.7165	6.71	22	1	1	1	298	34.0243	5.22412
Q3EJY1	Ribose 5-phosphate isomerase OS=Bacillus thuringiensis serovar israelensis ATCC 35646 GN=RBTH_00585 PE=4 SV=1 - [Q3EJY1_BACTI]	2.68897	15.38	7	1	1	1	104	11.0973	4.7417
K0FVE5	Regulatory protein spx 1 OS=Bacillus thuringiensis MC28 GN=spxA2 PE=4 SV=1 - [K0FVE5_BACTU]	2.68214	20	1	1	1	1	130	15.173	5.65576
A0R8I1	50S ribosomal protein L4 OS=Bacillus thuringiensis (strain Al Hakam) GN=rplD PE=3 SV=1 - [RL4_BACAH]	2.68013	11.59	1	1	1	1	207	22.5163	9.94971
M4LEY4	Phage minor structural protein OS=Bacillus thuringiensis serovar kurstaki str. HD73 GN=HD73_5486 PE=4 SV=1 - [M4LEY4_BACTK]	2.67851	1.03	1	1	1	1	1460	164.658	6.69775
M4L0W7	Phosphoribosylaminoimidazole carboxylase, catalytic subunit OS=Bacillus thuringiensis serovar kurstaki str. HD73 GN=HD73_0331 PE=4 SV=1 - [M4L0W7_BACTK]	2.66947	16.77	1	1	1	1	161	17.0449	5.8335
Q3EJV0	D-alanyl-D-alanine carboxypeptidase OS=Bacillus thuringiensis serovar israelensis ATCC 35646 GN=RBTH_00794 PE=4 SV=1 - [Q3EJV0_BACTI]	2.64623	34.43	10	1	1	1	61	6.77029	4.81787
A0RFY0	4-methyl-5(B-hydroxyethyl)-thiazole monophosphate biosynthesis enzyme OS=Bacillus thuringiensis (strain Al Hakam) GN=thiJ PE=4 SV=1 - [A0RFY0_BACAH]	2.63643	7.54	3	1	1	1	199	22.0545	8.1626
C3BYJ8	Uncharacterized protein OS=Bacillus thuringiensis serovar tochigiensis BGSC 4Y1 GN=bthur0001_8700 PE=4 SV=1 - [C3BYJ8_BACTU]	2.63449	11.63	9	1	1	1	129	14.4934	6.29053
C3CD32	Alanine racemase OS=Bacillus thuringiensis Bt407 GN=alr1 PE=3 SV=1 - [C3CD32_BACTU]	2.62796	3.34	7	1	1	1	389	43.6448	5.60498
A0RL01	PTS system, cellobiose-specific IIA component OS=Bacillus thuringiensis (strain Al Hakam) GN=celC PE=4 SV=1 - [A0RL01_BACAH]	2.62525	11.43	8	1	1	1	105	11.7629	5.12256
C3C082	Uncharacterized protein OS=Bacillus thuringiensis serovar tochigiensis BGSC 4Y1 GN=bthur0001_14520 PE=4 SV=1 - [C3C082_BACTU]	2.62074	20.24	4	1	1	1	84	9.64195	8.44092
Q3EUP5	Spermidine/putrescine transport ATP-binding protein potA OS=Bacillus thuringiensis serovar israelensis ATCC 35646 GN=RBTH_05016 PE=3 SV=1 - [Q3EUP5_BACTI]	2.60667	8.25	5	1	1	1	315	36.0308	7.59131
C3DTQ1	ABC transporter,ATP/GTP-binding site motif A OS=Bacillus thuringiensis serovar sotto str. T04001 GN=bthur0004_53770 PE=4 SV=1 - [C3DTQ1_BACTS]	2.59208	7.34	1	1	1	1	286	32.8289	5.21143
K0FWK7	DEAD-box ATP-dependent RNA helicase ydbR OS=Bacillus thuringiensis MC28 GN=cshA PE=3 SV=1 - [K0FWK7_BACTU]	2.58194	2.76	11	1	1	1	507	56.4287	9.37842
C3DNN3	DNA topoisomerase OS=Bacillus thuringiensis serovar sotto str. T04001 GN=bthur0004_35840 PE=3 SV=1 - [C3DNN3_BACTS]	2.56032	2.05	16	1	1	1	584	67.0291	6.63916
C3EKS1	Uncharacterized protein OS=Bacillus thuringiensis serovar kurstaki str. T03a001 GN=bthur0006_21900 PE=4 SV=1 - [C3EKS1_BACTK]	2.54966	54	1	1	1	1	50	5.6746	9.71533
C3CPH5	HTH-type transcriptional regulator CymR OS=Bacillus thuringiensis Bt407 GN=cymR PE=4 SV=1 - [C3CPH5_BACTU]	2.54295	9.42	1	1	1	1	138	15.561	5.16064
C3C928	Acetoin utilization protein acuC OS=Bacillus thuringiensis serovar tochigiensis BGSC 4Y1 GN=bthur0001_45830 PE=4 SV=1 - [C3C928_BACTU]	2.53646	3.83	23	1	1	1	339	38.0688	5.42725
C3EHI0	Asparagine synthetase OS=Bacillus thuringiensis serovar kurstaki str. T03a001 GN=bthur0006_10370 PE=4 SV=1 - [C3EHI0_BACTK]	2.53521	1.86	8	1	1	1	592	68.3214	6.22705
C3CSL3	GTP-dependent nucleic acid-binding protein EngD OS=Bacillus thuringiensis Bt407 GN=engD PE=4 SV=1 - [C3CSL3_BACTU]	2.53504	5.46	9	1	1	1	366	40.7148	4.81787
C3CII3	Thioredoxin OS=Bacillus thuringiensis Bt407 GN=ydbP PE=4 SV=1 - [C3CII3_BACTU]	2.52145	10.58	10	1	1	1	104	12.1878	4.44971
A0RHL7	30S ribosomal protein S16 OS=Bacillus thuringiensis (strain Al Hakam) GN=rpsP PE=3 SV=1 - [RS16_BACAH]	2.51643	21.11	2	1	1	1	90	10.1114	10.1401
C3IAV1	Uncharacterized protein OS=Bacillus thuringiensis IBL 200 GN=bthur0013_59060 PE=4 SV=1 - [C3IAV1_BACTU]	2.51469	13	2	1	1	1	100	11.4168	8.35303
C3C6U0	Uncharacterized protein OS=Bacillus thuringiensis serovar tochigiensis BGSC 4Y1 GN=bthur0001_37850 PE=4 SV=1 - [C3C6U0_BACTU]	2.51257	8.46	13	1	1	1	130	14.9796	8.86572
F2HG40	CRISPR-associated protein, Csd2 OS=Bacillus thuringiensis serovar chinensis CT-43 GN=CT43_P281185 PE=4 SV=1 - [F2HG40_BACTU]	2.51067	5.59	1	1	1	1	286	31.8792	6.81494
C3IVR3	Terminase OS=Bacillus thuringiensis IBL 4222 GN=bthur0014_62510 PE=4 SV=1 - [C3IVR3_BACTU]	2.5086	2.63	2	1	1	1	533	62.3518	6.59521
Q3ENP2	Ribonuclease R OS=Bacillus thuringiensis serovar israelensis ATCC 35646 GN=rnr PE=3 SV=1 - [Q3ENP2_BACTI]	2.5076	1.55	7	1	1	1	580	66.1036	5.68115
J3UK96	Stage 0 sporulation protein A OS=Bacillus thuringiensis HD-789 GN=BTF1_19260 PE=4 SV=1 - [J3UK96_BACTU]	2.5053	9.09	9	1	1	1	264	29.3663	7.18115
A0RJF8	Phenylalanine--tRNA ligase beta subunit OS=Bacillus thuringiensis (strain Al Hakam) GN=pheT PE=3 SV=1 - [A0RJF8_BACAH]	2.48275	2.11	12	1	1	1	806	88.4957	5.17334
A0R9G5	Glutamate synthase (NADPH) large subunit / glutamate synthase (Ferredoxin) OS=Bacillus thuringiensis (strain Al Hakam) GN=gltB PE=4 SV=1 - [A0R9G5_BACAH]	2.46943	1.15	18	1	1	1	1478	162.728	6.15088
C0IN47	Chitinase OS=Bacillus thuringiensis PE=3 SV=1 - [C0IN47_BACTU]	2.46543	7.39	35	1	1	1	176	19.8181	8.99756
K0FG38	Signal peptidase I OS=Bacillus thuringiensis MC28 GN=MC28_1840 PE=3 SV=1 - [K0FG38_BACTU]	2.42984	9.72	1	1	1	1	144	16.9267	8.83643
A0RHY8	UPF0356 protein BALH_3598 OS=Bacillus thuringiensis (strain Al Hakam) GN=BALH_3598 PE=3 SV=1 - [Y3598_BACAH]	2.40216	18.57	3	1	1	1	70	8.18423	5.37646
C3FAL8	Aldo/keto reductase OS=Bacillus thuringiensis serovar monterrey BGSC 4AJ1 GN=bthur0007_53690 PE=4 SV=1 - [C3FAL8_BACTU]	2.40053	5.19	4	1	1	1	308	34.8521	6.30322
D5TUT5	Aspartokinase OS=Bacillus thuringiensis (strain BMB171) GN=dapG2 PE=3 SV=1 - [D5TUT5_BACT1]	2.39676	4.15	10	1	1	1	410	44.2147	6.01123
C3CIZ9	Acetoacetyl-CoA synthase OS=Bacillus thuringiensis Bt407 GN=acsA1 PE=4 SV=1 - [C3CIZ9_BACTU]	2.39201	2.01	10	1	1	1	646	72.339	5.26221
C3CPM8	Rod shape-determining protein MreB OS=Bacillus thuringiensis Bt407 GN=mreB PE=4 SV=1 - [C3CPM8_BACTU]	2.37828	2.65	2	1	1	1	339	36.0377	4.90674
C3GYE6	Uncharacterized protein OS=Bacillus thuringiensis serovar huazhongensis BGSC 4BD1 GN=bthur0011_12190 PE=4 SV=1 - [C3GYE6_BACTU]	2.37535	7.41	3	1	1	1	135	14.1051	7.13721
B3VMW2	Choloylglycine hydrolase OS=Bacillus thuringiensis subsp. kurstaki PE=4 SV=1 - [B3VMW2_BACTK]	2.37153	2.44	10	1	1	1	328	36.9322	5.09717
C3DWL8	Lipase/acylhydrolase with GDSL-like motif OS=Bacillus thuringiensis serovar sotto str. T04001 GN=bthur0004_65070 PE=4 SV=1 - [C3DWL8_BACTS]	2.34544	13.16	14	1	1	1	152	17.3942	8.83643
C3CCT0	50S ribosomal protein L6 OS=Bacillus thuringiensis Bt407 GN=rplF PE=3 SV=1 - [C3CCT0_BACTU]	2.34282	5.59	3	1	1	1	179	19.4605	9.59814
C3C7Q4	Ornithine carbamoyltransferase OS=Bacillus thuringiensis serovar tochigiensis BGSC 4Y1 GN=bthur0001_39950 PE=3 SV=1 - [C3C7Q4_BACTU]	2.28777	3.8	13	1	1	1	316	35.2319	5.24951
A0R8K3	Translation initiation factor IF-1 OS=Bacillus thuringiensis (strain Al Hakam) GN=infA PE=3 SV=1 - [IF1_BACAH]	2.27595	25	1	1	1	1	72	8.18035	7.41553
C3CML1	Ribosome-binding factor A OS=Bacillus thuringiensis Bt407 GN=rbfA PE=3 SV=1 - [C3CML1_BACTU]	2.25752	16.1	1	1	1	1	118	13.4743	9.20264
C3HIK6	O-methyltransferase family 3 OS=Bacillus thuringiensis serovar pulsiensis BGSC 4CC1 GN=bthur0012_22730 PE=4 SV=1 - [C3HIK6_BACTU]	2.21485	6.19	13	1	1	1	194	22.2313	5.09717
C3CDP5	Uncharacterized protein OS=Bacillus thuringiensis Bt407 GN=BTB_c05140 PE=4 SV=1 - [C3CDP5_BACTU]	2.20046	24	2	1	1	1	50	5.95804	10.1548
C3IAF5	SMI1 / KNR4 OS=Bacillus thuringiensis IBL 200 GN=bthur0013_57550 PE=4 SV=1 - [C3IAF5_BACTU]	2.19638	7.28	1	1	1	1	151	17.7943	4.31006
C3I373	Uncharacterized protein OS=Bacillus thuringiensis IBL 200 GN=bthur0013_32040 PE=4 SV=1 - [C3I373_BACTU]	2.19002	6.22	2	1	1	1	209	24.4512	5.07178
C3EG56	Nickel/cobalt efflux protein RcnA OS=Bacillus thuringiensis serovar kurstaki str. T03a001 GN=bthur0006_5460 PE=4 SV=1 - [C3EG56_BACTK]	2.18342	11.21	7	1	1	1	107	11.5292	7.50342
C3C6K8	Dihydroorotate dehydrogenase OS=Bacillus thuringiensis serovar tochigiensis BGSC 4Y1 GN=pyrD PE=3 SV=1 - [C3C6K8_BACTU]	2.16313	6.54	9	1	1	1	306	32.5468	5.04639
Q3EUS2	Cysteine--tRNA ligase OS=Bacillus thuringiensis serovar israelensis ATCC 35646 GN=cysS PE=3 SV=1 - [Q3EUS2_BACTI]	2.12573	3.83	16	1	1	1	339	39.1815	6.31592
A0REE1	Uncharacterized protein OS=Bacillus thuringiensis (strain Al Hakam) GN=BALH_2286 PE=4 SV=1 - [A0REE1_BACAH]	2.11897	19.19	10	1	1	1	99	11.2618	10.1255
Q5XWX3	Phosphate acetyltransferase (Fragment) OS=Bacillus thuringiensis subsp. sotto GN=pta PE=4 SV=1 - [Q5XWX3_BACTS]	2.10431	12.32	11	1	1	1	138	15.0356	5.17334
C3CAF1	Ribosome-associated factor Y OS=Bacillus thuringiensis serovar tochigiensis BGSC 4Y1 GN=bthur0001_50670 PE=4 SV=1 - [C3CAF1_BACTU]	2.07631	7.22	9	1	1	1	180	21.0821	6.12549
C3C3E9	Uncharacterized protein OS=Bacillus thuringiensis serovar tochigiensis BGSC 4Y1 GN=bthur0001_25870 PE=4 SV=1 - [C3C3E9_BACTU]	2.01324	11.43	2	1	1	1	70	8.07419	4.88135
C3EKA7	Sporulation-specific N-acetylmuramoyl-L-alanine amidase OS=Bacillus thuringiensis serovar kurstaki str. T03a001 GN=bthur0006_19930 PE=4 SV=1 - [C3EKA7_BACTK]	2.00828	6.81	7	1	1	1	191	20.9804	4.66553

## Sheet: CK2
CK2
Accession	Description	Score	Coverage	# Proteins	# Unique Peptides	# Peptides	# PSMs	# AAs	MW [kDa]	calc. pI
P0A376	Pesticidal crystal protein cry1Ca OS=Bacillus thuringiensis subsp. aizawai GN=cry1Ca PE=2 SV=1 - [CR1CA_BACTA]	431.158	40.54	27	27	34	114	1189	134.702	5.07178
E9K6H7	Cry1Ac OS=Bacillus thuringiensis PE=4 SV=1 - [E9K6H7_BACTU]	403.95	39.9	75	20	30	120	1178	133.107	5.14795
P19415	Pesticidal crystal protein cry1Da OS=Bacillus thuringiensis subsp. aizawai GN=cry1Da PE=2 SV=1 - [CR1DA_BACTA]	254.506	21.29	23	11	17	73	1165	132.399	5.24951
C3ETG1	ATP synthase subunit beta OS=Bacillus thuringiensis serovar kurstaki str. T03a001 GN=atpD PE=3 SV=1 - [C3ETG1_BACTK]	223.302	53.63	10	14	14	50	468	51.0121	5.04639
M4LER1	Neutral protease B OS=Bacillus thuringiensis serovar kurstaki str. HD73 GN=HD73_5406 PE=4 SV=1 - [M4LER1_BACTK]	214.118	35.36	6	16	16	57	591	65.3287	6.354
C3EF72	60 kDa chaperonin OS=Bacillus thuringiensis serovar kurstaki str. T03a001 GN=groL PE=3 SV=1 - [C3EF72_BACTK]	140.611	46.32	22	18	18	39	544	57.37	4.84326
C3E6D6	Aldehyde dehydrogenase OS=Bacillus thuringiensis serovar pakistani str. T13001 GN=bthur0005_32140 PE=3 SV=1 - [C3E6D6_BACTU]	134.224	45.8	27	13	13	32	417	45.356	5.2876
Q631W4	Acyl-CoA dehydrogenase OS=Bacillus cereus (strain ZK / E33L) GN=acdA PE=3 SV=1 - [Q631W4_BACCZ]	121.845	26.7	14	12	12	32	588	65.0839	5.52881
A0RJC0	Succinate dehydrogenase subunit A OS=Bacillus thuringiensis (strain Al Hakam) GN=sdhA PE=4 SV=1 - [A0RJC0_BACAH]	107.018	15.08	14	6	6	25	597	65.951	6.12549
C3EHX1	Immune inhibitor A OS=Bacillus thuringiensis serovar kurstaki str. T03a001 GN=bthur0006_11780 PE=4 SV=1 - [C3EHX1_BACTK]	91.549	16.09	19	9	9	22	783	85.1294	5.45264
C3CDS5	Protein PrkA OS=Bacillus thuringiensis Bt407 GN=prkA PE=4 SV=1 - [C3CDS5_BACTU]	86.7852	26.62	5	13	13	25	631	73.1114	6.06201
C3CP50	Superoxide dismutase OS=Bacillus thuringiensis Bt407 GN=sodA1 PE=3 SV=1 - [C3CP50_BACTU]	85.2421	31.03	9	5	5	20	203	22.6161	5.51611
D5TVA1	ATP-dependent protease peptidase OS=Bacillus thuringiensis (strain BMB171) GN=hslV PE=3 SV=1 - [D5TVA1_BACT1]	83.1508	29.41	5	2	2	20	153	16.6396	6.78564
C3E6G7	Extracellular solute-binding protein family 5 OS=Bacillus thuringiensis serovar pakistani str. T13001 GN=bthur0005_32450 PE=4 SV=1 - [C3E6G7_BACTU]	81.8871	25.74	7	3	10	23	571	64.2789	8.89502
C3CCQ3	50S ribosomal protein L10 OS=Bacillus thuringiensis Bt407 GN=rplJ PE=3 SV=1 - [C3CCQ3_BACTU]	81.0637	30.72	4	6	6	22	166	18.0257	5.70654
C3C946	Aminopeptidase OS=Bacillus thuringiensis serovar tochigiensis BGSC 4Y1 GN=bthur0001_45990 PE=4 SV=1 - [C3C946_BACTU]	78.8097	17.25	8	5	5	20	371	41.7548	5.09717
C3H439	Extracellular solute-binding protein family 5 OS=Bacillus thuringiensis serovar huazhongensis BGSC 4BD1 GN=bthur0011_32840 PE=4 SV=1 - [C3H439_BACTU]	76.1991	15.58	13	5	6	21	565	63.5686	8.5874
A0R8H8	Elongation factor Tu OS=Bacillus thuringiensis (strain Al Hakam) GN=tuf PE=3 SV=1 - [EFTU_BACAH]	74.0651	27.34	5	9	9	19	395	42.9119	5.0083
C3HWZ6	Malate synthase OS=Bacillus thuringiensis IBL 200 GN=bthur0013_10320 PE=4 SV=1 - [C3HWZ6_BACTU]	71.97	30.12	13	8	8	18	425	46.8534	5.61768
C3CMB9	Spore coat protein E OS=Bacillus thuringiensis Bt407 GN=cotE PE=4 SV=1 - [C3CMB9_BACTU]	71.6586	50	7	7	7	16	180	20.3298	4.4751
C3ETX6	30S ribosomal protein S6 OS=Bacillus thuringiensis serovar kurstaki str. T03a001 GN=rpsF PE=3 SV=1 - [C3ETX6_BACTK]	70.6724	60	10	4	4	18	90	10.4715	5.26221
F0PWU6	Aminotransferase OS=Bacillus thuringiensis subsp. finitimus (strain YBT-020) GN=YBT020_08700 PE=3 SV=1 - [F0PWU6_BACT0]	68.0611	26.28	15	8	8	18	449	50.142	6.02393
C3CM38	Transketolase OS=Bacillus thuringiensis Bt407 GN=tkt2 PE=4 SV=1 - [C3CM38_BACTU]	65.6468	15.17	15	7	7	20	666	72.3727	5.07178
C3CGH7	Stage IV sporulation protein A OS=Bacillus thuringiensis Bt407 GN=spoIVA PE=3 SV=1 - [C3CGH7_BACTU]	62.5725	19.92	7	6	6	18	492	55.5785	4.77979
C3EKF4	Methylmalonate semialdehyde dehydrogenase [acylating] OS=Bacillus thuringiensis serovar kurstaki str. T03a001 GN=iolA PE=3 SV=1 - [C3EKF4_BACTK]	59.5949	27.16	12	8	8	15	486	52.9713	5.57959
M4L3X2	Asparagine synthetase OS=Bacillus thuringiensis serovar kurstaki str. HD73 GN=HD73_1938 PE=4 SV=1 - [M4L3X2_BACTK]	59.406	19.11	12	7	8	15	607	69.4752	6.40479
A0RL96	ATP synthase gamma chain OS=Bacillus thuringiensis (strain Al Hakam) GN=atpG PE=3 SV=1 - [ATPG_BACAH]	57.7056	32.52	2	5	5	16	286	31.5862	7.06396
C3CQ30	Pyruvate kinase OS=Bacillus thuringiensis Bt407 GN=pyk2 PE=3 SV=1 - [C3CQ30_BACTU]	55.6523	12.14	10	2	5	15	585	62.1597	5.37646
E5L4Y0	Chitin-binding protein OS=Bacillus thuringiensis GN=cbp21 PE=4 SV=1 - [E5L4Y0_BACTU]	55.341	32.99	10	6	6	14	197	21.61	4.89404
A0RHE6	Pyruvate ferredoxin oxidoreductase, alpha subunit OS=Bacillus thuringiensis (strain Al Hakam) GN=BALH_3402 PE=4 SV=1 - [A0RHE6_BACAH]	55.2245	15.21	12	6	6	16	585	64.475	5.64307
C3CKZ5	Uncharacterized protein OS=Bacillus thuringiensis Bt407 GN=BTB_c34200 PE=4 SV=1 - [C3CKZ5_BACTU]	53.9335	39.69	23	9	9	16	257	30.7294	7.66455
C3HCE7	DNA-directed RNA polymerase subunit beta' OS=Bacillus thuringiensis serovar pulsiensis BGSC 4CC1 GN=rpoC PE=3 SV=1 - [C3HCE7_BACTU]	52.7236	7.04	10	6	6	13	1194	133.211	8.68994
H9NL62	Pyruvate carboxylase (Fragment) OS=Bacillus thuringiensis serovar mexicanensis GN=pycA PE=4 SV=1 - [H9NL62_BACTU]	51.3828	10.97	57	7	7	15	1085	121.505	5.96045
C3C249	2-methylcitrate dehydratase OS=Bacillus thuringiensis serovar tochigiensis BGSC 4Y1 GN=bthur0001_21330 PE=4 SV=1 - [C3C249_BACTU]	50.0756	14.02	14	3	3	11	478	53.3893	5.63037
J3WXT4	Oligopeptide-binding protein oppA OS=Bacillus thuringiensis HD-771 GN=BTG_09805 PE=4 SV=1 - [J3WXT4_BACTU]	48.2018	11.41	20	4	4	11	552	62.9172	7.78174
M4LDQ2	Aminopeptidase OS=Bacillus thuringiensis serovar kurstaki str. HD73 GN=HD73_5768 PE=4 SV=1 - [M4LDQ2_BACTK]	47.4943	22.53	20	7	7	12	466	50.6903	8.82178
C3CRG4	DNA protection during starvation protein 2 OS=Bacillus thuringiensis Bt407 GN=dps2 PE=3 SV=1 - [C3CRG4_BACTU]	46.5381	21.23	10	3	3	14	146	16.8994	4.80518
C3F861	Small, acid-soluble spore protein B OS=Bacillus thuringiensis serovar monterrey BGSC 4AJ1 GN=bthur0007_45020 PE=4 SV=1 - [C3F861_BACTU]	45.947	23.08	3	2	2	12	65	6.82149	6.62451
D5TQK6	Acetyl-CoA acetyltransferase OS=Bacillus thuringiensis (strain BMB171) GN=BMB171_C4940 PE=3 SV=1 - [D5TQK6_BACT1]	44.5836	11.43	21	3	3	14	315	33.188	5.43994
Q3EMZ7	Propionyl-CoA carboxylase beta chain OS=Bacillus thuringiensis serovar israelensis ATCC 35646 GN=RBTH_01608 PE=4 SV=1 - [Q3EMZ7_BACTI]	43.7727	15.6	13	5	5	10	468	51.2829	6.37939
A0RL97	ATP synthase subunit alpha OS=Bacillus thuringiensis (strain Al Hakam) GN=atpA PE=3 SV=2 - [ATPA_BACAH]	41.8568	12.95	4	5	5	12	502	54.6097	5.43994
C3CNM8	6,7-dimethyl-8-ribityllumazine synthase OS=Bacillus thuringiensis Bt407 GN=ribH PE=3 SV=1 - [C3CNM8_BACTU]	41.1656	66.67	8	8	8	12	153	16.2685	6.16357
D5TTP0	PhaR protein OS=Bacillus thuringiensis (strain BMB171) GN=BMB171_C1159 PE=4 SV=1 - [D5TTP0_BACT1]	39.9538	46.88	19	3	3	9	160	18.4677	5.07178
D0QZJ3	ThnD OS=Bacillus thuringiensis GN=thnD PE=3 SV=1 - [D0QZJ3_BACTU]	39.9407	9.38	1	1	1	11	288	32.5509	6.18896
K4LSH1	4-hydroxyphenylpyruvate dioxygenase Hpd OS=Bacillus thuringiensis Bt407 GN=hpd PE=3 SV=1 - [K4LSH1_BACTU]	39.7258	31.45	14	6	6	12	372	42.0674	5.10986
C3CCG9	Inosine-5'-monophosphate dehydrogenase OS=Bacillus thuringiensis Bt407 GN=guaB PE=3 SV=1 - [C3CCG9_BACTU]	39.5006	19.92	10	6	6	11	487	52.4665	6.91748
C3G7D7	Pyruvate dehydrogenase E1 component subunit alpha OS=Bacillus thuringiensis serovar andalousiensis BGSC 4AW1 GN=bthur0009_37390 PE=4 SV=1 - [C3G7D7_BACTU]	39.4094	33.43	8	5	5	10	356	39.6942	5.51611
D5TL40	Phosphoenolpyruvate carboxykinase [ATP] OS=Bacillus thuringiensis (strain BMB171) GN=pckA PE=3 SV=1 - [D5TL40_BACT1]	39.3266	14.95	12	6	6	11	495	54.3624	5.40186
M4L9I3	Oligopeptide transport ATP-binding protein oppF OS=Bacillus thuringiensis serovar kurstaki str. HD73 GN=HD73_1414 PE=4 SV=1 - [M4L9I3_BACTK]	38.0058	26.69	12	6	6	11	311	35.2363	8.71924
C3C5N7	Aconitate hydratase OS=Bacillus thuringiensis serovar tochigiensis BGSC 4Y1 GN=bthur0001_33800 PE=4 SV=1 - [C3C5N7_BACTU]	37.8667	6.5	14	5	5	12	907	98.9203	5.0083
D5TLE4	Homogentisate 1,2-dioxygenase OS=Bacillus thuringiensis (strain BMB171) GN=BMB171_C0216 PE=3 SV=1 - [D5TLE4_BACT1]	36.9675	24.32	19	3	3	9	292	33.7376	6.02393
C3DKV0	N-acetylmuramoyl-L-alanine amidase OS=Bacillus thuringiensis serovar sotto str. T04001 GN=bthur0004_25850 PE=4 SV=1 - [C3DKV0_BACTS]	36.3728	13.41	14	3	3	11	276	31.5858	8.07471
M4L1B2	30S ribosomal protein S11 OS=Bacillus thuringiensis serovar kurstaki str. HD73 GN=HD73_0136 PE=4 SV=1 - [M4L1B2_BACTK]	35.6601	34.88	4	2	2	7	129	13.7304	11.5317
M4LGH6	Extracellular solute-binding protein family 5 OS=Bacillus thuringiensis serovar kurstaki str. HD73 GN=HD73_3859 PE=4 SV=1 - [M4LGH6_BACTK]	34.2548	7.45	8	2	4	8	564	63.4827	8.57275
C3BXX8	Thiazole synthase OS=Bacillus thuringiensis serovar tochigiensis BGSC 4Y1 GN=thiG PE=3 SV=1 - [C3BXX8_BACTU]	33.4155	4.69	5	1	1	10	256	27.1553	5.14795
C3CAW1	3-hydroxybutyryl-CoA dehydrogenase OS=Bacillus thuringiensis serovar tochigiensis BGSC 4Y1 GN=bthur0001_52250 PE=4 SV=1 - [C3CAW1_BACTU]	32.8036	18.73	14	6	6	11	283	31.3455	5.59229
M4LAJ4	Uncharacterized protein OS=Bacillus thuringiensis serovar kurstaki str. HD73 GN=HD73_4388 PE=4 SV=1 - [M4LAJ4_BACTK]	32.5679	21.86	3	4	4	9	247	27.8272	6.84424
A0RKS3	Enolase OS=Bacillus thuringiensis (strain Al Hakam) GN=eno PE=3 SV=1 - [ENO_BACAH]	32.2105	14.62	7	3	3	9	431	46.3893	4.76709
A0RLA0	ATP synthase subunit c OS=Bacillus thuringiensis (strain Al Hakam) GN=atpE PE=3 SV=1 - [ATPL_BACAH]	30.4555	40.28	1	1	1	6	72	7.20814	8.83643
C3CPT3	Spore germination protein GerE OS=Bacillus thuringiensis Bt407 GN=gerE PE=4 SV=1 - [C3CPT3_BACTU]	30.2368	35.14	1	3	3	11	74	8.51063	9.40771
K0FKA9	PhaP protein OS=Bacillus thuringiensis MC28 GN=MC28_0542 PE=4 SV=1 - [K0FKA9_BACTU]	30.1339	24.14	1	3	3	7	174	20.2902	5.19873
C3CM51	Glutamine synthetase OS=Bacillus thuringiensis Bt407 GN=glnA PE=3 SV=1 - [C3CM51_BACTU]	29.5691	12.16	7	3	3	9	444	50.1003	5.22412
C3CQY9	Probable cytosol aminopeptidase OS=Bacillus thuringiensis Bt407 GN=pepA PE=3 SV=1 - [C3CQY9_BACTU]	29.133	12.15	19	4	4	10	494	53.5443	4.90674
C3CIM7	DNA-binding protein HU 1 OS=Bacillus thuringiensis Bt407 GN=hupA PE=3 SV=1 - [C3CIM7_BACTU]	28.8407	85.56	20	5	5	8	90	9.59906	9.12939
C3CMC5	Stage V sporulation protein S OS=Bacillus thuringiensis Bt407 GN=spoVS PE=4 SV=1 - [C3CMC5_BACTU]	28.7119	54.65	3	4	4	9	86	8.86387	6.62451
A0RIT3	Chaperone protein DnaK OS=Bacillus thuringiensis (strain Al Hakam) GN=dnaK PE=3 SV=1 - [DNAK_BACAH]	28.5897	8.51	8	5	5	10	611	65.727	4.7417
A0RDW0	3-hydroxyisobutyrate dehydrogenase OS=Bacillus thuringiensis (strain Al Hakam) GN=BALH_2097 PE=4 SV=1 - [A0RDW0_BACAH]	27.5493	18.92	13	3	3	7	296	32.2835	4.98291
C3H931	Cell wall hydrolase cwlJ OS=Bacillus thuringiensis serovar huazhongensis BGSC 4BD1 GN=bthur0011_51090 PE=4 SV=1 - [C3H931_BACTU]	26.885	20.71	3	1	1	5	140	16.0859	9.24658
C3CRC4	3-ketoacyl-CoA thiolase FadA OS=Bacillus thuringiensis Bt407 GN=fadA PE=3 SV=1 - [C3CRC4_BACTU]	26.8729	20.51	10	5	5	7	390	41.1012	6.12549
C3HWC4	Small, acid-soluble spore protein B OS=Bacillus thuringiensis IBL 200 GN=bthur0013_7800 PE=4 SV=1 - [C3HWC4_BACTU]	26.0269	20.9	1	1	1	8	67	6.96146	5.87158
C3DXG9	Uncharacterized protein OS=Bacillus thuringiensis serovar pakistani str. T13001 GN=bthur0005_470 PE=4 SV=1 - [C3DXG9_BACTU]	25.2866	38.75	9	3	3	7	80	9.21184	8.44092
C3BZ13	Catalase OS=Bacillus thuringiensis serovar tochigiensis BGSC 4Y1 GN=bthur0001_10350 PE=3 SV=1 - [C3BZ13_BACTU]	24.2177	15.37	12	4	4	7	488	55.8676	6.34131
C3CPV6	Short chain enoyl-CoA hydratase OS=Bacillus thuringiensis Bt407 GN=bthur0002_43830 PE=3 SV=1 - [C3CPV6_BACTU]	24.0152	15.98	16	4	4	7	244	26.3384	6.30322
C3DDJ4	Pyridoxal biosynthesis lyase PdxS OS=Bacillus thuringiensis serovar sotto str. T04001 GN=pdxS PE=3 SV=1 - [C3DDJ4_BACTS]	23.7098	18.31	9	2	2	6	295	31.8552	5.24951
C3HZC6	Branched-chain amino acid ABC transporter, substrate-binding protein OS=Bacillus thuringiensis IBL 200 GN=bthur0013_18410 PE=4 SV=1 - [C3HZC6_BACTU]	23.5994	13.15	21	4	4	8	403	43.7447	8.83643
C3CQM4	ABC transporter-related protein OS=Bacillus thuringiensis Bt407 GN=bthur0002_46540 PE=3 SV=1 - [C3CQM4_BACTU]	23.2711	21.83	17	2	2	7	229	26.0137	5.46533
K0FJZ8	DNA-binding protein HU OS=Bacillus thuringiensis MC28 GN=hup PE=3 SV=1 - [K0FJZ8_BACTU]	23.1568	53.33	5	2	2	6	90	9.63619	9.30518
C3CJN9	Acetoin:2,6-dichlorophenolindophenol oxidoreductase subunit beta OS=Bacillus thuringiensis Bt407 GN=bthur0002_25510 PE=4 SV=1 - [C3CJN9_BACTU]	23.1201	28.11	16	6	6	8	338	36.2798	5.12256
C3CND0	5-methyltetrahydropteroyltriglutamate--homocysteine methyltransferase OS=Bacillus thuringiensis Bt407 GN=metE PE=3 SV=1 - [C3CND0_BACTU]	23.0996	11.02	17	5	5	6	762	87.1985	5.24951
Q3EJV0	D-alanyl-D-alanine carboxypeptidase OS=Bacillus thuringiensis serovar israelensis ATCC 35646 GN=RBTH_00794 PE=4 SV=1 - [Q3EJV0_BACTI]	23.0872	34.43	10	1	1	6	61	6.77029	4.81787
C3CEI9	Stage V sporulation protein R OS=Bacillus thuringiensis Bt407 GN=spoVR PE=4 SV=1 - [C3CEI9_BACTU]	22.4232	5.32	8	3	3	7	470	55.9531	5.8335
C3CF83	Histidine triad (HIT) protein OS=Bacillus thuringiensis Bt407 GN=hit PE=4 SV=1 - [C3CF83_BACTU]	22.298	26.39	7	2	2	5	144	16.0732	7.00537
A0RJJ0	Malate dehydrogenase OS=Bacillus thuringiensis (strain Al Hakam) GN=mdh PE=3 SV=1 - [MDH_BACAH]	22.2435	17.31	10	2	2	4	312	33.4768	5.24951
C3DR70	Isocitrate dehydrogenase [NADP] OS=Bacillus thuringiensis serovar sotto str. T04001 GN=bthur0004_44820 PE=3 SV=1 - [C3DR70_BACTS]	22.0435	15.15	8	3	3	5	429	46.9163	5.09717
Q3ERU1	Succinate dehydrogenase iron-sulfur protein OS=Bacillus thuringiensis serovar israelensis ATCC 35646 GN=RBTH_04214 PE=4 SV=1 - [Q3ERU1_BACTI]	21.9663	40.41	10	4	4	7	193	21.3205	8.41162
C3CHL8	Oxidoreductase, short chain dehydrogenase/reductase family superfamily OS=Bacillus thuringiensis Bt407 GN=BTB_c20280 PE=3 SV=1 - [C3CHL8_BACTU]	21.5605	16.57	5	2	2	5	169	18.0804	5.56689
A0RKS6	Phosphoglycerate kinase OS=Bacillus thuringiensis (strain Al Hakam) GN=pgk PE=3 SV=1 - [PGK_BACAH]	21.2328	22.84	12	4	4	5	394	42.2569	5.24951
C3H208	Cell wall hydrolase/autolysin OS=Bacillus thuringiensis serovar huazhongensis BGSC 4BD1 GN=bthur0011_24930 PE=4 SV=1 - [C3H208_BACTU]	21.0869	13.93	13	2	2	4	244	26.3615	7.13721
C3DL00	Spore coat protein X OS=Bacillus thuringiensis serovar sotto str. T04001 GN=bthur0004_26370 PE=4 SV=1 - [C3DL00_BACTS]	20.9525	32.67	8	3	3	6	150	16.2876	5.12256
C3E760	Polyribonucleotide nucleotidyltransferase OS=Bacillus thuringiensis serovar pakistani str. T13001 GN=pnp PE=3 SV=1 - [C3E760_BACTU]	20.8378	10.67	11	5	5	7	712	78.1786	5.17334
C3CCR8	50S ribosomal protein L2 OS=Bacillus thuringiensis Bt407 GN=rplB PE=3 SV=1 - [C3CCR8_BACTU]	20.5636	18.84	2	4	4	7	276	30.2604	10.7261
C3CDB7	Alkyl hydroperoxide reductase subunit C OS=Bacillus thuringiensis Bt407 GN=ahpC PE=4 SV=1 - [C3CDB7_BACTU]	20.5266	16.04	4	2	2	6	187	20.6934	4.91943
J7HWL5	Dipicolinate synthase subunit A OS=Bacillus thuringiensis HD-771 GN=BTG_00235 PE=4 SV=1 - [J7HWL5_BACTU]	20.466	15.54	12	2	2	5	296	32.0889	6.45557
C3E7X2	Uncharacterized oxidoreductase yxjF OS=Bacillus thuringiensis serovar pakistani str. T13001 GN=bthur0005_37650 PE=3 SV=1 - [C3E7X2_BACTU]	20.4386	16.28	16	2	2	4	258	27.8176	6.04932
C3DKU8	Uncharacterized protein OS=Bacillus thuringiensis serovar sotto str. T04001 GN=bthur0004_25820 PE=4 SV=1 - [C3DKU8_BACTS]	20.2291	13.04	4	2	2	4	207	23.9702	6.69775
C3CNT6	2-oxoisovalerate dehydrogenase subunit alpha OS=Bacillus thuringiensis Bt407 GN=bfmBAA PE=4 SV=1 - [C3CNT6_BACTU]	20.0906	12.91	4	3	3	5	333	36.7584	5.51611
C3F5T8	30S ribosomal protein S2 OS=Bacillus thuringiensis serovar monterrey BGSC 4AJ1 GN=rpsB PE=3 SV=1 - [C3F5T8_BACTU]	20.0696	15.79	4	3	3	6	228	25.9829	9.11475
C3GA82	3-hydroxyacyl-CoA dehydrogenase/enoyl-CoA hydratase/isomerase OS=Bacillus thuringiensis serovar andalousiensis BGSC 4AW1 GN=bthur0009_47470 PE=4 SV=1 - [C3GA82_BACTU]	20.052	7.19	17	4	4	5	779	85.9729	7.07861
Q3EP64	Zn-dependent hydrolase OS=Bacillus thuringiensis serovar israelensis ATCC 35646 GN=RBTH_08305 PE=4 SV=1 - [Q3EP64_BACTI]	19.9893	4.72	10	2	2	7	466	51.7148	6.88818
C3BX70	Mature parasite-infected erythrocyte surface antigen OS=Bacillus thuringiensis serovar tochigiensis BGSC 4Y1 GN=bthur0001_3860 PE=4 SV=1 - [C3BX70_BACTU]	19.9553	11.7	8	2	2	6	171	19.0513	8.82178
M4L8P5	Uncharacterized protein OS=Bacillus thuringiensis serovar kurstaki str. HD73 GN=HD73_2476 PE=4 SV=1 - [M4L8P5_BACTK]	19.9295	12.58	16	4	4	6	485	54.5735	5.64307
A0R8I6	30S ribosomal protein S3 OS=Bacillus thuringiensis (strain Al Hakam) GN=rpsC PE=3 SV=1 - [RS3_BACAH]	19.5298	20.55	2	3	3	5	219	24.2792	9.99365
J4A3G4	UPF0303 protein <locus-tag> OS=Bacillus thuringiensis HD-789 GN=BTF1_14290 PE=3 SV=1 - [J4A3G4_BACTU]	19.4172	22.15	16	2	2	5	158	17.9563	6.1001
C3BZX3	Uncharacterized protein OS=Bacillus thuringiensis serovar tochigiensis BGSC 4Y1 GN=bthur0001_13480 PE=4 SV=1 - [C3BZX3_BACTU]	19.4072	19.5	15	2	2	4	159	18.7363	5.74463
C3CB05	UPF0447 protein bthur0001_52700 OS=Bacillus thuringiensis serovar tochigiensis BGSC 4Y1 GN=bthur0001_52700 PE=3 SV=1 - [C3CB05_BACTU]	19.2825	12.96	3	2	2	5	247	28.6331	5.03369
A0RJ90	Trigger factor OS=Bacillus thuringiensis (strain Al Hakam) GN=tig PE=3 SV=1 - [TIG_BACAH]	19.1415	4	5	1	1	5	425	47.1851	4.57666
C3CR56	NADH dehydrogenase OS=Bacillus thuringiensis Bt407 GN=yutJ PE=4 SV=1 - [C3CR56_BACTU]	19.1127	12.08	10	4	4	6	356	40.0249	6.75635
A0R891	Serine--tRNA ligase OS=Bacillus thuringiensis (strain Al Hakam) GN=serS PE=3 SV=1 - [SYS_BACAH]	19.0846	10.61	10	3	3	6	424	48.7138	5.30029
C3EEQ5	ATP-dependent zinc metalloprotease FtsH OS=Bacillus thuringiensis serovar kurstaki str. T03a001 GN=ftsH PE=3 SV=1 - [C3EEQ5_BACTK]	19.0718	10.26	15	4	4	6	585	64.5703	5.5542
C3I1P9	Dihydrolipoyl dehydrogenase OS=Bacillus thuringiensis IBL 200 GN=bthur0013_26730 PE=4 SV=1 - [C3I1P9_BACTU]	19.0585	16.14	17	4	4	5	415	44.8963	6.13818
A0RD34	Exosporium protein B OS=Bacillus thuringiensis (strain Al Hakam) GN=BALH_1806 PE=4 SV=1 - [A0RD34_BACAH]	18.9413	6.67	19	3	3	7	180	21.4953	9.12939
K0FMV8	Butyryl-CoA dehydrogenase OS=Bacillus thuringiensis MC28 GN=MC28_1729 PE=3 SV=1 - [K0FMV8_BACTU]	18.8145	20.49	11	4	4	6	371	40.3395	5.79541
C3EIK1	Menaquinol-cytochrome c reductase iron-sulfur subunit OS=Bacillus thuringiensis serovar kurstaki str. T03a001 GN=bthur0006_14110 PE=4 SV=1 - [C3EIK1_BACTK]	18.7971	30.67	9	2	2	4	163	18.0121	9.15869
A0RJX2	Leucine--tRNA ligase OS=Bacillus thuringiensis (strain Al Hakam) GN=leuS PE=3 SV=1 - [SYL_BACAH]	18.7643	2.49	12	2	2	6	802	91.2155	5.05908
F0PR22	Elongation factor G OS=Bacillus thuringiensis subsp. finitimus (strain YBT-020) GN=fusA PE=3 SV=1 - [F0PR22_BACT0]	18.604	7.08	13	3	3	6	692	76.2894	4.98291
Q63H73	30S ribosomal protein S5 OS=Bacillus cereus (strain ZK / E33L) GN=rpsE PE=3 SV=1 - [RS5_BACCZ]	18.5146	30.72	2	3	3	5	166	17.5187	9.78857
C3CGI3	Nucleoside diphosphate kinase OS=Bacillus thuringiensis Bt407 GN=ndk PE=3 SV=1 - [C3CGI3_BACTU]	18.3234	32.43	10	3	3	5	148	16.6314	5.56689
C3CCR9	30S ribosomal protein S19 OS=Bacillus thuringiensis Bt407 GN=rpsS PE=3 SV=1 - [C3CCR9_BACTU]	18.1181	36.96	2	3	3	5	92	10.6216	9.99365
C3BZ07	Ornithine aminotransferase OS=Bacillus thuringiensis serovar tochigiensis BGSC 4Y1 GN=rocD PE=3 SV=1 - [C3BZ07_BACTU]	17.9844	9.09	10	2	2	5	396	43.2012	5.19873
C3CR95	FeS cluster assembly protein SufB OS=Bacillus thuringiensis Bt407 GN=sufB PE=4 SV=1 - [C3CR95_BACTU]	17.7651	11.18	4	2	2	5	465	52.5042	5.26221
C3EYF9	Oligopeptide transport ATP-binding protein oppD OS=Bacillus thuringiensis serovar monterrey BGSC 4AJ1 GN=bthur0007_10610 PE=3 SV=1 - [C3EYF9_BACTU]	17.5022	16.71	4	3	3	5	347	38.0649	5.85889
A0RLP6	Adenylosuccinate synthetase OS=Bacillus thuringiensis (strain Al Hakam) GN=purA PE=3 SV=2 - [PURA_BACAH]	17.4171	6.06	8	2	2	5	429	47.3942	5.85889
C3HTL5	Small, acid-soluble spore protein C OS=Bacillus thuringiensis serovar pulsiensis BGSC 4CC1 GN=bthur0012_58690 PE=4 SV=1 - [C3HTL5_BACTU]	17.2917	27.08	6	1	1	5	48	5.26369	8.6167
C3F6Z4	D-Ala-D-Ala carboxypeptidase DacF Serine peptidase MEROPS family S11 OS=Bacillus thuringiensis serovar monterrey BGSC 4AJ1 GN=bthur0007_39230 PE=3 SV=1 - [C3F6Z4_BACTU]	17.1724	12.99	13	4	4	6	385	42.6382	9.31982
C3CRC2	Beta-lactamase domain protein OS=Bacillus thuringiensis Bt407 GN=bthur0002_49020 PE=4 SV=1 - [C3CRC2_BACTU]	16.9295	36.13	15	5	5	6	238	25.9688	7.6499
A0RK94	Glucose-6-phosphate isomerase OS=Bacillus thuringiensis (strain Al Hakam) GN=pgi PE=3 SV=1 - [G6PI_BACAH]	16.8982	8.67	8	2	2	5	450	50.2994	5.13525
C3CNT9	Leucine dehydrogenase OS=Bacillus thuringiensis Bt407 GN=ldh1 PE=3 SV=1 - [C3CNT9_BACTU]	16.8034	12.3	7	3	3	6	366	39.8422	5.2749
D5TJY1	Citrate synthase OS=Bacillus thuringiensis (strain BMB171) GN=citZ PE=3 SV=1 - [D5TJY1_BACT1]	16.7319	19.41	12	3	3	5	371	41.8444	5.57959
A0RJF8	Phenylalanine--tRNA ligase beta subunit OS=Bacillus thuringiensis (strain Al Hakam) GN=pheT PE=3 SV=1 - [A0RJF8_BACAH]	16.7148	5.21	15	2	2	5	806	88.4957	5.17334
D5TJX4	DNA polymerase OS=Bacillus thuringiensis (strain BMB171) GN=polA PE=3 SV=1 - [D5TJX4_BACT1]	16.4544	3.19	22	1	1	3	877	99.3499	5.10986
A0RHK8	Succinyl-CoA ligase [ADP-forming] subunit alpha OS=Bacillus thuringiensis (strain Al Hakam) GN=BALH_3466 PE=3 SV=1 - [A0RHK8_BACAH]	16.0088	15.33	3	3	3	5	300	31.2359	5.2749
C3E7M9	Formamidase OS=Bacillus thuringiensis serovar pakistani str. T13001 GN=amiF PE=3 SV=1 - [C3E7M9_BACTU]	15.9696	7.65	13	1	1	4	196	21.6847	5.35107
C3EHF3	Malate synthase OS=Bacillus thuringiensis serovar kurstaki str. T03a001 GN=bthur0006_10100 PE=3 SV=1 - [C3EHF3_BACTK]	15.9543	13.61	19	4	4	6	529	60.491	6.21436
C3EEU4	30S ribosomal protein S7 OS=Bacillus thuringiensis serovar kurstaki str. T03a001 GN=rpsG PE=3 SV=1 - [C3EEU4_BACTK]	15.9406	21.01	4	3	3	5	119	13.8305	10.3892
C3CN96	Dihydrolipoyl dehydrogenase OS=Bacillus thuringiensis Bt407 GN=pdhD PE=3 SV=1 - [C3CN96_BACTU]	15.9049	7.66	6	3	3	5	470	49.4087	5.36377
C3CEM4	CotJA protein OS=Bacillus thuringiensis Bt407 GN=BTB_c08930 PE=4 SV=1 - [C3CEM4_BACTU]	15.8307	34.92	4	2	2	4	63	7.3727	9.0415
C3CNT5	2-oxoisovalerate dehydrogenase subunit beta OS=Bacillus thuringiensis Bt407 GN=bfmBAB PE=4 SV=1 - [C3CNT5_BACTU]	15.6662	16.82	5	3	3	4	327	35.7382	4.99561
A0RHK9	Succinyl-CoA ligase [ADP-forming] subunit beta OS=Bacillus thuringiensis (strain Al Hakam) GN=sucC PE=3 SV=1 - [SUCC_BACAH]	15.3856	14.37	9	2	2	5	167	18.4053	5.021
C3E4V1	Probable malate:quinone oxidoreductase OS=Bacillus thuringiensis serovar pakistani str. T13001 GN=mqo PE=3 SV=1 - [C3E4V1_BACTU]	15.3218	8.85	18	3	3	5	497	54.8823	7.92822
C3CH29	Uncharacterized protein OS=Bacillus thuringiensis Bt407 GN=BTB_c17560 PE=4 SV=1 - [C3CH29_BACTU]	15.253	9.13	7	1	1	3	219	25.0593	5.5542
C3EFI2	Metal-dependent hydrolase OS=Bacillus thuringiensis serovar kurstaki str. T03a001 GN=bthur0006_3340 PE=4 SV=1 - [C3EFI2_BACTK]	15.0576	9.05	17	2	2	5	210	23.4049	4.86865
C3EVR6	30S ribosomal protein S8 OS=Bacillus thuringiensis serovar monterrey BGSC 4AJ1 GN=rpsH PE=3 SV=1 - [C3EVR6_BACTU]	14.8796	26.92	2	2	2	3	130	14.643	9.65674
C3C925	Acetyl-coenzyme A synthetase OS=Bacillus thuringiensis serovar tochigiensis BGSC 4Y1 GN=bthur0001_45800 PE=4 SV=1 - [C3C925_BACTU]	14.665	4.9	12	2	2	4	572	64.2963	5.50342
C3I0K4	Uncharacterized protein OS=Bacillus thuringiensis IBL 200 GN=bthur0013_22730 PE=4 SV=1 - [C3I0K4_BACTU]	14.6478	40.35	3	1	1	4	57	6.17015	4.55127
J3XGW3	Branched-chain alpha-keto acid dehydrogenase subunit E2 OS=Bacillus thuringiensis HD-789 GN=BTF1_18155 PE=3 SV=1 - [J3XGW3_BACTU]	14.5981	7.71	7	3	3	5	428	45.8431	5.56689
C3BWQ1	Fumarylacetoacetate hydrolase OS=Bacillus thuringiensis serovar tochigiensis BGSC 4Y1 GN=bthur0001_2150 PE=4 SV=1 - [C3BWQ1_BACTU]	14.5205	12.89	15	2	2	4	318	35.4228	5.05908
C3HUE1	DNA-directed RNA polymerase subunit beta OS=Bacillus thuringiensis IBL 200 GN=rpoB PE=3 SV=1 - [C3HUE1_BACTU]	14.4238	6.92	10	3	3	4	665	73.5288	4.79248
F0PZ57	Electron transfer flavoprotein, beta subunit OS=Bacillus thuringiensis subsp. finitimus (strain YBT-020) GN=YBT020_22235 PE=4 SV=1 - [F0PZ57_BACT0]	14.4115	3.5	3	2	2	6	257	28.1866	4.43701
C3C9H1	Phage shock protein A, PspA OS=Bacillus thuringiensis serovar tochigiensis BGSC 4Y1 GN=bthur0001_47280 PE=4 SV=1 - [C3C9H1_BACTU]	14.2239	9.5	8	1	1	3	221	25.2729	5.92236
K0FLL9	WXG domain protein OS=Bacillus thuringiensis MC28 GN=MC28_1304 PE=4 SV=1 - [K0FLL9_BACTU]	14.0219	46.94	11	2	2	4	98	11.3407	5.47803
A0REE1	Uncharacterized protein OS=Bacillus thuringiensis (strain Al Hakam) GN=BALH_2286 PE=4 SV=1 - [A0REE1_BACAH]	13.9359	33.33	10	2	2	4	99	11.2618	10.1255
A0RHI4	Translation initiation factor IF-2 OS=Bacillus thuringiensis (strain Al Hakam) GN=infB PE=3 SV=2 - [IF2_BACAH]	13.9126	7.29	4	2	2	3	686	75.6773	5.12256
H9NKS7	Bifunctional phosphoribosylaminoimidazolecarboxamide formyltransferase/IMP cyclohydrolase (Fragment) OS=Bacillus thuringiensis serovar kim GN=purH PE=4 SV=1 - [H9NKS7_BACTU]	13.8963	11.06	29	2	2	3	461	50.0671	5.40186
C3CBG9	Thiaminase-2 OS=Bacillus thuringiensis serovar tochigiensis BGSC 4Y1 GN=bthur0001_54360 PE=4 SV=1 - [C3CBG9_BACTU]	13.7219	6.55	18	1	1	4	229	26.8122	5.45264
C3EPB0	4-hydroxy-tetrahydrodipicolinate synthase OS=Bacillus thuringiensis serovar kurstaki str. T03a001 GN=dapA PE=3 SV=1 - [C3EPB0_BACTK]	13.5852	9.59	1	1	1	3	292	31.2593	5.22412
C3CRL6	2,3-bisphosphoglycerate-independent phosphoglycerate mutase OS=Bacillus thuringiensis Bt407 GN=gpmI PE=3 SV=1 - [C3CRL6_BACTU]	13.5189	5.97	11	1	1	3	452	49.9248	4.93213
A0RIL1	Aminomethyltransferase OS=Bacillus thuringiensis (strain Al Hakam) GN=gcvT PE=3 SV=1 - [GCST_BACAH]	13.4695	7.92	8	2	2	5	366	40.196	5.23682
A0R921	Glutamyl-tRNA(Gln) amidotransferase subunit A OS=Bacillus thuringiensis (strain Al Hakam) GN=gatA PE=3 SV=1 - [GATA_BACAH]	13.4446	3.71	12	1	1	3	485	52.2705	5.26221
M4L541	Uncharacterized protein OS=Bacillus thuringiensis serovar kurstaki str. HD73 GN=HD73_1141 PE=4 SV=1 - [M4L541_BACTK]	13.4138	21.9	9	2	2	5	137	15.4139	7.12256
D5TJC5	D-alanine aminotransferase OS=Bacillus thuringiensis (strain BMB171) GN=dat1 PE=3 SV=1 - [D5TJC5_BACT1]	13.4055	14.09	19	3	3	4	291	33.8182	5.52881
C3C003	30S ribosomal protein S1 OS=Bacillus thuringiensis serovar tochigiensis BGSC 4Y1 GN=bthur0001_13780 PE=4 SV=1 - [C3C003_BACTU]	13.4031	14.14	12	3	3	4	382	42.1264	5.05908
C3E3Y6	Cytochrome P450 OS=Bacillus thuringiensis serovar pakistani str. T13001 GN=bthur0005_23550 PE=3 SV=1 - [C3E3Y6_BACTU]	13.2966	4.4	17	1	1	3	409	46.8745	5.74463
A0RJP7	30S ribosomal protein S4 OS=Bacillus thuringiensis (strain Al Hakam) GN=rpsD PE=3 SV=1 - [RS4_BACAH]	13.242	20	8	3	3	4	200	22.982	9.90576
Q3EXY8	Flotillin OS=Bacillus thuringiensis serovar israelensis ATCC 35646 GN=RBTH_06926 PE=4 SV=1 - [Q3EXY8_BACTI]	13.2371	8.63	12	1	1	2	394	43.6686	5.38916
M4LDX3	NADP-dependent glyceraldehyde-3-phosphate dehydrogenase OS=Bacillus thuringiensis serovar kurstaki str. HD73 GN=HD73_4326 PE=4 SV=1 - [M4LDX3_BACTK]	13.1748	11.09	16	2	2	4	478	51.5898	6.13818
J3UJT9	Stage V sporulation protein M OS=Bacillus thuringiensis HD-789 GN=spoVM PE=4 SV=1 - [J3UJT9_BACTU]	12.8613	38.46	1	2	2	5	26	3.08673	10.5649
C3CCN6	Negative regulator of genetic competence OS=Bacillus thuringiensis Bt407 GN=clpC PE=3 SV=1 - [C3CCN6_BACTU]	12.8153	5.3	11	2	2	3	811	90.4849	6.45557
C3CPG9	Uncharacterized protein OS=Bacillus thuringiensis Bt407 GN=BTB_c45320 PE=4 SV=1 - [C3CPG9_BACTU]	12.7188	40.48	1	1	1	3	42	4.83164	10.7993
A0RB36	O-methyltransferase OS=Bacillus thuringiensis (strain Al Hakam) GN=BALH_1068 PE=4 SV=1 - [A0RB36_BACAH]	12.7043	12.1	8	3	3	4	281	32.5355	5.24951
Q3EUT8	S-adenosylmethionine synthase OS=Bacillus thuringiensis serovar israelensis ATCC 35646 GN=metK PE=3 SV=1 - [Q3EUT8_BACTI]	12.5893	11.22	9	3	3	4	392	42.5838	5.36377
C3CDC9	Uncharacterized protein OS=Bacillus thuringiensis Bt407 GN=ywrJ PE=4 SV=1 - [C3CDC9_BACTU]	12.4185	10.81	12	2	2	4	222	25.5155	8.66064
C3CMC2	Pyruvate ferredoxin oxidoreductase, beta subunit OS=Bacillus thuringiensis Bt407 GN=bthur0002_34960 PE=4 SV=1 - [C3CMC2_BACTU]	12.3494	12.83	8	2	2	3	265	28.8673	5.84619
C3CHI4	L-lactate dehydrogenase OS=Bacillus thuringiensis Bt407 GN=ldh2 PE=3 SV=1 - [C3CHI4_BACTU]	12.2777	4.46	11	2	2	4	314	34.7809	5.12256
C3EFL1	ABC transporter, substrate-binding protein OS=Bacillus thuringiensis serovar kurstaki str. T03a001 GN=bthur0006_3650 PE=4 SV=1 - [C3EFL1_BACTK]	12.0563	9.23	19	2	2	3	325	36.4646	6.04932
C3ETG4	ATP synthase subunit delta OS=Bacillus thuringiensis serovar kurstaki str. T03a001 GN=atpH PE=3 SV=1 - [C3ETG4_BACTK]	12.056	8.39	8	1	1	4	155	17.6725	6.21436
C3ERH8	Glyceraldehyde-3-phosphate dehydrogenase OS=Bacillus thuringiensis serovar kurstaki str. T03a001 GN=bthur0006_42190 PE=3 SV=1 - [C3ERH8_BACTK]	12.019	4.72	7	3	3	4	339	37.1424	6.32861
A0R8J2	50S ribosomal protein L5 OS=Bacillus thuringiensis (strain Al Hakam) GN=rplE PE=3 SV=1 - [RL5_BACAH]	12.0007	17.88	5	2	2	3	179	20.1528	9.70068
C3CSM8	DNA polymerase III subunit beta OS=Bacillus thuringiensis Bt407 GN=dnaN1 PE=3 SV=1 - [C3CSM8_BACTU]	11.9921	12.86	9	3	3	4	381	42.8035	5.36377
C3HUZ8	Spore coat protein B OS=Bacillus thuringiensis IBL 200 GN=bthur0013_2990 PE=4 SV=1 - [C3HUZ8_BACTU]	11.858	38.57	4	1	1	3	70	7.89438	9.17334
K0FS61	Group-specific protein OS=Bacillus thuringiensis MC28 GN=MC28_3339 PE=4 SV=1 - [K0FS61_BACTU]	11.7684	14.05	10	2	2	4	121	13.5746	6.88818
M4LAN5	Spore coat protein OS=Bacillus thuringiensis serovar kurstaki str. HD73 GN=HD73_1789 PE=4 SV=1 - [M4LAN5_BACTK]	11.7443	28.99	16	2	2	3	169	20.0061	8.92432
C3CNF7	3-hydroxyisobutyrate dehydrogenase OS=Bacillus thuringiensis Bt407 GN=BTB_c41770 PE=4 SV=1 - [C3CNF7_BACTU]	11.6917	12.33	12	2	2	3	292	31.8653	6.354
F2H0P1	50S ribosomal protein L24 OS=Bacillus thuringiensis serovar chinensis CT-43 GN=rplX PE=4 SV=1 - [F2H0P1_BACTU]	11.6451	20.25	2	1	1	3	79	8.66582	9.99365
A0R8K1	Adenylate kinase OS=Bacillus thuringiensis (strain Al Hakam) GN=adk PE=3 SV=1 - [KAD_BACAH]	11.5561	14.81	20	2	2	4	216	23.7281	5.04639
C3FTB8	Diguanylate cyclase/phosphodiesterase with PAS/PAC and GAF sensors OS=Bacillus thuringiensis serovar berliner ATCC 10792 GN=bthur0008_50760 PE=3 SV=1 - [C3FTB8_BACTB]	11.5324	24.21	7	1	1	3	95	10.3315	9.5542
Q631K2	ATP-dependent Clp protease proteolytic subunit 2 OS=Bacillus cereus (strain ZK / E33L) GN=clpP2 PE=3 SV=1 - [CLPP2_BACCZ]	11.4223	25.39	2	3	3	4	193	21.4061	5.41455
C3I208	Spore coat protein w OS=Bacillus thuringiensis IBL 200 GN=bthur0013_27840 PE=4 SV=1 - [C3I208_BACTU]	11.3811	21.21	3	1	1	3	66	7.73704	6.02393
C3GYM0	Superoxide dismutase OS=Bacillus thuringiensis serovar huazhongensis BGSC 4BD1 GN=bthur0011_12930 PE=3 SV=1 - [C3GYM0_BACTU]	11.3387	6.93	13	1	1	3	303	36.2477	5.68115
K0G2D9	Hypoxanthine phosphoribosyltransferase OS=Bacillus thuringiensis MC28 GN=MC28_4778 PE=4 SV=1 - [K0G2D9_BACTU]	11.3378	27.93	8	2	2	3	179	20.1076	5.2876
C3CRL9	Glyceraldehyde-3-phosphate dehydrogenase OS=Bacillus thuringiensis Bt407 GN=gapB1 PE=3 SV=1 - [C3CRL9_BACTU]	11.3338	7.49	4	1	1	3	334	35.7893	5.5542
Q3EL98	Dihydroxyacetone kinase family protein OS=Bacillus thuringiensis serovar israelensis ATCC 35646 GN=RBTH_02363 PE=4 SV=1 - [Q3EL98_BACTI]	11.3184	10.08	9	2	2	3	397	43.2579	5.87158
C3DJX0	Uncharacterized protein OS=Bacillus thuringiensis serovar sotto str. T04001 GN=bthur0004_22530 PE=4 SV=1 - [C3DJX0_BACTS]	11.2772	4.55	22	2	2	4	483	55.9012	6.43018
C3CQM3	ABC transporter substrate-binding protein OS=Bacillus thuringiensis Bt407 GN=bthur0002_46530 PE=4 SV=1 - [C3CQM3_BACTU]	11.2387	12.62	15	2	2	3	325	35.8565	6.56592
M4LBA0	Uncharacterized protein OS=Bacillus thuringiensis serovar kurstaki str. HD73 GN=HD73_3391 PE=4 SV=1 - [M4LBA0_BACTK]	11.2347	21.7	6	1	1	2	106	11.2846	5.24951
A0RB53	UPF0477 protein BALH_1087 OS=Bacillus thuringiensis (strain Al Hakam) GN=BALH_1087 PE=3 SV=1 - [Y1087_BACAH]	11.056	17.44	7	2	2	4	172	19.8652	6.80029
C3ESW7	Uncharacterized protein OS=Bacillus thuringiensis serovar kurstaki str. T03a001 GN=bthur0006_47110 PE=4 SV=1 - [C3ESW7_BACTK]	10.9468	30.19	1	2	2	3	106	11.4077	4.71631
K0FW87	Phosphoglucosamine mutase OS=Bacillus thuringiensis MC28 GN=glmM PE=3 SV=1 - [K0FW87_BACTU]	10.8749	12.44	10	2	2	3	394	42.5255	4.7417
M4LAV1	Dihydrolipoyllysine-residue acetyltransferase component of acetoin cleaving system OS=Bacillus thuringiensis serovar kurstaki str. HD73 GN=HD73_3216 PE=4 SV=1 - [M4LAV1_BACTK]	10.8668	9.09	14	2	2	3	396	43.0498	6.26514
Q3EUP5	Spermidine/putrescine transport ATP-binding protein potA OS=Bacillus thuringiensis serovar israelensis ATCC 35646 GN=RBTH_05016 PE=3 SV=1 - [Q3EUP5_BACTI]	10.8164	6.03	5	1	1	2	315	36.0308	7.59131
C3DSM7	Triosephosphate isomerase OS=Bacillus thuringiensis serovar sotto str. T04001 GN=tpiA PE=3 SV=1 - [C3DSM7_BACTS]	10.6788	10.76	15	2	2	3	251	26.4655	4.98291
C3CSL0	30S ribosomal protein S18 OS=Bacillus thuringiensis Bt407 GN=rpsR PE=3 SV=1 - [C3CSL0_BACTU]	10.6621	17.19	3	1	1	4	64	7.38706	10.4771
C3C928	Acetoin utilization protein acuC OS=Bacillus thuringiensis serovar tochigiensis BGSC 4Y1 GN=bthur0001_45830 PE=4 SV=1 - [C3C928_BACTU]	10.4415	3.83	23	1	1	4	339	38.0688	5.42725
C3CCU8	50S ribosomal protein L13 OS=Bacillus thuringiensis Bt407 GN=rplM PE=3 SV=1 - [C3CCU8_BACTU]	10.3599	12.86	5	2	2	3	140	15.8114	9.75928
A0RCE6	Fumarate hydratase class II OS=Bacillus thuringiensis (strain Al Hakam) GN=fumC PE=3 SV=1 - [A0RCE6_BACAH]	10.3191	8.44	14	2	2	3	462	50.3259	5.77002
C3C9X5	Uncharacterized protein OS=Bacillus thuringiensis serovar tochigiensis BGSC 4Y1 GN=bthur0001_48820 PE=4 SV=1 - [C3C9X5_BACTU]	10.2929	6.98	9	2	2	3	430	46.8553	5.43994
M4LCP2	Small heat shock protein OS=Bacillus thuringiensis serovar kurstaki str. HD73 GN=HD73_2489 PE=4 SV=1 - [M4LCP2_BACTK]	10.2888	21.43	6	2	2	3	154	17.9804	5.2749
M4LFS9	Uncharacterized protein OS=Bacillus thuringiensis serovar kurstaki str. HD73 GN=HD73_3559 PE=4 SV=1 - [M4LFS9_BACTK]	10.2732	16	22	2	2	3	300	34.3554	5.22412
C3CN98	Pyruvate dehydrogenase E1 component subunit beta OS=Bacillus thuringiensis Bt407 GN=pdhB PE=4 SV=1 - [C3CN98_BACTU]	10.2323	12.41	4	2	2	3	282	30.5407	4.88135
C3CL85	Nitroreductase family protein OS=Bacillus thuringiensis Bt407 GN=BTB_c34500 PE=4 SV=1 - [C3CL85_BACTU]	10.2212	11.06	6	1	1	2	199	22.6464	5.43994
Q3EK26	OXALATE DECARBOXYLASE OS=Bacillus thuringiensis serovar israelensis ATCC 35646 GN=RBTH_02076 PE=4 SV=1 - [Q3EK26_BACTI]	10.219	27.78	7	1	1	2	108	12.395	5.89697
C3BYJ8	Uncharacterized protein OS=Bacillus thuringiensis serovar tochigiensis BGSC 4Y1 GN=bthur0001_8700 PE=4 SV=1 - [C3BYJ8_BACTU]	10.2065	20.93	13	2	2	3	129	14.4934	6.29053
C3DRH7	Uncharacterized protein OS=Bacillus thuringiensis serovar sotto str. T04001 GN=bthur0004_45900 PE=4 SV=1 - [C3DRH7_BACTS]	10.1626	6.34	6	1	1	2	284	32.9503	5.93506
D5TKX3	Deblocking aminopeptidase OS=Bacillus thuringiensis (strain BMB171) GN=BMB171_C4335 PE=4 SV=1 - [D5TKX3_BACT1]	10.1537	7.28	17	2	2	3	357	39.118	6.55127
C3EUG8	NADH-dependent flavin oxidoreductase, Oye OS=Bacillus thuringiensis serovar kurstaki str. T03a001 GN=bthur0006_52960 PE=4 SV=1 - [C3EUG8_BACTK]	10.0477	9.54	10	1	1	2	241	26.8724	5.33838
C3DQZ9	Electron transfer flavoprotein subunit alpha OS=Bacillus thuringiensis serovar sotto str. T04001 GN=bthur0004_44090 PE=4 SV=1 - [C3DQZ9_BACTS]	10.0152	23.36	19	3	3	3	274	29.1393	5.31299
C3F383	BNR repeat domain protein OS=Bacillus thuringiensis serovar monterrey BGSC 4AJ1 GN=bthur0007_27610 PE=4 SV=1 - [C3F383_BACTU]	9.82338	10	10	2	2	3	150	17.6	8.30908
Q3EUS2	Cysteine--tRNA ligase OS=Bacillus thuringiensis serovar israelensis ATCC 35646 GN=cysS PE=3 SV=1 - [Q3EUS2_BACTI]	9.74837	5.01	15	1	1	2	339	39.1815	6.31592
C3C6F2	ATP-dependent protease ATPase subunit HslU OS=Bacillus thuringiensis serovar tochigiensis BGSC 4Y1 GN=hslU PE=3 SV=1 - [C3C6F2_BACTU]	9.60294	13.25	17	3	3	3	453	50.8666	5.17334
C3DW92	Response regulator aspartate phosphatase OS=Bacillus thuringiensis serovar sotto str. T04001 GN=bthur0004_63580 PE=4 SV=1 - [C3DW92_BACTS]	9.52759	17.36	4	2	2	3	144	17.0537	7.04932
F0PXC4	Single-stranded DNA-binding protein OS=Bacillus thuringiensis subsp. finitimus (strain YBT-020) GN=YBT020_27310 PE=4 SV=1 - [F0PXC4_BACT0]	9.47614	15.88	11	2	2	3	170	18.483	5.33838
C3EER9	Putative ATP:guanido phosphotransferase bthur0006_690 OS=Bacillus thuringiensis serovar kurstaki str. T03a001 GN=bthur0006_690 PE=3 SV=1 - [C3EER9_BACTK]	9.47029	13.79	18	2	2	3	348	39.1566	6.58057
M4LGM7	TrkA domain protein OS=Bacillus thuringiensis serovar kurstaki str. HD73 GN=HD73_5412 PE=4 SV=1 - [M4LGM7_BACTK]	9.46918	8.54	13	1	1	3	164	18.5306	5.30029
C3BYN7	Uncharacterized protein OS=Bacillus thuringiensis serovar tochigiensis BGSC 4Y1 GN=bthur0001_9090 PE=4 SV=1 - [C3BYN7_BACTU]	9.31388	30.43	3	2	2	4	46	5.43693	10.0669
E6Y2G4	Putative uncharacterized protein OS=Bacillus thuringiensis PE=4 SV=1 - [E6Y2G4_BACTU]	9.30827	7.23	3	2	2	3	318	35.7508	9.1001
A0R8I1	50S ribosomal protein L4 OS=Bacillus thuringiensis (strain Al Hakam) GN=rplD PE=3 SV=1 - [RL4_BACAH]	9.21188	12.56	1	2	2	3	207	22.5163	9.94971
A0R9N0	Alanine dehydrogenase OS=Bacillus thuringiensis (strain Al Hakam) GN=ald PE=3 SV=1 - [A0R9N0_BACAH]	9.21176	7.96	15	2	2	3	377	40.209	5.56689
C3C7F4	Uncharacterized protein OS=Bacillus thuringiensis serovar tochigiensis BGSC 4Y1 GN=bthur0001_40160 PE=3 SV=1 - [C3C7F4_BACTU]	9.18049	15.46	13	1	1	2	194	21.7052	6.04932
C3CSS6	Uncharacterized protein OS=Bacillus thuringiensis Bt407 GN=BTB_c27350 PE=4 SV=1 - [C3CSS6_BACTU]	9.10769	26.12	12	2	2	3	134	15.6913	7.84033
Q3EJ30	Delta-1-pyrroline-5-carboxylate dehydrogenase OS=Bacillus thuringiensis serovar israelensis ATCC 35646 GN=RBTH_01618 PE=3 SV=1 - [Q3EJ30_BACTI]	9.08395	9.87	9	2	2	3	375	40.4144	5.57959
Q6HE11	Amino acid ABC transporter, ATP-binding protein OS=Bacillus thuringiensis subsp. konkukian (strain 97-27) GN=BT9727_3896 PE=3 SV=1 - [Q6HE11_BACHK]	9.0576	12.5	1	1	1	2	240	26.5989	6.81494
C3E6R1	N-acetylmuramoyl-L-alanine amidase OS=Bacillus thuringiensis serovar pakistani str. T13001 GN=bthur0005_33400 PE=4 SV=1 - [C3E6R1_BACTU]	9.00332	9.85	10	1	1	2	335	36.6899	5.17334
C3CFM5	Probable inorganic polyphosphate/ATP-NAD kinase OS=Bacillus thuringiensis Bt407 GN=ppnK PE=3 SV=1 - [C3CFM5_BACTU]	8.96538	3.46	11	1	1	3	260	29.1269	6.53662
Q3EJA9	Nucleoside-binding protein OS=Bacillus thuringiensis serovar israelensis ATCC 35646 GN=RBTH_00416 PE=4 SV=1 - [Q3EJA9_BACTI]	8.85663	5.05	10	1	1	3	317	34.6028	7.34229
D5TXA0	Nitroreductase family protein OS=Bacillus thuringiensis (strain BMB171) GN=BMB171_C1738 PE=4 SV=1 - [D5TXA0_BACT1]	8.84147	10.55	19	1	1	2	199	22.9266	5.30029
A0RJK9	Xaa-Pro aminopeptidase, Metallo peptidase, MEROPS family M24B OS=Bacillus thuringiensis (strain Al Hakam) GN=pepQ PE=4 SV=1 - [A0RJK9_BACAH]	8.77991	4.11	13	1	1	2	365	40.6437	5.2876
C3EFS1	Glycosyl transferase, group 2 OS=Bacillus thuringiensis serovar kurstaki str. T03a001 GN=bthur0006_4250 PE=4 SV=1 - [C3EFS1_BACTK]	8.74388	4.1	2	1	1	3	512	57.3041	6.90283
C3CEM2	Protein CotJC OS=Bacillus thuringiensis Bt407 GN=cotJC PE=4 SV=1 - [C3CEM2_BACTU]	8.74103	15.34	5	2	2	3	189	21.637	5.31299
J3QWA2	Spore coat protein GerQ OS=Bacillus thuringiensis serovar kurstaki str. T03a001 GN=bthur0006_49900 PE=4 SV=1 - [J3QWA2_BACTK]	8.69085	28.67	11	3	3	3	143	16.186	5.99854
C3C8Z7	3-oxoacyl-[acyl-carrier protein] reductase OS=Bacillus thuringiensis serovar tochigiensis BGSC 4Y1 GN=bthur0001_45420 PE=4 SV=1 - [C3C8Z7_BACTU]	8.67659	7.14	21	1	1	2	252	28.2535	6.31592
C3CHX4	Uncharacterized protein OS=Bacillus thuringiensis Bt407 GN=BTB_c21300 PE=4 SV=1 - [C3CHX4_BACTU]	8.67247	14.63	13	2	2	3	205	22.9232	5.2749
C3ESL6	Lipoprotein OS=Bacillus thuringiensis serovar kurstaki str. T03a001 GN=bthur0006_46100 PE=3 SV=1 - [C3ESL6_BACTK]	8.65599	11.48	19	2	2	3	270	29.8971	6.81494
Q63H75	50S ribosomal protein L6 OS=Bacillus cereus (strain ZK / E33L) GN=rplF PE=3 SV=1 - [RL6_BACCZ]	8.64231	8.94	1	1	1	2	179	19.5035	9.39307
A0RHY8	UPF0356 protein BALH_3598 OS=Bacillus thuringiensis (strain Al Hakam) GN=BALH_3598 PE=3 SV=1 - [Y3598_BACAH]	8.62625	14.29	4	1	1	3	70	8.18423	5.37646
Q3ERF7	RNA polymerase sigma factor OS=Bacillus thuringiensis serovar israelensis ATCC 35646 GN=RBTH_00721 PE=3 SV=1 - [Q3ERF7_BACTI]	8.50982	8.58	6	2	2	3	268	31.0014	5.45264
C3CJP0	Acetoin:2,6-dichlorophenolindophenol oxidoreductase subunit alpha OS=Bacillus thuringiensis Bt407 GN=acoA PE=4 SV=1 - [C3CJP0_BACTU]	8.48504	10.54	13	2	2	3	332	36.2346	5.18604
M4LBY7	Uncharacterized protein OS=Bacillus thuringiensis serovar kurstaki str. HD73 GN=HD73_3626 PE=4 SV=1 - [M4LBY7_BACTK]	8.461	20.6	6	2	2	2	233	27.6967	7.21045
C3CMM5	Uridylate kinase OS=Bacillus thuringiensis Bt407 GN=pyrH2 PE=3 SV=1 - [C3CMM5_BACTU]	8.43999	9.17	4	1	1	2	240	25.8564	5.52881
C3DP73	Phosphate starvation-induced protein OS=Bacillus thuringiensis serovar sotto str. T04001 GN=bthur0004_37790 PE=4 SV=1 - [C3DP73_BACTS]	8.40818	11.51	7	3	3	3	304	34.1203	5.97314
C3EHU4	Uncharacterized protein OS=Bacillus thuringiensis serovar kurstaki str. T03a001 GN=bthur0006_11530 PE=4 SV=1 - [C3EHU4_BACTK]	8.39887	4.19	2	1	1	2	644	73.1824	5.8208
C3DJG1	Arginyl-tRNA synthetase 2 OS=Bacillus thuringiensis serovar sotto str. T04001 GN=bthur0004_20090 PE=4 SV=1 - [C3DJG1_BACTS]	8.38814	4.37	19	1	1	2	481	55.2629	5.04639
A0R9G5	Glutamate synthase (NADPH) large subunit / glutamate synthase (Ferredoxin) OS=Bacillus thuringiensis (strain Al Hakam) GN=gltB PE=4 SV=1 - [A0R9G5_BACAH]	8.38596	1.89	18	2	2	3	1478	162.728	6.15088
C3EI21	Oligoendopeptidase, M3 OS=Bacillus thuringiensis serovar kurstaki str. T03a001 GN=bthur0006_12310 PE=4 SV=1 - [C3EI21_BACTK]	8.32177	9.75	14	2	2	2	564	66.1282	4.94482
A0R8L3	30S ribosomal protein S9 OS=Bacillus thuringiensis (strain Al Hakam) GN=rpsI PE=3 SV=1 - [RS9_BACAH]	8.27889	13.85	1	2	2	3	130	14.4819	10.8286
C3BX63	Tellurium resistance protein, TerD OS=Bacillus thuringiensis serovar tochigiensis BGSC 4Y1 GN=bthur0001_3790 PE=4 SV=1 - [C3BX63_BACTU]	8.16642	8.85	9	1	1	2	192	20.7763	4.75439
A0RB65	Tryptophan synthase alpha chain OS=Bacillus thuringiensis (strain Al Hakam) GN=trpA PE=3 SV=1 - [TRPA_BACAH]	8.1165	12.02	8	1	1	2	258	28.367	5.05908
M4LCX9	50S ribosomal protein L27 OS=Bacillus thuringiensis serovar kurstaki str. HD73 GN=HD73_4750 PE=4 SV=1 - [M4LCX9_BACTK]	8.04614	15.63	1	1	1	2	96	10.4986	10.4185
C3F334	Autoinducer 2-binding protein lsrB OS=Bacillus thuringiensis serovar monterrey BGSC 4AJ1 GN=bthur0007_27120 PE=4 SV=1 - [C3F334_BACTU]	8.03582	6.05	18	1	1	2	314	34.5887	8.57275
C3CR17	Phage protein OS=Bacillus thuringiensis Bt407 GN=BTB_c51200 PE=4 SV=1 - [C3CR17_BACTU]	8.0131	6.64	4	1	1	3	211	23.442	5.19873
C3GXZ2	Membrane spanning protein OS=Bacillus thuringiensis serovar huazhongensis BGSC 4BD1 GN=bthur0011_10650 PE=4 SV=1 - [C3GXZ2_BACTU]	7.99786	11.98	6	1	1	2	167	17.3191	4.48779
A0R8H9	30S ribosomal protein S10 OS=Bacillus thuringiensis (strain Al Hakam) GN=rpsJ PE=3 SV=1 - [RS10_BACAH]	7.98628	14.71	2	1	1	2	102	11.6764	9.64209
J3WX01	Citrate synthase OS=Bacillus thuringiensis HD-771 GN=BTG_08405 PE=3 SV=1 - [J3WX01_BACTU]	7.97817	9.94	14	1	1	2	322	36.7047	6.69775
C3EMX8	Uncharacterized protein OS=Bacillus thuringiensis serovar kurstaki str. T03a001 GN=bthur0006_29570 PE=4 SV=1 - [C3EMX8_BACTK]	7.9578	24.68	1	1	1	2	77	9.25852	9.20264
C3C4Z8	Glucose-6-phosphate 1-dehydrogenase OS=Bacillus thuringiensis serovar tochigiensis BGSC 4Y1 GN=bthur0001_31440 PE=3 SV=1 - [C3C4Z8_BACTU]	7.92847	3.26	20	1	1	2	491	56.7487	5.18604
C3CMQ2	3-oxoacyl-[acyl-carrier-protein] reductase OS=Bacillus thuringiensis Bt407 GN=fabG4 PE=3 SV=1 - [C3CMQ2_BACTU]	7.88388	9.35	6	1	1	2	246	26.0876	7.18115
C3I4S1	Dipicolinate synthase subunit B OS=Bacillus thuringiensis IBL 200 GN=bthur0013_37780 PE=3 SV=1 - [C3I4S1_BACTU]	7.88024	28.81	12	3	3	3	177	19.249	8.08936
C3E724	Putative competence-damage inducible protein OS=Bacillus thuringiensis serovar pakistani str. T13001 GN=cinA PE=3 SV=1 - [C3E724_BACTU]	7.84445	2.67	13	2	2	3	412	45.4776	5.52881
C3BWX6	Succinate semialdehyde dehydrogenase OS=Bacillus thuringiensis serovar tochigiensis BGSC 4Y1 GN=bthur0001_2910 PE=3 SV=1 - [C3BWX6_BACTU]	7.82533	5.76	21	2	2	2	469	50.7059	5.31299
C3CEC8	Quinol oxidase subunit 2 OS=Bacillus thuringiensis Bt407 GN=qoxA PE=4 SV=1 - [C3CEC8_BACTU]	7.69921	5.84	7	2	2	2	291	33.2714	7.45947
D5TNI2	Cell wall biosynthesis glycosyltransferase OS=Bacillus thuringiensis (strain BMB171) GN=BMB171_C0433 PE=4 SV=1 - [D5TNI2_BACT1]	7.64974	5.25	2	1	1	2	514	56.9499	6.84424
C3C8H5	Valine--tRNA ligase OS=Bacillus thuringiensis serovar tochigiensis BGSC 4Y1 GN=valS PE=3 SV=1 - [C3C8H5_BACTU]	7.56605	4.27	19	2	2	2	867	99.9352	5.23682
A0RJ51	50S ribosomal protein L21 OS=Bacillus thuringiensis (strain Al Hakam) GN=rplU PE=3 SV=1 - [RL21_BACAH]	7.54243	26.47	3	2	2	3	102	11.1842	9.72998
C3C727	Maltosaccharide ABC transporter, maltosaccharide-binding protein OS=Bacillus thuringiensis serovar tochigiensis BGSC 4Y1 GN=bthur0001_38740 PE=4 SV=1 - [C3C727_BACTU]	7.51524	7.16	11	2	2	2	419	45.6463	7.37158
C3CE45	Probable transaldolase OS=Bacillus thuringiensis Bt407 GN=tal1 PE=3 SV=1 - [C3CE45_BACTU]	7.44859	11.63	9	1	1	2	215	23.0752	5.57959
C3EHJ1	Uncharacterized protein OS=Bacillus thuringiensis serovar kurstaki str. T03a001 GN=bthur0006_10490 PE=4 SV=1 - [C3EHJ1_BACTK]	7.43877	15.52	1	1	1	2	116	12.4468	9.74463
C3H4M7	PTS system, IIbc component OS=Bacillus thuringiensis serovar huazhongensis BGSC 4BD1 GN=bthur0011_34170 PE=4 SV=1 - [C3H4M7_BACTU]	7.38126	3.72	19	3	3	3	618	65.3389	7.21045
C3CK87	Aldolase OS=Bacillus thuringiensis Bt407 GN=BTB_c30960 PE=4 SV=1 - [C3CK87_BACTU]	7.32786	12.69	15	2	2	2	260	28.0714	5.43994
C3C8H9	Delta-aminolevulinic acid dehydratase OS=Bacillus thuringiensis serovar tochigiensis BGSC 4Y1 GN=bthur0001_43830 PE=3 SV=1 - [C3C8H9_BACTU]	7.13427	7.05	11	2	2	3	312	34.3062	5.021
C3EWI4	Stress response protein SCP2 OS=Bacillus thuringiensis serovar monterrey BGSC 4AJ1 GN=bthur0007_3800 PE=4 SV=1 - [C3EWI4_BACTU]	7.03987	6.6	8	1	1	2	197	21.797	6.34131
Q6WFW9	Serine protease (Fragment) OS=Bacillus thuringiensis subsp. tenebrionis PE=4 SV=1 - [Q6WFW9_BACTT]	7.01648	15.24	9	2	2	2	210	22.324	4.51318
D5TK71	Cysteine synthase OS=Bacillus thuringiensis (strain BMB171) GN=cysK1 PE=3 SV=1 - [D5TK71_BACT1]	6.97365	7.38	18	1	1	2	271	28.8251	5.5415
A0RAD9	Deblocking aminopeptidase, M42 family OS=Bacillus thuringiensis (strain Al Hakam) GN=yhfE PE=4 SV=1 - [A0RAD9_BACAH]	6.92231	2.87	15	1	1	2	349	38.7865	5.38916
C3C7E9	Uncharacterized protein OS=Bacillus thuringiensis serovar tochigiensis BGSC 4Y1 GN=bthur0001_40110 PE=4 SV=1 - [C3C7E9_BACTU]	6.81292	5.91	8	2	2	2	372	39.5423	5.19873
C3GCD6	Uncharacterized protein OS=Bacillus thuringiensis serovar andalousiensis BGSC 4AW1 GN=bthur0009_55420 PE=4 SV=1 - [C3GCD6_BACTU]	6.79401	14.12	2	1	1	2	85	10.021	4.56396
D5TNI0	UDP-N-acetyl-D-mannosamine 6-dehydrogenase OS=Bacillus thuringiensis (strain BMB171) GN=BMB171_C0431 PE=3 SV=1 - [D5TNI0_BACT1]	6.78854	4.84	7	1	1	2	413	46.0781	6.1001
C3ET06	Thioredoxin reductase OS=Bacillus thuringiensis serovar kurstaki str. T03a001 GN=bthur0006_47510 PE=3 SV=1 - [C3ET06_BACTK]	6.7711	4.09	1	1	1	2	318	34.6338	5.40186
C3FDY4	Uncharacterized protein OS=Bacillus thuringiensis serovar monterrey BGSC 4AJ1 GN=bthur0007_65830 PE=4 SV=1 - [C3FDY4_BACTU]	6.74067	12.77	1	1	1	2	94	11.3054	4.41162
Q3EM25	Ribosomal-protein-alanine acetyltransferase OS=Bacillus thuringiensis serovar israelensis ATCC 35646 GN=RBTH_02641 PE=4 SV=1 - [Q3EM25_BACTI]	6.67699	22.58	9	1	1	2	62	7.30085	10.6675
Q3EV67	(3R)-hydroxyacyl-[acyl carrier protein] dehydratase OS=Bacillus thuringiensis serovar israelensis ATCC 35646 GN=RBTH_06168 PE=4 SV=1 - [Q3EV67_BACTI]	6.59856	12.22	7	1	1	2	90	9.71922	8.49951
Q3ETX2	Short-chain type dehydrogenase/reductase OS=Bacillus thuringiensis serovar israelensis ATCC 35646 GN=RBTH_02631 PE=3 SV=1 - [Q3ETX2_BACTI]	6.58656	6.09	5	1	1	2	197	21.1924	9.65674
C3CHT2	YcdH (Periplasmic solute binding protein) OS=Bacillus thuringiensis Bt407 GN=bthur0002_18790 PE=3 SV=1 - [C3CHT2_BACTU]	6.51999	3.53	20	1	1	2	312	35.16	6.3667
C3C0Z4	Deoxyribose-phosphate aldolase OS=Bacillus thuringiensis serovar tochigiensis BGSC 4Y1 GN=deoC PE=3 SV=1 - [C3C0Z4_BACTU]	6.5092	5.38	11	1	1	2	223	23.3961	5.16064
A0RK18	S-ribosylhomocysteine lyase OS=Bacillus thuringiensis (strain Al Hakam) GN=luxS PE=3 SV=1 - [LUXS_BACAH]	6.44608	23.57	2	2	2	2	157	17.844	5.96045
K0FJF1	UPF0296 protein MC28_3095 OS=Bacillus thuringiensis MC28 GN=MC28_3095 PE=3 SV=1 - [K0FJF1_BACTU]	6.42375	16.47	2	1	1	2	85	9.43896	6.94678
C3DTB1	Transcription termination factor Rho OS=Bacillus thuringiensis serovar sotto str. T04001 GN=rho PE=3 SV=1 - [C3DTB1_BACTS]	6.39406	3.1	5	1	1	2	419	47.6133	8.14795
C3DKZ8	DegV OS=Bacillus thuringiensis serovar sotto str. T04001 GN=bthur0004_26350 PE=4 SV=1 - [C3DKZ8_BACTS]	6.35618	10.38	7	1	1	2	212	23.4984	5.10986
C3DXT1	Uncharacterized protein OS=Bacillus thuringiensis serovar pakistani str. T13001 GN=bthur0005_1600 PE=4 SV=1 - [C3DXT1_BACTU]	6.33556	2.38	17	1	1	2	547	61.2004	8.44092
C3BW70	Pur operon repressor OS=Bacillus thuringiensis serovar tochigiensis BGSC 4Y1 GN=bthur0001_340 PE=4 SV=1 - [C3BW70_BACTU]	6.30828	3.69	11	1	1	2	271	29.6914	4.89404
A0RDV9	Acyl-CoA dehydrogenase OS=Bacillus thuringiensis (strain Al Hakam) GN=mmgC PE=3 SV=1 - [A0RDV9_BACAH]	6.30072	2.28	14	1	1	3	569	63.5767	5.65576
C3H329	Response regulator aspartate phosphatase OS=Bacillus thuringiensis serovar huazhongensis BGSC 4BD1 GN=bthur0011_28650 PE=4 SV=1 - [C3H329_BACTU]	6.28514	2.71	1	1	1	2	369	43.2974	5.22412
C3DGA7	Short-chain dehydrogenase/reductase SDR OS=Bacillus thuringiensis serovar sotto str. T04001 GN=bthur0004_9760 PE=3 SV=1 - [C3DGA7_BACTS]	6.27088	9.31	11	2	2	2	204	22.5627	6.03662
C0IN47	Chitinase OS=Bacillus thuringiensis PE=3 SV=1 - [C0IN47_BACTU]	6.20668	7.39	35	1	1	2	176	19.8181	8.99756
A0RIC8	Ornithine carbamoyltransferase OS=Bacillus thuringiensis (strain Al Hakam) GN=argF PE=3 SV=1 - [A0RIC8_BACAH]	6.17545	3.8	18	1	1	2	316	35.318	5.33838
C3CGA7	Uncharacterized protein OS=Bacillus thuringiensis Bt407 GN=BTB_c14820 PE=4 SV=1 - [C3CGA7_BACTU]	6.14556	14.94	10	1	1	2	87	10.2461	4.80518
C3CIU0	Cupin domain protein OS=Bacillus thuringiensis Bt407 GN=BTB_c24820 PE=4 SV=1 - [C3CIU0_BACTU]	6.12202	9.05	10	1	1	2	210	23.6717	6.39209
Q5ILD0	Putative uncharacterized protein OS=Bacillus phage GIL16c PE=4 SV=1 - [Q5ILD0_9VIRU]	6.09902	9.04	1	1	1	2	166	18.1825	5.10986
C3IN12	Polysaccharide deacetylase OS=Bacillus thuringiensis IBL 4222 GN=bthur0014_34860 PE=4 SV=1 - [C3IN12_BACTU]	5.99179	8.29	15	1	1	2	205	23.6683	8.30908
C3BZQ8	3-isopropylmalate dehydrogenase OS=Bacillus thuringiensis serovar tochigiensis BGSC 4Y1 GN=leuB PE=3 SV=1 - [C3BZQ8_BACTU]	5.96395	3.95	19	1	1	2	354	38.3697	5.97314
D5TK50	Regulatory protein SpoVG OS=Bacillus thuringiensis (strain BMB171) GN=spoVG PE=4 SV=1 - [D5TK50_BACT1]	5.92985	22.22	3	1	1	2	81	9.01551	4.98291
A0R922	Aspartyl/glutamyl-tRNA(Asn/Gln) amidotransferase subunit B OS=Bacillus thuringiensis (strain Al Hakam) GN=gatB PE=3 SV=1 - [GATB_BACAH]	5.91725	2.32	9	1	1	2	475	53.1884	5.22412
C3C1Y4	NADPH azoreductase OS=Bacillus thuringiensis serovar tochigiensis BGSC 4Y1 GN=bthur0001_20670 PE=4 SV=1 - [C3C1Y4_BACTU]	5.87082	6.18	7	1	1	2	178	19.4123	7.48877
C3BYT8	Antibiotic biosynthesis monooxygenase OS=Bacillus thuringiensis serovar tochigiensis BGSC 4Y1 GN=bthur0001_9600 PE=4 SV=1 - [C3BYT8_BACTU]	5.84556	17.58	13	1	1	1	165	18.9223	5.40186
Q3EY34	Glutamine transport ATP-binding protein glnQ OS=Bacillus thuringiensis serovar israelensis ATCC 35646 GN=RBTH_05687 PE=4 SV=1 - [Q3EY34_BACTI]	5.80265	10.07	23	1	1	2	149	16.7739	9.53955
C3CES9	UPF0342 protein BTB_c09470/bthur0002_8170 OS=Bacillus thuringiensis Bt407 GN=BTB_c09470 PE=3 SV=1 - [C3CES9_BACTU]	5.79265	13.56	6	1	1	2	118	13.5718	4.76709
K0FXL2	Putative signaling protein consisting of a modified GGDEF domain and a DHH domain protein OS=Bacillus thuringiensis MC28 GN=MC28_4702 PE=4 SV=1 - [K0FXL2_BACTU]	5.78621	3.9	11	1	1	2	590	66.0592	5.51611
D5TQH5	ATP synthase subunit b OS=Bacillus thuringiensis (strain BMB171) GN=atpF PE=3 SV=1 - [D5TQH5_BACT1]	5.78496	16.79	9	2	2	2	131	14.8428	5.0083
C3CPE9	Cystathionine gamma-lyase MccB OS=Bacillus thuringiensis Bt407 GN=mccB PE=3 SV=1 - [C3CPE9_BACTU]	5.75765	12.2	8	2	2	2	377	41.2203	5.52881
C3CPM8	Rod shape-determining protein MreB OS=Bacillus thuringiensis Bt407 GN=mreB PE=4 SV=1 - [C3CPM8_BACTU]	5.75757	2.65	2	1	1	2	339	36.0377	4.90674
D5TPE9	Uncharacterized protein OS=Bacillus thuringiensis (strain BMB171) GN=BMB171_C4797 PE=4 SV=1 - [D5TPE9_BACT1]	5.74173	35.59	5	1	1	1	59	6.6586	9.87646
C3CNK1	Purine nucleoside phosphorylase OS=Bacillus thuringiensis Bt407 GN=punA PE=3 SV=1 - [C3CNK1_BACTU]	5.71052	6.23	5	1	1	2	273	29.529	5.10986
F2H3I6	PTS system, glucose-specific IIABC component OS=Bacillus thuringiensis serovar chinensis CT-43 GN=ptsG PE=4 SV=1 - [F2H3I6_BACTU]	5.69798	4.72	19	1	1	2	318	34.5633	5.35107
A0RAS4	Ferrochelatase OS=Bacillus thuringiensis (strain Al Hakam) GN=hemH PE=3 SV=1 - [A0RAS4_BACAH]	5.69482	3.22	15	1	1	2	311	35.3217	5.05908
A0RBN3	Sulfate adenylyltransferase OS=Bacillus thuringiensis (strain Al Hakam) GN=sat PE=3 SV=1 - [SAT_BACAH]	5.61823	2.91	16	1	1	2	378	42.5479	5.43994
A0RHH9	30S ribosomal protein S15 OS=Bacillus thuringiensis (strain Al Hakam) GN=rpsO PE=3 SV=1 - [RS15_BACAH]	5.61477	10.11	1	1	1	2	89	10.5537	10.6382
C3H6B2	Penicillin-binding protein transpeptidase OS=Bacillus thuringiensis serovar huazhongensis BGSC 4BD1 GN=bthur0011_40050 PE=4 SV=1 - [C3H6B2_BACTU]	5.5746	1.62	20	1	1	2	677	75.7816	7.40088
Q6HBF9	Ribonuclease R OS=Bacillus thuringiensis subsp. konkukian (strain 97-27) GN=vacB PE=3 SV=1 - [Q6HBF9_BACHK]	5.57369	2.99	11	1	1	1	804	91.6681	6.46826
A0RHN9	Methionyl-tRNA formyltransferase OS=Bacillus thuringiensis (strain Al Hakam) GN=fmt PE=3 SV=1 - [FMT_BACAH]	5.5188	6.05	8	1	1	2	314	34.7144	5.49072
C3CHQ0	Phospholipase, patatin OS=Bacillus thuringiensis Bt407 GN=BTB_c20590 PE=4 SV=1 - [C3CHQ0_BACTU]	5.51004	2.49	8	1	1	2	321	36.7798	8.76318
D5TK53	Ribose-phosphate pyrophosphokinase OS=Bacillus thuringiensis (strain BMB171) GN=BMB171_C0045 PE=3 SV=1 - [D5TK53_BACT1]	5.33138	11.48	3	2	2	2	244	26.7374	6.41748
K4M5Z5	Putative pyridoxal phosphate-dependent acyltransferase OS=Bacillus thuringiensis Bt407 GN=BTB_c06330 PE=3 SV=1 - [K4M5Z5_BACTU]	5.32866	7.83	12	1	1	2	281	30.1326	5.84619
C3BXJ6	Transcriptional regulator, ArsR OS=Bacillus thuringiensis serovar tochigiensis BGSC 4Y1 GN=bthur0001_5130 PE=4 SV=1 - [C3BXJ6_BACTU]	5.29785	24.8	4	1	1	1	125	14.3463	5.73193
C3CNV2	Farnesyl diphosphate synthase IspA OS=Bacillus thuringiensis Bt407 GN=ispA PE=3 SV=1 - [C3CNV2_BACTU]	5.2802	5.74	6	1	1	1	296	32.6838	4.86865
F2HG40	CRISPR-associated protein, Csd2 OS=Bacillus thuringiensis serovar chinensis CT-43 GN=CT43_P281185 PE=4 SV=1 - [F2HG40_BACTU]	5.25255	12.94	3	2	2	2	286	31.8792	6.81494
C3C882	MaoC OS=Bacillus thuringiensis serovar tochigiensis BGSC 4Y1 GN=bthur0001_42840 PE=4 SV=1 - [C3C882_BACTU]	5.2162	8	9	1	1	2	125	14.2692	5.78271
K0FPD0	50S ribosomal protein L29 OS=Bacillus thuringiensis MC28 GN=rpmC PE=3 SV=1 - [K0FPD0_BACTU]	5.19054	43.94	2	2	2	2	66	7.76331	10.2573
C3CPV0	Succinate dehydrogenase cytochrome b558 subunit OS=Bacillus thuringiensis Bt407 GN=sdhC PE=4 SV=1 - [C3CPV0_BACTU]	5.0999	12.98	3	1	1	1	208	23.8014	9.39307
A0R8H0	50S ribosomal protein L7/L12 OS=Bacillus thuringiensis (strain Al Hakam) GN=rplL PE=3 SV=1 - [RL7_BACAH]	5.08209	10.08	2	1	1	2	119	12.5098	4.70361
K4M618	Pyrimidine reductase OS=Bacillus thuringiensis Bt407 GN=BTB_c06630 PE=4 SV=1 - [K4M618_BACTU]	5.07959	6.85	16	1	1	2	146	16.8494	5.07178
A0RLE6	Arginine--tRNA ligase OS=Bacillus thuringiensis (strain Al Hakam) GN=argS PE=3 SV=1 - [A0RLE6_BACAH]	5.07409	4.14	15	1	1	1	556	62.4896	5.46533
C3FUC3	Ornithine carbamoyltransferase OS=Bacillus thuringiensis serovar berliner ATCC 10792 GN=bthur0008_54340 PE=3 SV=1 - [C3FUC3_BACTB]	5.04778	8.06	3	1	1	1	310	34.1803	5.88428
C3CMD2	Amino acid-binding ACT domain protein OS=Bacillus thuringiensis Bt407 GN=ymfK PE=4 SV=1 - [C3CMD2_BACTU]	5.03738	3.83	1	1	1	2	261	30.3975	5.45264
C3EGE7	Glycine oxidase ThiO OS=Bacillus thuringiensis serovar kurstaki str. T03a001 GN=bthur0006_6520 PE=4 SV=1 - [C3EGE7_BACTK]	5.03138	6.53	2	1	1	1	337	37.8044	6.11279
Q3EMC9	3-oxoacyl-[acyl-carrier-protein] synthase OS=Bacillus thuringiensis serovar israelensis ATCC 35646 GN=RBTH_02557 PE=4 SV=1 - [Q3EMC9_BACTI]	5.02237	12.81	7	1	1	1	203	21.7751	7.91357
D5TWU2	2,5-diketo-D-gluconic acid reductase OS=Bacillus thuringiensis (strain BMB171) GN=BMB171_C3764 PE=4 SV=1 - [D5TWU2_BACT1]	4.9905	3.82	18	1	1	2	262	30.1704	5.5415
J3WUB2	Uncharacterized protein OS=Bacillus thuringiensis HD-771 GN=BTG_03365 PE=4 SV=1 - [J3WUB2_BACTU]	4.90515	7.29	4	1	1	2	192	22.4979	9.49561
Q3ERH0	Uncharacterized protein OS=Bacillus thuringiensis serovar israelensis ATCC 35646 GN=RBTH_04929 PE=4 SV=1 - [Q3ERH0_BACTI]	4.89932	46.51	6	1	1	1	43	5.05668	9.24658
Q3EYK6	Periplasmic component of efflux system OS=Bacillus thuringiensis serovar israelensis ATCC 35646 GN=RBTH_06671 PE=4 SV=1 - [Q3EYK6_BACTI]	4.89406	4.17	23	1	1	2	336	37.0413	9.21729
C3C737	Acetyl-CoA acetyltransferase OS=Bacillus thuringiensis serovar tochigiensis BGSC 4Y1 GN=bthur0001_38840 PE=3 SV=1 - [C3C737_BACTU]	4.84143	2.81	11	1	1	2	391	41.8838	5.59229
C3EY99	Uncharacterized metalloprotease yhfN OS=Bacillus thuringiensis serovar monterrey BGSC 4AJ1 GN=bthur0007_10010 PE=3 SV=1 - [C3EY99_BACTU]	4.83787	3.08	19	1	1	2	389	44.8668	9.43701
C3EYS7	PHA synthase PhaC OS=Bacillus thuringiensis serovar monterrey BGSC 4AJ1 GN=bthur0007_11800 PE=4 SV=1 - [C3EYS7_BACTU]	4.80399	3.88	7	1	1	2	361	41.6545	7.47412
C3CQ59	Putative universal stress protein OS=Bacillus thuringiensis Bt407 GN=BTB_c47770 PE=4 SV=1 - [C3CQ59_BACTU]	4.77579	7.89	5	1	1	2	152	16.6998	5.93506
C3CIJ1	Uncharacterized protein OS=Bacillus thuringiensis Bt407 GN=bthur0002_21420 PE=4 SV=1 - [C3CIJ1_BACTU]	4.77567	20.83	6	1	1	1	72	8.41251	8.35303
B3VMW2	Choloylglycine hydrolase OS=Bacillus thuringiensis subsp. kurstaki PE=4 SV=1 - [B3VMW2_BACTK]	4.77523	2.44	10	1	1	2	328	36.9322	5.09717
C3BZZ6	Glutamate dehydrogenase OS=Bacillus thuringiensis serovar tochigiensis BGSC 4Y1 GN=bthur0001_13710 PE=3 SV=1 - [C3BZZ6_BACTU]	4.69513	2.1	5	1	1	2	428	47.5063	6.16357
C3GUQ6	Methyltransferase OS=Bacillus thuringiensis serovar pondicheriensis BGSC 4BA1 GN=bthur0010_60480 PE=4 SV=1 - [C3GUQ6_BACTU]	4.68485	3.35	2	1	1	2	269	31.2969	5.89697
C3CS59	Serine hydroxymethyltransferase OS=Bacillus thuringiensis Bt407 GN=glyA PE=3 SV=1 - [C3CS59_BACTU]	4.67555	4.6	7	1	1	1	413	45.159	6.0874
C3DYP9	Glutamate-1-semialdehyde 2,1-aminomutase OS=Bacillus thuringiensis serovar pakistani str. T13001 GN=hemL PE=3 SV=1 - [C3DYP9_BACTU]	4.64909	4.86	15	1	1	2	432	46.1766	5.38916
C3DDL7	Methionine--tRNA ligase OS=Bacillus thuringiensis serovar sotto str. T04001 GN=metG PE=3 SV=1 - [C3DDL7_BACTS]	4.64631	3.02	15	1	1	1	563	64.8599	5.79541
A0RLA2	Uracil phosphoribosyltransferase OS=Bacillus thuringiensis (strain Al Hakam) GN=upp PE=3 SV=1 - [UPP_BACAH]	4.60956	3.83	4	1	1	2	209	22.8873	6.13818
C3H3K3	NADPH nitroreductase OS=Bacillus thuringiensis serovar huazhongensis BGSC 4BD1 GN=bthur0011_30390 PE=4 SV=1 - [C3H3K3_BACTU]	4.59269	3.52	15	1	1	2	227	26.5242	5.40186
A0REX2	Kynureninase OS=Bacillus thuringiensis (strain Al Hakam) GN=kynU PE=3 SV=1 - [KYNU_BACAH]	4.56872	3.5	13	1	1	1	428	48.6059	6.32861
C3BXI6	Two-component response regulator OS=Bacillus thuringiensis serovar tochigiensis BGSC 4Y1 GN=bthur0001_5030 PE=4 SV=1 - [C3BXI6_BACTU]	4.53829	4.04	9	1	1	2	223	26.2385	6.03662
C3I078	Asparagine synthetase OS=Bacillus thuringiensis IBL 200 GN=bthur0013_21460 PE=4 SV=1 - [C3I078_BACTU]	4.51592	3.25	3	1	2	2	584	67.176	5.41455
Q3EZ14	Iron-sulphur-binding reductase OS=Bacillus thuringiensis serovar israelensis ATCC 35646 GN=RBTH_07032 PE=4 SV=1 - [Q3EZ14_BACTI]	4.48862	9.16	20	1	1	1	273	30.6282	5.43994
C3HG54	Glycerol-3-phosphate dehydrogenase OS=Bacillus thuringiensis serovar pulsiensis BGSC 4CC1 GN=bthur0012_14130 PE=3 SV=1 - [C3HG54_BACTU]	4.44047	17.37	9	1	1	1	213	22.6506	5.84619
K4LSS1	(R)-specific enoyl-CoA hydratase PhaJ OS=Bacillus thuringiensis Bt407 GN=phaJ PE=4 SV=1 - [K4LSS1_BACTU]	4.42431	14.97	5	1	1	1	147	16.4017	6.58057
A0RHL4	tRNA (guanine-N(1)-)-methyltransferase OS=Bacillus thuringiensis (strain Al Hakam) GN=trmD PE=3 SV=1 - [TRMD_BACAH]	4.39549	9.84	8	1	1	1	244	27.9492	5.66846
Q3EK64	Threonine--tRNA ligase OS=Bacillus thuringiensis serovar israelensis ATCC 35646 GN=thrS PE=3 SV=1 - [Q3EK64_BACTI]	4.30516	6.97	16	1	1	1	445	51.8268	5.98584
C3E4A3	Glycine betaine-binding protein OS=Bacillus thuringiensis serovar pakistani str. T13001 GN=bthur0005_25150 PE=4 SV=1 - [C3E4A3_BACTU]	4.28858	5.93	8	1	1	1	270	31.107	8.29443
C3E1E4	Spore coat protein D OS=Bacillus thuringiensis serovar pakistani str. T13001 GN=bthur0005_14460 PE=4 SV=1 - [C3E1E4_BACTU]	4.2028	20.9	5	1	1	1	134	14.1828	8.33838
Q3EWY1	Formate dehydrogenase alpha chain OS=Bacillus thuringiensis serovar israelensis ATCC 35646 GN=RBTH_08695 PE=4 SV=1 - [Q3EWY1_BACTI]	4.18058	2.89	19	1	1	1	692	77.0158	5.73193
C3EP29	1-phosphofructokinase OS=Bacillus thuringiensis serovar kurstaki str. T03a001 GN=bthur0006_33660 PE=4 SV=1 - [C3EP29_BACTK]	4.16787	7.35	2	1	1	1	272	29.0762	5.89697
C3BY24	Outer surface protein OS=Bacillus thuringiensis serovar tochigiensis BGSC 4Y1 GN=bthur0001_6930 PE=4 SV=1 - [C3BY24_BACTU]	4.09303	6.63	8	1	1	1	362	41.792	5.59229
C3CFN9	Spore coat polysaccharide biosynthesis protein SpsI OS=Bacillus thuringiensis Bt407 GN=spsI PE=4 SV=1 - [C3CFN9_BACTU]	4.04155	9.39	6	1	1	1	245	27.3581	7.51807
C3EK25	Uncharacterized protein OS=Bacillus thuringiensis serovar kurstaki str. T03a001 GN=bthur0006_19410 PE=4 SV=1 - [C3EK25_BACTK]	4.03487	6.11	3	1	1	1	262	31.2836	6.22705
F2HFT3	Putative uncharacterized protein OS=Bacillus thuringiensis serovar chinensis CT-43 GN=CT43_P281077 PE=4 SV=1 - [F2HFT3_BACTU]	3.98692	8.12	2	1	1	1	357	41.322	6.43018
C3H352	Uncharacterized protein OS=Bacillus thuringiensis serovar huazhongensis BGSC 4BD1 GN=bthur0011_28880 PE=4 SV=1 - [C3H352_BACTU]	3.96981	10.61	6	1	1	1	311	34.889	5.2876
J7I1T1	Uncharacterized protein OS=Bacillus thuringiensis HD-771 GN=BTG_33775 PE=4 SV=1 - [J7I1T1_BACTU]	3.91136	18.75	1	1	1	1	80	9.56314	5.99854
Q3ESE9	Tellurium resistance protein terD/terE/terZ family OS=Bacillus thuringiensis serovar israelensis ATCC 35646 GN=RBTH_04534 PE=4 SV=1 - [Q3ESE9_BACTI]	3.75433	13.27	9	1	1	1	98	10.8983	4.70361
A0RBV9	GTPase Der OS=Bacillus thuringiensis (strain Al Hakam) GN=der PE=3 SV=1 - [DER_BACAH]	3.74718	3.9	1	1	1	1	436	48.5883	5.68115
C3CLG3	Putative deacetylase YojG OS=Bacillus thuringiensis Bt407 GN=yojG PE=4 SV=1 - [C3CLG3_BACTU]	3.74267	8.64	3	1	1	1	220	24.8827	6.22705
C3C7Y6	5-formyltetrahydrofolate cyclo-ligase OS=Bacillus thuringiensis serovar tochigiensis BGSC 4Y1 GN=bthur0001_41850 PE=4 SV=1 - [C3C7Y6_BACTU]	3.73115	9.38	13	1	1	1	192	22.2934	5.99854
C3EMU5	Uncharacterized protein OS=Bacillus thuringiensis serovar kurstaki str. T03a001 GN=bthur0006_29230 PE=4 SV=1 - [C3EMU5_BACTK]	3.71569	2.89	1	1	1	1	415	47.9452	5.03369
C3CSX5	Uncharacterized protein OS=Bacillus thuringiensis Bt407 GN=BTB_78p00320 PE=4 SV=1 - [C3CSX5_BACTU]	3.71098	18.32	2	1	1	1	131	15.2187	4.729
A0RHK1	GTP-sensing transcriptional pleiotropic repressor CodY OS=Bacillus thuringiensis (strain Al Hakam) GN=codY PE=3 SV=1 - [CODY_BACAH]	3.71096	6.18	3	1	1	1	259	28.756	5.12256
Q9F166	Phosphocarrier protein HPr OS=Bacillus thuringiensis subsp. israelensis GN=ptsH PE=1 SV=1 - [PTHP_BACTI]	3.70796	19.54	1	1	1	1	87	9.23268	5.05908
C3CD72	Phosphoribosylamine--glycine ligase OS=Bacillus thuringiensis Bt407 GN=purD PE=3 SV=1 - [C3CD72_BACTU]	3.70159	6.86	7	1	1	1	423	46.2658	5.03369
D5TWE4	Phosphopentomutase OS=Bacillus thuringiensis (strain BMB171) GN=deoB PE=3 SV=1 - [D5TWE4_BACT1]	3.61074	4.64	12	1	1	1	302	33.7719	4.7417
C3E2I7	NADPH dehydrogenase OS=Bacillus thuringiensis serovar pakistani str. T13001 GN=bthur0005_18490 PE=4 SV=1 - [C3E2I7_BACTU]	3.56016	6.27	4	1	1	1	319	35.4931	6.354
C3CFP0	DTDP-4-dehydrorhamnose 3,5-epimerase OS=Bacillus thuringiensis Bt407 GN=rfbC2 PE=4 SV=1 - [C3CFP0_BACTU]	3.53485	9.39	4	1	1	1	181	20.7817	6.69775
D5TMC5	4-aminobutyrate aminotransferase OS=Bacillus thuringiensis (strain BMB171) GN=gabT PE=3 SV=1 - [D5TMC5_BACT1]	3.51899	3.3	16	1	1	1	454	49.7365	6.11279
Q3EM41	Hypothetical cytosolic protein OS=Bacillus thuringiensis serovar israelensis ATCC 35646 GN=RBTH_02337 PE=4 SV=1 - [Q3EM41_BACTI]	3.50749	6.69	18	1	1	1	239	27.7913	4.70361
A0R8M5	Glutamine--fructose-6-phosphate aminotransferase [isomerizing] OS=Bacillus thuringiensis (strain Al Hakam) GN=glmS PE=3 SV=1 - [A0R8M5_BACAH]	3.48862	3	12	1	1	1	600	65.72	5.13525
C3C7Q0	Lipase/acylhydrolase OS=Bacillus thuringiensis serovar tochigiensis BGSC 4Y1 GN=bthur0001_39910 PE=4 SV=1 - [C3C7Q0_BACTU]	3.48588	6.81	10	1	1	1	235	26.405	9.24658
M4L6J5	L-lysine 2,3-aminomutase OS=Bacillus thuringiensis serovar kurstaki str. HD73 GN=HD73_2540 PE=4 SV=1 - [M4L6J5_BACTK]	3.47816	2.54	1	1	1	1	473	54.3618	6.49365
C3CNB4	Uncharacterized protein OS=Bacillus thuringiensis Bt407 GN=ykuJ PE=4 SV=1 - [C3CNB4_BACTU]	3.4304	12.82	1	1	1	1	78	9.11348	4.42432
C3CSQ9	Uncharacterized protein OS=Bacillus thuringiensis Bt407 GN=bthur0002_53900 PE=4 SV=1 - [C3CSQ9_BACTU]	3.41993	20.63	2	1	1	1	126	14.3383	5.5415
C3IKK1	Spore coat protein X OS=Bacillus thuringiensis IBL 4222 GN=bthur0014_26060 PE=4 SV=1 - [C3IKK1_BACTU]	3.39355	20.25	9	1	1	1	158	17.4922	4.62744
A0R906	DNA ligase OS=Bacillus thuringiensis (strain Al Hakam) GN=ligA PE=3 SV=1 - [DNLJ_BACAH]	3.37037	2.24	14	1	1	1	669	75.1056	5.17334
Q3ERD1	ABC transporter ATP-binding protein OS=Bacillus thuringiensis serovar israelensis ATCC 35646 GN=RBTH_01427 PE=4 SV=1 - [Q3ERD1_BACTI]	3.32773	10.64	12	1	1	1	188	21.739	5.49072
C3DZ07	Uncharacterized protein OS=Bacillus thuringiensis serovar pakistani str. T13001 GN=bthur0005_5930 PE=3 SV=1 - [C3DZ07_BACTU]	3.32709	6.88	5	1	1	1	276	30.287	8.79248
A0RIU5	ComE operon protein 4 OS=Bacillus thuringiensis (strain Al Hakam) GN=comER PE=4 SV=1 - [A0RIU5_BACAH]	3.31767	9.43	5	1	1	1	265	29.7595	6.82959
C3CD45	10 kDa chaperonin OS=Bacillus thuringiensis Bt407 GN=groS PE=3 SV=1 - [C3CD45_BACTU]	3.31658	15.96	5	1	1	1	94	10.0494	4.75439
Q3ER71	Acetyltransferase OS=Bacillus thuringiensis serovar israelensis ATCC 35646 GN=RBTH_04570 PE=4 SV=1 - [Q3ER71_BACTI]	3.29164	10.53	8	1	1	1	114	13.1907	8.08936
Q3ER59	Alkaline phosphatase synthesis two-component response regulator phoP OS=Bacillus thuringiensis serovar israelensis ATCC 35646 GN=RBTH_04164 PE=4 SV=1 - [Q3ER59_BACTI]	3.28483	6.28	5	1	1	1	207	23.9026	5.42725
C3C638	Uncharacterized protein OS=Bacillus thuringiensis serovar tochigiensis BGSC 4Y1 GN=bthur0001_35450 PE=4 SV=1 - [C3C638_BACTU]	3.27553	33.33	8	1	1	1	75	8.47929	5.70654
C3DKY5	Uncharacterized protein OS=Bacillus thuringiensis serovar sotto str. T04001 GN=bthur0004_26210 PE=4 SV=1 - [C3DKY5_BACTS]	3.24016	29.85	5	1	1	1	67	7.58082	4.77979
C3CCN9	Uncharacterized protein OS=Bacillus thuringiensis Bt407 GN=bthur0002_710 PE=4 SV=1 - [C3CCN9_BACTU]	3.23783	7.87	10	1	1	1	356	39.2865	5.36377
D5TVL3	Cytochrome c oxidase polypeptide I OS=Bacillus thuringiensis (strain BMB171) GN=ctaD PE=3 SV=1 - [D5TVL3_BACT1]	3.17436	6.83	11	1	1	1	322	36.0164	7.35693
A0RH94	NADH-dependent butanol dehydrogenase A OS=Bacillus thuringiensis (strain Al Hakam) GN=BALH_3347 PE=4 SV=1 - [A0RH94_BACAH]	3.1543	4.13	18	1	1	1	387	42.7097	5.57959
C3BZK1	Lactate utilization protein A OS=Bacillus thuringiensis serovar tochigiensis BGSC 4Y1 GN=lutA PE=3 SV=1 - [C3BZK1_BACTU]	3.14047	8.37	8	1	1	1	239	26.1459	5.32568
J4AAB6	Epsx protein OS=Bacillus thuringiensis HD-789 GN=BTF1_24700 PE=4 SV=1 - [J4AAB6_BACTU]	3.12898	9.19	3	1	1	1	272	29.8236	9.14404
Q5XWX3	Phosphate acetyltransferase (Fragment) OS=Bacillus thuringiensis subsp. sotto GN=pta PE=4 SV=1 - [Q5XWX3_BACTS]	3.0946	12.32	11	1	1	1	138	15.0356	5.17334
C3DNJ9	4-hydroxy-tetrahydrodipicolinate synthase OS=Bacillus thuringiensis serovar sotto str. T04001 GN=dapA PE=3 SV=1 - [C3DNJ9_BACTS]	3.09091	9.59	1	1	1	1	292	31.2283	5.22412
M4LCG2	Uncharacterized protein OS=Bacillus thuringiensis serovar kurstaki str. HD73 GN=HD73_0443 PE=4 SV=1 - [M4LCG2_BACTK]	3.08606	5.7	1	1	1	1	263	31.3579	8.26514
A0RGN2	Uncharacterized protein OS=Bacillus thuringiensis (strain Al Hakam) GN=BALH_3121 PE=4 SV=1 - [A0RGN2_BACAH]	3.07292	8.64	7	1	1	1	220	24.8376	5.90967
C3DJD2	Succinate-semialdehyde dehydrogenase (NADP+) OS=Bacillus thuringiensis serovar sotto str. T04001 GN=bthur0004_21050 PE=4 SV=1 - [C3DJD2_BACTS]	3.06296	10	16	1	1	1	140	15.6839	5.88428
C3CVC4	Fructose-bisphosphate aldolase OS=Bacillus thuringiensis Bt407 GN=fba PE=4 SV=1 - [C3CVC4_BACTU]	3.05014	4.56	6	1	1	1	285	30.5994	5.13525
C3CDJ9	General stress protein 26 OS=Bacillus thuringiensis Bt407 GN=ydaG PE=4 SV=1 - [C3CDJ9_BACTU]	3.0461	10.14	8	1	1	1	138	15.9432	5.56689
A0RAQ6	HTH-type transcriptional regulator Hpr OS=Bacillus thuringiensis (strain Al Hakam) GN=hpr PE=3 SV=1 - [HPR_BACAH]	3.03679	7.57	7	1	1	1	185	21.7191	5.50342
D5TQW0	RpiR family transcriptional regulator OS=Bacillus thuringiensis (strain BMB171) GN=BMB171_C0720 PE=4 SV=1 - [D5TQW0_BACT1]	3.02061	6.49	15	1	1	1	262	29.094	7.28369
C3CII3	Thioredoxin OS=Bacillus thuringiensis Bt407 GN=ydbP PE=4 SV=1 - [C3CII3_BACTU]	3.01916	10.58	10	1	1	1	104	12.1878	4.44971
Q3ERR2	DNA gyrase subunit A OS=Bacillus thuringiensis serovar israelensis ATCC 35646 GN=RBTH_03529 PE=4 SV=1 - [Q3ERR2_BACTI]	3.01762	2.46	13	1	1	1	448	50.5183	7.78174
C3C082	Uncharacterized protein OS=Bacillus thuringiensis serovar tochigiensis BGSC 4Y1 GN=bthur0001_14520 PE=4 SV=1 - [C3C082_BACTU]	3.00588	20.24	4	1	1	1	84	9.64195	8.44092
K0FWK7	DEAD-box ATP-dependent RNA helicase ydbR OS=Bacillus thuringiensis MC28 GN=cshA PE=3 SV=1 - [K0FWK7_BACTU]	2.92521	2.96	11	1	1	1	507	56.4287	9.37842
C3DKH7	Uncharacterized protein OS=Bacillus thuringiensis serovar sotto str. T04001 GN=bthur0004_24600 PE=4 SV=1 - [C3DKH7_BACTS]	2.90104	13.95	13	1	1	1	86	9.68739	9.46631
C3CQJ9	Molybdenum cofactor biosynthesis protein B OS=Bacillus thuringiensis Bt407 GN=moaB PE=4 SV=1 - [C3CQJ9_BACTU]	2.89663	13.61	4	1	1	1	169	18.4967	6.53662
C3EYM7	Dihydrolipoyllysine-residue succinyltransferase component of 2-oxoglutarate dehydrogenase complex OS=Bacillus thuringiensis serovar monterrey BGSC 4AJ1 GN=bthur0007_11300 PE=3 SV=1 - [C3EYM7_BACTU]	2.89139	11.65	12	1	1	1	103	11.3809	7.41553
F0PLK0	Oxalate/formate antiporter OS=Bacillus thuringiensis subsp. finitimus (strain YBT-020) GN=YBT020_10870 PE=4 SV=1 - [F0PLK0_BACT0]	2.88429	12.4	4	1	1	1	258	30.2912	5.04639
C3HC37	Uncharacterized protein OS=Bacillus thuringiensis serovar huazhongensis BGSC 4BD1 GN=bthur0011_61040 PE=4 SV=1 - [C3HC37_BACTU]	2.85844	12.6	2	1	1	1	127	14.9467	5.65576
Q3EJ83	Methyltransferase OS=Bacillus thuringiensis serovar israelensis ATCC 35646 GN=RBTH_09000 PE=4 SV=1 - [Q3EJ83_BACTI]	2.85401	65.85	12	1	1	1	41	4.69044	8.66064
M4L4V4	Putative Cytosolic Protein OS=Bacillus thuringiensis serovar kurstaki str. HD73 GN=HD73_2333 PE=4 SV=1 - [M4L4V4_BACTK]	2.8338	8.57	1	1	1	1	105	12.2683	5.30029
D5TWZ1	Arginine ABC transporter permease OS=Bacillus thuringiensis (strain BMB171) GN=BMB171_C3813 PE=3 SV=1 - [D5TWZ1_BACT1]	2.82028	14.16	13	1	1	1	219	23.7441	9.24658
C3EM89	Glycosyl transferase, group 2 OS=Bacillus thuringiensis serovar kurstaki str. T03a001 GN=bthur0006_27250 PE=4 SV=1 - [C3EM89_BACTK]	2.81172	5.91	2	1	1	1	440	49.2261	7.69385
Q3ETW6	Bacitracin synthetase 1 OS=Bacillus thuringiensis serovar israelensis ATCC 35646 GN=RBTH_08475 PE=4 SV=1 - [Q3ETW6_BACTI]	2.79666	3.91	16	1	1	1	486	56.2551	6.11279
C3C7B3	ADP-ribose pyrophosphatase OS=Bacillus thuringiensis serovar tochigiensis BGSC 4Y1 GN=bthur0001_39600 PE=3 SV=1 - [C3C7B3_BACTU]	2.7907	9.5	6	1	1	1	179	20.0774	4.83057
Q3EKZ2	Cell elongation specific D,D-transpeptidase OS=Bacillus thuringiensis serovar israelensis ATCC 35646 GN=RBTH_05395 PE=4 SV=1 - [Q3EKZ2_BACTI]	2.77823	3	34	1	1	1	467	50.8355	7.07861
C3HA58	Uncharacterized protein OS=Bacillus thuringiensis serovar huazhongensis BGSC 4BD1 GN=bthur0011_53750 PE=4 SV=1 - [C3HA58_BACTU]	2.77694	7.95	7	1	1	1	151	17.2894	6.39209
C3F5D8	Uncharacterized protein OS=Bacillus thuringiensis serovar monterrey BGSC 4AJ1 GN=bthur0007_35240 PE=4 SV=1 - [C3F5D8_BACTU]	2.76652	36	1	1	1	1	75	8.49433	5.70654
F2HG76	Putative uncharacterized protein OS=Bacillus thuringiensis serovar chinensis CT-43 GN=CT43_P281221 PE=4 SV=1 - [F2HG76_BACTU]	2.74312	12.84	1	1	1	1	109	12.4593	8.08936
Q3EJI3	Lysine--tRNA ligase OS=Bacillus thuringiensis serovar israelensis ATCC 35646 GN=lysS PE=3 SV=1 - [Q3EJI3_BACTI]	2.7427	4.88	9	1	1	1	430	49.541	5.61768
C3C6E9	Elongation factor Ts OS=Bacillus thuringiensis serovar tochigiensis BGSC 4Y1 GN=tsf PE=3 SV=1 - [C3C6E9_BACTU]	2.72732	8.63	13	2	2	2	255	28.1736	5.60498
Q3ETN2	Asparaginyl-tRNA synthetase OS=Bacillus thuringiensis serovar israelensis ATCC 35646 GN=RBTH_03541 PE=3 SV=1 - [Q3ETN2_BACTI]	2.72077	5.99	9	1	1	1	267	30.1973	6.90283
A0RJ19	Protein translocase subunit secD OS=Bacillus thuringiensis (strain Al Hakam) GN=secDF PE=3 SV=1 - [A0RJ19_BACAH]	2.69864	1.86	15	1	1	1	754	82.56	9.46631
C3C6C4	Aspartate-semialdehyde dehydrogenase OS=Bacillus thuringiensis serovar tochigiensis BGSC 4Y1 GN=asd PE=3 SV=1 - [C3C6C4_BACTU]	2.65804	3.74	9	1	1	1	348	38.0658	5.47803
Q3ESK2	Two-component response regulator yycF OS=Bacillus thuringiensis serovar israelensis ATCC 35646 GN=RBTH_09382 PE=4 SV=1 - [Q3ESK2_BACTI]	2.65329	21.05	8	1	1	1	76	8.88754	9.17334
C3DQE9	Phosphatidylserine decarboxylase beta chain OS=Bacillus thuringiensis serovar sotto str. T04001 GN=bthur0004_42060 PE=3 SV=1 - [C3DQE9_BACTS]	2.63794	8	17	1	1	1	225	25.5481	7.7085
C3CHF3	Xaa-Pro aminopeptidase PepP OS=Bacillus thuringiensis Bt407 GN=pepP PE=4 SV=1 - [C3CHF3_BACTU]	2.63791	5.39	6	1	1	1	427	48.7238	5.24951
C3BY05	Nitroreductase OS=Bacillus thuringiensis serovar tochigiensis BGSC 4Y1 GN=bthur0001_6740 PE=4 SV=1 - [C3BY05_BACTU]	2.63065	9.6	13	1	1	1	177	20.3246	8.25049
C3CRC8	L-proline dehydrogenase OS=Bacillus thuringiensis Bt407 GN=fadM2 PE=4 SV=1 - [C3CRC8_BACTU]	2.62986	4.92	9	1	1	1	305	35.0389	6.11279
F2H7W6	Glyoxalase family protein OS=Bacillus thuringiensis serovar chinensis CT-43 GN=CT43_CH4376 PE=4 SV=1 - [F2H7W6_BACTU]	2.62976	4.76	11	1	1	1	252	28.3753	5.8208
M4LES6	Iojap-like ribosome-associated protein OS=Bacillus thuringiensis serovar kurstaki str. HD73 GN=HD73_4636 PE=4 SV=1 - [M4LES6_BACTK]	2.62585	10.17	1	1	1	1	118	13.5518	4.97021
M4L7R3	Glycosyl transferase, group 2 OS=Bacillus thuringiensis serovar kurstaki str. HD73 GN=HD73_2960 PE=4 SV=1 - [M4L7R3_BACTK]	2.60461	3.32	2	1	1	1	512	58.3165	5.70654
C3GEF1	Amino acid/peptide transporter OS=Bacillus thuringiensis serovar pondicheriensis BGSC 4BA1 GN=bthur0010_5270 PE=3 SV=1 - [C3GEF1_BACTU]	2.60093	4.68	1	1	1	1	449	49.0354	9.46631
C3DXY9	Uncharacterized protein OS=Bacillus thuringiensis serovar pakistani str. T13001 GN=bthur0005_2150 PE=4 SV=1 - [C3DXY9_BACTU]	2.57831	5.06	5	1	1	1	316	36.0387	9.0415
A0RHL3	50S ribosomal protein L19 OS=Bacillus thuringiensis (strain Al Hakam) GN=rplS PE=3 SV=1 - [RL19_BACAH]	2.5752	8.77	2	1	1	1	114	13.1586	11.4146
C3CFP3	Enoyl-[acyl-carrier-protein] reductase [NADH] OS=Bacillus thuringiensis Bt407 GN=fabI PE=3 SV=1 - [C3CFP3_BACTU]	2.56903	4.69	2	1	1	1	256	27.6923	5.65576
C3CSG6	Beta-1,3-N-acetylglucosaminyltransferase OS=Bacillus thuringiensis Bt407 GN=BTB_c56280 PE=4 SV=1 - [C3CSG6_BACTU]	2.55661	5.52	8	1	1	1	326	38.3783	7.72314
C3CI04	Putative spore protein YtfJ OS=Bacillus thuringiensis Bt407 GN=ytfJ2 PE=4 SV=1 - [C3CI04_BACTU]	2.5439	7.09	3	1	1	1	141	14.9095	5.22412
D5TR83	Uncharacterized protein OS=Bacillus thuringiensis (strain BMB171) GN=BMB171_C2891 PE=4 SV=1 - [D5TR83_BACT1]	2.52216	3.12	4	1	1	1	481	53.7386	8.83643
C3CF82	General stress protein OS=Bacillus thuringiensis Bt407 GN=BTB_c11060 PE=4 SV=1 - [C3CF82_BACTU]	2.52	24.17	10	1	1	1	120	13.253	8.5874
Q634W4	ABC transporter, permease OS=Bacillus cereus (strain ZK / E33L) GN=BCE33L3973 PE=4 SV=1 - [Q634W4_BACCZ]	2.51612	14.76	1	1	1	1	210	24.17	8.52881
C3CLG4	Uncharacterized protein OS=Bacillus thuringiensis Bt407 GN=yojF PE=4 SV=1 - [C3CLG4_BACTU]	2.507	7.76	6	1	1	1	116	13.1768	6.68311
C3CKJ1	NAD-dependent deacetylase OS=Bacillus thuringiensis Bt407 GN=cobB PE=4 SV=1 - [C3CKJ1_BACTU]	2.50602	8.68	18	1	1	1	242	27.4999	6.72705
C3FF61	Formate acetyltransferase OS=Bacillus thuringiensis serovar berliner ATCC 10792 GN=bthur0008_4210 PE=4 SV=1 - [C3FF61_BACTB]	2.50476	5.33	22	1	1	1	413	46.3343	6.81494
C3IAD4	N-hydroxyarylamine O-acetyltransferase OS=Bacillus thuringiensis IBL 200 GN=bthur0013_57340 PE=3 SV=1 - [C3IAD4_BACTU]	2.38298	4.38	4	1	1	1	251	28.8938	6.87354
A0RJJ8	Acetyl-coenzyme A carboxylase carboxyl transferase subunit beta OS=Bacillus thuringiensis (strain Al Hakam) GN=accD PE=3 SV=1 - [ACCD_BACAH]	2.31994	2.77	11	1	1	1	289	32.2604	6.65381
F0PXT9	Uncharacterized protein OS=Bacillus thuringiensis subsp. finitimus (strain YBT-020) GN=YBT020_09160 PE=4 SV=1 - [F0PXT9_BACT0]	2.31759	8.13	9	1	1	1	123	14.444	4.37354
C3C706	Uncharacterized protein OS=Bacillus thuringiensis serovar tochigiensis BGSC 4Y1 GN=bthur0001_38520 PE=4 SV=1 - [C3C706_BACTU]	2.31214	14.1	6	1	1	1	78	8.50018	8.45557
C3GYE6	Uncharacterized protein OS=Bacillus thuringiensis serovar huazhongensis BGSC 4BD1 GN=bthur0011_12190 PE=4 SV=1 - [C3GYE6_BACTU]	2.30725	7.41	3	1	1	1	135	14.1051	7.13721
Q3ERD8	Calcium-transporting ATPase OS=Bacillus thuringiensis serovar israelensis ATCC 35646 GN=RBTH_04577 PE=3 SV=1 - [Q3ERD8_BACTI]	2.30498	2.44	18	1	1	1	573	62.474	8.73389
Q3EMN9	Glucose epimerase OS=Bacillus thuringiensis serovar israelensis ATCC 35646 GN=RBTH_02699 PE=4 SV=1 - [Q3EMN9_BACTI]	2.29294	43.48	7	1	1	1	23	2.77237	8.85107
C3BZ19	UPF0234 protein bthur0001_10410 OS=Bacillus thuringiensis serovar tochigiensis BGSC 4Y1 GN=bthur0001_10410 PE=3 SV=1 - [C3BZ19_BACTU]	2.29226	7.98	7	1	1	1	163	18.418	9.15869
C3CQ93	Tyrosine--tRNA ligase OS=Bacillus thuringiensis Bt407 GN=tyrS1 PE=3 SV=1 - [C3CQ93_BACTU]	2.26491	1.44	8	1	1	1	418	46.9939	5.16064
C3CRC9	Uncharacterized protein OS=Bacillus thuringiensis Bt407 GN=yusU PE=4 SV=1 - [C3CRC9_BACTU]	2.25463	11.11	8	1	1	1	81	9.76286	4.81787
C3FUB0	Uncharacterized protein OS=Bacillus thuringiensis serovar berliner ATCC 10792 GN=bthur0008_54210 PE=4 SV=1 - [C3FUB0_BACTB]	2.24434	0.43	4	1	1	1	2542	288.787	5.5542
C3H3A5	Aldo/keto reductase OS=Bacillus thuringiensis serovar huazhongensis BGSC 4BD1 GN=bthur0011_29410 PE=4 SV=1 - [C3H3A5_BACTU]	2.23217	2.6	3	1	1	1	308	34.868	5.80811
C3DIS4	NH(3)-dependent NAD(+) synthetase OS=Bacillus thuringiensis serovar sotto str. T04001 GN=bthur0004_18530 PE=3 SV=1 - [C3DIS4_BACTS]	2.22517	8.7	13	1	1	1	138	15.3068	5.21143
C3FBT3	Uncharacterized protein OS=Bacillus thuringiensis serovar monterrey BGSC 4AJ1 GN=bthur0007_58010 PE=4 SV=1 - [C3FBT3_BACTU]	2.11938	11.46	4	1	1	1	96	9.68488	4.4624
C3FDX8	Uncharacterized protein OS=Bacillus thuringiensis serovar monterrey BGSC 4AJ1 GN=bthur0007_65770 PE=4 SV=1 - [C3FDX8_BACTU]	2.10098	4	1	1	1	1	375	43.9685	8.70459
A0RL01	PTS system, cellobiose-specific IIA component OS=Bacillus thuringiensis (strain Al Hakam) GN=celC PE=4 SV=1 - [A0RL01_BACAH]	2.07205	11.43	8	1	1	1	105	11.7629	5.12256
C3CEP3	Outer surface protein OS=Bacillus thuringiensis Bt407 GN=BTB_c09110 PE=4 SV=1 - [C3CEP3_BACTU]	2.05946	2.52	7	1	1	1	357	40.5781	6.48096

## Sheet: Cu1
Cu1
Accession	Description	Score	Coverage	# Proteins	# Unique Peptides	# Peptides	# PSMs	# AAs	MW [kDa]	calc. pI
E9K6H7	Cry1Ac OS=Bacillus thuringiensis PE=4 SV=1 - [E9K6H7_BACTU]	639.1	40.92	83	25	36	178	1178	133.107	5.14795
P0A376	Pesticidal crystal protein cry1Ca OS=Bacillus thuringiensis subsp. aizawai GN=cry1Ca PE=2 SV=1 - [CR1CA_BACTA]	636.791	47.35	12	25	46	178	1189	134.702	5.07178
P19415	Pesticidal crystal protein cry1Da OS=Bacillus thuringiensis subsp. aizawai GN=cry1Da PE=2 SV=1 - [CR1DA_BACTA]	395.216	30.33	23	10	20	114	1164	131.909	5.42725
C3EF72	60 kDa chaperonin OS=Bacillus thuringiensis serovar kurstaki str. T03a001 GN=groL PE=3 SV=1 - [C3EF72_BACTK]	302.017	65.81	22	26	26	86	544	57.37	4.84326
C3E6D6	Aldehyde dehydrogenase OS=Bacillus thuringiensis serovar pakistani str. T13001 GN=bthur0005_32140 PE=3 SV=1 - [C3E6D6_BACTU]	285.769	62.55	27	26	26	78	494	53.7113	5.65576
C3F861	Small, acid-soluble spore protein B OS=Bacillus thuringiensis serovar monterrey BGSC 4AJ1 GN=bthur0007_45020 PE=4 SV=1 - [C3F861_BACTU]	275.092	72.31	5	3	3	70	65	6.82149	6.62451
A0R8H8	Elongation factor Tu OS=Bacillus thuringiensis (strain Al Hakam) GN=tuf PE=3 SV=1 - [EFTU_BACAH]	223.341	56.2	5	16	16	58	395	42.9119	5.0083
M4LER1	Neutral protease B OS=Bacillus thuringiensis serovar kurstaki str. HD73 GN=HD73_5406 PE=4 SV=1 - [M4LER1_BACTK]	212.595	41.12	6	2	18	60	591	65.3287	6.354
C3ETG1	ATP synthase subunit beta OS=Bacillus thuringiensis serovar kurstaki str. T03a001 GN=atpD PE=3 SV=1 - [C3ETG1_BACTK]	195.108	48.93	11	13	13	46	468	51.0121	5.04639
C3CMB9	Spore coat protein E OS=Bacillus thuringiensis Bt407 GN=cotE PE=4 SV=1 - [C3CMB9_BACTU]	164.062	55.56	7	9	9	36	180	20.3298	4.4751
Q631W4	Acyl-CoA dehydrogenase OS=Bacillus cereus (strain ZK / E33L) GN=acdA PE=3 SV=1 - [Q631W4_BACCZ]	129.968	37.37	4	13	13	31	594	65.5941	5.66846
C3CGH7	Stage IV sporulation protein A OS=Bacillus thuringiensis Bt407 GN=spoIVA PE=3 SV=1 - [C3CGH7_BACTU]	126.571	26.83	7	8	8	33	492	55.5785	4.77979
B2ZPN4	Cry1F OS=Bacillus thuringiensis GN=cry1F PE=4 SV=1 - [B2ZPN4_BACTU]	121.765	10.62	16	1	10	35	1168	132.112	5.31299
C3EKF4	Methylmalonate semialdehyde dehydrogenase [acylating] OS=Bacillus thuringiensis serovar kurstaki str. T03a001 GN=iolA PE=3 SV=1 - [C3EKF4_BACTK]	112.044	46.09	19	13	13	30	486	52.9043	5.40186
C3CHP5	Small acid-soluble spore protein C5 OS=Bacillus thuringiensis Bt407 GN=BTB_c20540 PE=4 SV=1 - [C3CHP5_BACTU]	106.424	76.47	4	3	3	26	68	7.20755	8.67529
M4L3X2	Asparagine synthetase OS=Bacillus thuringiensis serovar kurstaki str. HD73 GN=HD73_1938 PE=4 SV=1 - [M4L3X2_BACTK]	102.644	20.43	3	10	10	26	607	69.4752	6.40479
C3CCG9	Inosine-5'-monophosphate dehydrogenase OS=Bacillus thuringiensis Bt407 GN=guaB PE=3 SV=1 - [C3CCG9_BACTU]	92.9692	31.21	10	9	9	26	487	52.4665	6.91748
C3CM51	Glutamine synthetase OS=Bacillus thuringiensis Bt407 GN=glnA PE=3 SV=1 - [C3CM51_BACTU]	85.3389	42.12	8	10	10	21	444	50.1003	5.22412
C3CPV6	Short chain enoyl-CoA hydratase OS=Bacillus thuringiensis Bt407 GN=bthur0002_43830 PE=3 SV=1 - [C3CPV6_BACTU]	84.039	38.93	1	8	8	24	262	28.2716	6.65381
C3EHX1	Immune inhibitor A OS=Bacillus thuringiensis serovar kurstaki str. T03a001 GN=bthur0006_11780 PE=4 SV=1 - [C3EHX1_BACTK]	83.4619	12.77	20	8	8	21	783	85.1294	5.45264
C3HWC4	Small, acid-soluble spore protein B OS=Bacillus thuringiensis IBL 200 GN=bthur0013_7800 PE=4 SV=1 - [C3HWC4_BACTU]	83.4322	22.39	1	2	2	26	67	6.96146	5.87158
C3CRL9	Glyceraldehyde-3-phosphate dehydrogenase OS=Bacillus thuringiensis Bt407 GN=gapB1 PE=3 SV=1 - [C3CRL9_BACTU]	81.0503	26.05	4	8	8	22	334	35.7893	5.5542
M4LGH6	Extracellular solute-binding protein family 5 OS=Bacillus thuringiensis serovar kurstaki str. HD73 GN=HD73_3859 PE=4 SV=1 - [M4LGH6_BACTK]	80.4497	20.04	10	9	9	22	564	63.4827	8.57275
C3CNM8	6,7-dimethyl-8-ribityllumazine synthase OS=Bacillus thuringiensis Bt407 GN=ribH PE=3 SV=1 - [C3CNM8_BACTU]	80.1597	82.35	8	9	9	20	153	16.2685	6.16357
C3ETX6	30S ribosomal protein S6 OS=Bacillus thuringiensis serovar kurstaki str. T03a001 GN=rpsF PE=3 SV=1 - [C3ETX6_BACTK]	79.623	76.04	10	4	4	21	96	11.2919	5.57959
C3HWZ6	Malate synthase OS=Bacillus thuringiensis IBL 200 GN=bthur0013_10320 PE=4 SV=1 - [C3HWZ6_BACTU]	73.1666	34.35	13	8	8	19	425	46.8534	5.61768
Q631K2	ATP-dependent Clp protease proteolytic subunit 2 OS=Bacillus cereus (strain ZK / E33L) GN=clpP2 PE=3 SV=1 - [CLPP2_BACCZ]	69.2621	34.72	1	5	5	19	193	21.4061	5.41455
F0PR22	Elongation factor G OS=Bacillus thuringiensis subsp. finitimus (strain YBT-020) GN=fusA PE=3 SV=1 - [F0PR22_BACT0]	65.9044	22.25	13	9	9	19	692	76.2894	4.98291
K0FJZ8	DNA-binding protein HU OS=Bacillus thuringiensis MC28 GN=hup PE=3 SV=1 - [K0FJZ8_BACTU]	61.1534	78.89	5	4	4	15	90	9.63619	9.30518
D5TQK6	Acetyl-CoA acetyltransferase OS=Bacillus thuringiensis (strain BMB171) GN=BMB171_C4940 PE=3 SV=1 - [D5TQK6_BACT1]	58.8823	19.85	22	5	5	19	393	41.0833	5.90967
A0RK94	Glucose-6-phosphate isomerase OS=Bacillus thuringiensis (strain Al Hakam) GN=pgi PE=3 SV=1 - [G6PI_BACAH]	58.862	23.11	8	6	6	14	450	50.2994	5.13525
C3CIM7	DNA-binding protein HU 1 OS=Bacillus thuringiensis Bt407 GN=hupA PE=3 SV=1 - [C3CIM7_BACTU]	57.3135	64.44	20	5	5	13	90	9.59906	9.12939
D5TLE4	Homogentisate 1,2-dioxygenase OS=Bacillus thuringiensis (strain BMB171) GN=BMB171_C0216 PE=3 SV=1 - [D5TLE4_BACT1]	56.7077	42.31	19	8	8	16	390	45.0752	6.68311
A0RKS3	Enolase OS=Bacillus thuringiensis (strain Al Hakam) GN=eno PE=3 SV=1 - [ENO_BACAH]	55.5463	24.36	7	5	5	15	431	46.3893	4.76709
C3E6G7	Extracellular solute-binding protein family 5 OS=Bacillus thuringiensis serovar pakistani str. T13001 GN=bthur0005_32450 PE=4 SV=1 - [C3E6G7_BACTU]	55.4236	22.77	15	7	7	17	571	64.2039	8.90967
C3H208	Cell wall hydrolase/autolysin OS=Bacillus thuringiensis serovar huazhongensis BGSC 4BD1 GN=bthur0011_24930 PE=4 SV=1 - [C3H208_BACTU]	53.7158	24.18	14	4	4	11	244	26.3615	7.13721
C3E7X2	Uncharacterized oxidoreductase yxjF OS=Bacillus thuringiensis serovar pakistani str. T13001 GN=bthur0005_37650 PE=3 SV=1 - [C3E7X2_BACTU]	53.4136	34.5	16	7	7	15	258	27.8176	6.04932
C3CDB7	Alkyl hydroperoxide reductase subunit C OS=Bacillus thuringiensis Bt407 GN=ahpC PE=4 SV=1 - [C3CDB7_BACTU]	53.1322	42.78	3	4	4	13	187	20.6934	4.91943
A0RKS6	Phosphoglycerate kinase OS=Bacillus thuringiensis (strain Al Hakam) GN=pgk PE=3 SV=1 - [PGK_BACAH]	53.1238	35.03	12	8	8	16	394	42.3469	5.19873
C3C249	2-methylcitrate dehydratase OS=Bacillus thuringiensis serovar tochigiensis BGSC 4Y1 GN=bthur0001_21330 PE=4 SV=1 - [C3C249_BACTU]	53.1109	15.06	13	3	3	12	478	53.3893	5.63037
D5TJY1	Citrate synthase OS=Bacillus thuringiensis (strain BMB171) GN=citZ PE=3 SV=1 - [D5TJY1_BACT1]	50.6275	38.01	12	6	6	14	371	41.8444	5.57959
C3CP50	Superoxide dismutase OS=Bacillus thuringiensis Bt407 GN=sodA1 PE=3 SV=1 - [C3CP50_BACTU]	49.2933	31.03	9	5	5	12	203	22.6161	5.51611
M4LDQ2	Aminopeptidase OS=Bacillus thuringiensis serovar kurstaki str. HD73 GN=HD73_5768 PE=4 SV=1 - [M4LDQ2_BACTK]	49.1545	27.25	20	8	8	15	466	50.6503	8.82178
C3CAW1	3-hydroxybutyryl-CoA dehydrogenase OS=Bacillus thuringiensis serovar tochigiensis BGSC 4Y1 GN=bthur0001_52250 PE=4 SV=1 - [C3CAW1_BACTU]	48.9975	22.26	14	6	6	16	283	31.3455	5.59229
F0PWU6	Aminotransferase OS=Bacillus thuringiensis subsp. finitimus (strain YBT-020) GN=YBT020_08700 PE=3 SV=1 - [F0PWU6_BACT0]	47.8258	23.83	21	7	7	13	449	50.142	6.02393
C3CMC5	Stage V sporulation protein S OS=Bacillus thuringiensis Bt407 GN=spoVS PE=4 SV=1 - [C3CMC5_BACTU]	47.5667	87.21	3	6	6	13	86	8.86387	6.62451
C3G7D7	Pyruvate dehydrogenase E1 component subunit alpha OS=Bacillus thuringiensis serovar andalousiensis BGSC 4AW1 GN=bthur0009_37390 PE=4 SV=1 - [C3G7D7_BACTU]	47.3965	42.42	8	7	7	13	356	39.6942	5.51611
J3QWA2	Spore coat protein GerQ OS=Bacillus thuringiensis serovar kurstaki str. T03a001 GN=bthur0006_49900 PE=4 SV=1 - [J3QWA2_BACTK]	46.2678	43.36	11	5	5	12	143	16.186	5.99854
D5TVA1	ATP-dependent protease peptidase OS=Bacillus thuringiensis (strain BMB171) GN=hslV PE=3 SV=1 - [D5TVA1_BACT1]	46.2296	24.24	5	1	1	12	132	14.5232	8.20654
M4L1B2	30S ribosomal protein S11 OS=Bacillus thuringiensis serovar kurstaki str. HD73 GN=HD73_0136 PE=4 SV=1 - [M4L1B2_BACTK]	45.0887	44.96	4	4	4	12	129	13.7444	11.5317
J3XGW3	Branched-chain alpha-keto acid dehydrogenase subunit E2 OS=Bacillus thuringiensis HD-789 GN=BTF1_18155 PE=3 SV=1 - [J3XGW3_BACTU]	44.3508	24.3	7	6	6	13	428	45.8431	5.56689
K4LSH1	4-hydroxyphenylpyruvate dioxygenase Hpd OS=Bacillus thuringiensis Bt407 GN=hpd PE=3 SV=1 - [K4LSH1_BACTU]	44.1707	31.99	14	7	7	14	372	42.0674	5.10986
C3ER38	Uncharacterized protein OS=Bacillus thuringiensis serovar kurstaki str. T03a001 GN=bthur0006_40780 PE=4 SV=1 - [C3ER38_BACTK]	43.7778	27.7	7	5	5	12	213	24.3119	9.78857
A0RJC0	Succinate dehydrogenase subunit A OS=Bacillus thuringiensis (strain Al Hakam) GN=sdhA PE=4 SV=1 - [A0RJC0_BACAH]	43.7724	24.12	14	8	8	12	597	65.8718	5.93506
C3HCE7	DNA-directed RNA polymerase subunit beta' OS=Bacillus thuringiensis serovar pulsiensis BGSC 4CC1 GN=rpoC PE=3 SV=1 - [C3HCE7_BACTU]	43.5162	11.97	3	9	9	13	1203	134.259	8.5874
A0RL97	ATP synthase subunit alpha OS=Bacillus thuringiensis (strain Al Hakam) GN=atpA PE=3 SV=2 - [ATPA_BACAH]	43.3785	17.73	4	6	6	12	502	54.6097	5.43994
C3BX70	Mature parasite-infected erythrocyte surface antigen OS=Bacillus thuringiensis serovar tochigiensis BGSC 4Y1 GN=bthur0001_3860 PE=4 SV=1 - [C3BX70_BACTU]	42.893	11.7	8	3	3	13	171	19.0513	8.82178
C3C946	Aminopeptidase OS=Bacillus thuringiensis serovar tochigiensis BGSC 4Y1 GN=bthur0001_45990 PE=4 SV=1 - [C3C946_BACTU]	41.9316	20.75	8	5	5	11	371	41.7528	5.16064
E5L4Y0	Chitin-binding protein OS=Bacillus thuringiensis GN=cbp21 PE=4 SV=1 - [E5L4Y0_BACTU]	41.7792	34.39	13	7	7	12	189	20.7035	4.69092
C3HTL5	Small, acid-soluble spore protein C OS=Bacillus thuringiensis serovar pulsiensis BGSC 4CC1 GN=bthur0012_58690 PE=4 SV=1 - [C3HTL5_BACTU]	41.5181	27.08	6	1	1	13	48	5.26369	8.6167
C3H439	Extracellular solute-binding protein family 5 OS=Bacillus thuringiensis serovar huazhongensis BGSC 4BD1 GN=bthur0011_32840 PE=4 SV=1 - [C3H439_BACTU]	41.2708	12.04	9	2	5	12	565	63.4786	8.47021
C3CQ30	Pyruvate kinase OS=Bacillus thuringiensis Bt407 GN=pyk2 PE=3 SV=1 - [C3CQ30_BACTU]	41.2102	14.19	10	6	6	13	585	62.1597	5.37646
C3CJN9	Acetoin:2,6-dichlorophenolindophenol oxidoreductase subunit beta OS=Bacillus thuringiensis Bt407 GN=bthur0002_25510 PE=4 SV=1 - [C3CJN9_BACTU]	40.7484	34.91	16	8	8	12	338	36.2798	5.12256
J3WXT4	Oligopeptide-binding protein oppA OS=Bacillus thuringiensis HD-771 GN=BTG_09805 PE=4 SV=1 - [J3WXT4_BACTU]	40.6497	15.73	20	4	4	10	553	63.0463	7.78174
A0R909	1-pyrroline-5-carboxylate dehydrogenase OS=Bacillus thuringiensis (strain Al Hakam) GN=rocA PE=3 SV=1 - [ROCA_BACAH]	40.0699	18.83	10	8	8	13	515	56.1896	5.61768
C3CCQ3	50S ribosomal protein L10 OS=Bacillus thuringiensis Bt407 GN=rplJ PE=3 SV=1 - [C3CCQ3_BACTU]	39.8642	23.49	4	5	5	10	166	18.0257	5.70654
C3CNT5	2-oxoisovalerate dehydrogenase subunit beta OS=Bacillus thuringiensis Bt407 GN=bfmBAB PE=4 SV=1 - [C3CNT5_BACTU]	39.3931	16.82	5	3	3	8	327	35.7382	4.99561
K0FMV8	Butyryl-CoA dehydrogenase OS=Bacillus thuringiensis MC28 GN=MC28_1729 PE=3 SV=1 - [K0FMV8_BACTU]	39.1996	36.39	11	7	7	12	371	40.3395	5.79541
A0RHK8	Succinyl-CoA ligase [ADP-forming] subunit alpha OS=Bacillus thuringiensis (strain Al Hakam) GN=BALH_3466 PE=3 SV=1 - [A0RHK8_BACAH]	38.6962	21	3	3	3	12	300	31.2359	5.2749
C3CDS5	Protein PrkA OS=Bacillus thuringiensis Bt407 GN=prkA PE=4 SV=1 - [C3CDS5_BACTU]	37.751	18.7	5	7	7	13	631	73.1114	6.06201
K0FLL9	WXG domain protein OS=Bacillus thuringiensis MC28 GN=MC28_1304 PE=4 SV=1 - [K0FLL9_BACTU]	35.7739	46.94	7	2	2	8	98	11.3407	5.47803
C3CGI3	Nucleoside diphosphate kinase OS=Bacillus thuringiensis Bt407 GN=ndk PE=3 SV=1 - [C3CGI3_BACTU]	35.3592	60.14	10	5	5	10	148	16.6314	5.56689
Q3EMZ7	Propionyl-CoA carboxylase beta chain OS=Bacillus thuringiensis serovar israelensis ATCC 35646 GN=RBTH_01608 PE=4 SV=1 - [Q3EMZ7_BACTI]	35.2888	11.75	13	3	3	8	468	51.2829	6.37939
C3CM38	Transketolase OS=Bacillus thuringiensis Bt407 GN=tkt2 PE=4 SV=1 - [C3CM38_BACTU]	35.1488	12.76	15	4	4	13	666	72.3727	5.07178
C3DL00	Spore coat protein X OS=Bacillus thuringiensis serovar sotto str. T04001 GN=bthur0004_26370 PE=4 SV=1 - [C3DL00_BACTS]	34.8388	27.33	8	3	3	10	150	16.3567	5.5542
C3C6E9	Elongation factor Ts OS=Bacillus thuringiensis serovar tochigiensis BGSC 4Y1 GN=tsf PE=3 SV=1 - [C3C6E9_BACTU]	34.7193	34.9	13	4	4	7	255	28.1736	5.60498
A0RIT3	Chaperone protein DnaK OS=Bacillus thuringiensis (strain Al Hakam) GN=dnaK PE=3 SV=1 - [DNAK_BACAH]	33.8374	15.71	8	7	7	11	611	65.727	4.7417
M4LAX0	Uncharacterized protein OS=Bacillus thuringiensis serovar kurstaki str. HD73 GN=HD73_4070 PE=4 SV=1 - [M4LAX0_BACTK]	33.0145	59.76	7	4	4	8	82	9.37661	4.7417
A0R8J2	50S ribosomal protein L5 OS=Bacillus thuringiensis (strain Al Hakam) GN=rplE PE=3 SV=1 - [RL5_BACAH]	32.9871	34.08	5	3	3	8	179	20.1528	9.70068
C3HUE1	DNA-directed RNA polymerase subunit beta OS=Bacillus thuringiensis IBL 200 GN=rpoB PE=3 SV=1 - [C3HUE1_BACTU]	32.9628	17.59	10	6	6	10	665	73.5288	4.79248
C3CRG4	DNA protection during starvation protein 2 OS=Bacillus thuringiensis Bt407 GN=dps2 PE=3 SV=1 - [C3CRG4_BACTU]	32.5726	21.23	10	2	2	8	146	16.8994	4.80518
C3GA82	3-hydroxyacyl-CoA dehydrogenase/enoyl-CoA hydratase/isomerase OS=Bacillus thuringiensis serovar andalousiensis BGSC 4AW1 GN=bthur0009_47470 PE=4 SV=1 - [C3GA82_BACTU]	32.3614	7.57	17	5	5	9	793	87.4727	7.07861
M4L419	Small acid-soluble spore protein alpha/beta family protein OS=Bacillus thuringiensis serovar kurstaki str. HD73 GN=HD73_1540 PE=4 SV=1 - [M4L419_BACTK]	32.1972	52.46	1	1	1	6	61	6.47639	9.40771
D5TTP0	PhaR protein OS=Bacillus thuringiensis (strain BMB171) GN=BMB171_C1159 PE=4 SV=1 - [D5TTP0_BACT1]	31.5982	50.63	19	4	4	8	160	18.4537	5.07178
C3BYJ8	Uncharacterized protein OS=Bacillus thuringiensis serovar tochigiensis BGSC 4Y1 GN=bthur0001_8700 PE=4 SV=1 - [C3BYJ8_BACTU]	31.1362	22.48	13	3	3	9	129	14.4934	6.29053
C3CRC4	3-ketoacyl-CoA thiolase FadA OS=Bacillus thuringiensis Bt407 GN=fadA PE=3 SV=1 - [C3CRC4_BACTU]	30.7109	9.74	10	3	3	9	390	41.1012	6.12549
C3BZ07	Ornithine aminotransferase OS=Bacillus thuringiensis serovar tochigiensis BGSC 4Y1 GN=rocD PE=3 SV=1 - [C3BZ07_BACTU]	30.385	20.45	11	5	5	9	396	43.3523	5.19873
C3CCU8	50S ribosomal protein L13 OS=Bacillus thuringiensis Bt407 GN=rplM PE=3 SV=1 - [C3CCU8_BACTU]	30.3273	39.29	6	4	4	7	140	15.8114	9.75928
C3CQ59	Putative universal stress protein OS=Bacillus thuringiensis Bt407 GN=BTB_c47770 PE=4 SV=1 - [C3CQ59_BACTU]	30.3207	35.53	5	3	3	11	152	16.6998	5.93506
A0RHK1	GTP-sensing transcriptional pleiotropic repressor CodY OS=Bacillus thuringiensis (strain Al Hakam) GN=codY PE=3 SV=1 - [CODY_BACAH]	30.2699	16.6	3	4	4	9	259	28.756	5.12256
C3EYF9	Oligopeptide transport ATP-binding protein oppD OS=Bacillus thuringiensis serovar monterrey BGSC 4AJ1 GN=bthur0007_10610 PE=3 SV=1 - [C3EYF9_BACTU]	30.1162	20.75	4	3	3	7	347	38.0368	5.85889
M4L9I3	Oligopeptide transport ATP-binding protein oppF OS=Bacillus thuringiensis serovar kurstaki str. HD73 GN=HD73_1414 PE=4 SV=1 - [M4L9I3_BACTK]	29.908	11.64	12	3	3	8	292	32.916	8.30908
C3CJP0	Acetoin:2,6-dichlorophenolindophenol oxidoreductase subunit alpha OS=Bacillus thuringiensis Bt407 GN=acoA PE=4 SV=1 - [C3CJP0_BACTU]	29.3083	27.41	17	4	4	8	332	36.2346	5.18604
C3CNT9	Leucine dehydrogenase OS=Bacillus thuringiensis Bt407 GN=ldh1 PE=3 SV=1 - [C3CNT9_BACTU]	28.9963	21.58	7	5	5	8	366	39.8422	5.2749
C3DQZ9	Electron transfer flavoprotein subunit alpha OS=Bacillus thuringiensis serovar sotto str. T04001 GN=bthur0004_44090 PE=4 SV=1 - [C3DQZ9_BACTS]	28.9529	30.46	19	5	5	8	325	34.302	5.21143
A0RDW0	3-hydroxyisobutyrate dehydrogenase OS=Bacillus thuringiensis (strain Al Hakam) GN=BALH_2097 PE=4 SV=1 - [A0RDW0_BACAH]	28.589	12.84	13	3	3	7	296	32.2835	4.98291
A0RJJ0	Malate dehydrogenase OS=Bacillus thuringiensis (strain Al Hakam) GN=mdh PE=3 SV=1 - [MDH_BACAH]	28.1239	18.59	10	2	2	5	312	33.4768	5.24951
C3CS59	Serine hydroxymethyltransferase OS=Bacillus thuringiensis Bt407 GN=glyA PE=3 SV=1 - [C3CS59_BACTU]	27.8871	22.28	10	5	5	8	413	45.159	6.0874
C3DKV0	N-acetylmuramoyl-L-alanine amidase OS=Bacillus thuringiensis serovar sotto str. T04001 GN=bthur0004_25850 PE=4 SV=1 - [C3DKV0_BACTS]	27.7374	16.67	4	2	2	7	276	31.5858	8.07471
M4LAV1	Dihydrolipoyllysine-residue acetyltransferase component of acetoin cleaving system OS=Bacillus thuringiensis serovar kurstaki str. HD73 GN=HD73_3216 PE=4 SV=1 - [M4LAV1_BACTK]	27.1447	12.63	14	3	3	8	396	43.0498	6.26514
C3CPG9	Uncharacterized protein OS=Bacillus thuringiensis Bt407 GN=BTB_c45320 PE=4 SV=1 - [C3CPG9_BACTU]	26.9766	40.48	1	1	1	5	42	4.83164	10.7993
A0RHE6	Pyruvate ferredoxin oxidoreductase, alpha subunit OS=Bacillus thuringiensis (strain Al Hakam) GN=BALH_3402 PE=4 SV=1 - [A0RHE6_BACAH]	26.896	15.32	11	2	2	7	248	27.4049	5.99854
C3I361	Uncharacterized protein OS=Bacillus thuringiensis IBL 200 GN=bthur0013_31920 PE=4 SV=1 - [C3I361_BACTU]	26.717	25.4	6	4	4	7	311	34.9139	5.07178
C3FUC3	Ornithine carbamoyltransferase OS=Bacillus thuringiensis serovar berliner ATCC 10792 GN=bthur0008_54340 PE=3 SV=1 - [C3FUC3_BACTB]	26.6855	23.23	5	3	3	6	310	34.1803	5.88428
A0R8I7	50S ribosomal protein L16 OS=Bacillus thuringiensis (strain Al Hakam) GN=rplP PE=3 SV=2 - [RL16_BACAH]	26.1289	32.64	2	3	3	6	144	16.1616	10.5063
C3C8H5	Valine--tRNA ligase OS=Bacillus thuringiensis serovar tochigiensis BGSC 4Y1 GN=valS PE=3 SV=1 - [C3C8H5_BACTU]	25.4362	7.15	19	4	4	6	867	99.9352	5.23682
C3FRD1	Deblocking aminopeptidase, M42 OS=Bacillus thuringiensis serovar berliner ATCC 10792 GN=bthur0008_43850 PE=4 SV=1 - [C3FRD1_BACTB]	25.4307	11.08	15	2	2	6	352	38.5108	5.59229
C3C925	Acetyl-coenzyme A synthetase OS=Bacillus thuringiensis serovar tochigiensis BGSC 4Y1 GN=bthur0001_45800 PE=4 SV=1 - [C3C925_BACTU]	24.7023	8.22	12	3	3	7	572	64.2963	5.50342
D0QZJ3	ThnD OS=Bacillus thuringiensis GN=thnD PE=3 SV=1 - [D0QZJ3_BACTU]	24.4262	9.38	1	1	1	6	288	32.5509	6.18896
C3CCR8	50S ribosomal protein L2 OS=Bacillus thuringiensis Bt407 GN=rplB PE=3 SV=1 - [C3CCR8_BACTU]	24.3543	18.84	2	4	4	8	276	30.2604	10.7261
M4L5Z1	Uncharacterized protein OS=Bacillus thuringiensis serovar kurstaki str. HD73 GN=HD73_3082 PE=4 SV=1 - [M4L5Z1_BACTK]	23.8373	34.72	5	2	2	5	144	15.704	5.19873
C3CN96	Dihydrolipoyl dehydrogenase OS=Bacillus thuringiensis Bt407 GN=pdhD PE=3 SV=1 - [C3CN96_BACTU]	23.6617	11.06	6	3	3	6	470	49.4087	5.36377
A0RHK9	Succinyl-CoA ligase [ADP-forming] subunit beta OS=Bacillus thuringiensis (strain Al Hakam) GN=sucC PE=3 SV=1 - [SUCC_BACAH]	23.5444	13.99	9	5	5	7	386	41.6086	5.12256
C3H931	Cell wall hydrolase cwlJ OS=Bacillus thuringiensis serovar huazhongensis BGSC 4BD1 GN=bthur0011_51090 PE=4 SV=1 - [C3H931_BACTU]	23.4473	35.71	9	2	2	6	140	16.0859	9.24658
D5TK71	Cysteine synthase OS=Bacillus thuringiensis (strain BMB171) GN=cysK1 PE=3 SV=1 - [D5TK71_BACT1]	23.2149	23.78	15	3	5	7	307	32.9264	5.60498
C3I208	Spore coat protein w OS=Bacillus thuringiensis IBL 200 GN=bthur0013_27840 PE=4 SV=1 - [C3I208_BACTU]	22.6182	34.85	3	3	3	6	66	7.73704	6.02393
K4M1N4	Small, acid-soluble spore protein I OS=Bacillus thuringiensis Bt407 GN=sspI PE=3 SV=1 - [K4M1N4_BACTU]	22.5673	20.29	6	1	1	7	69	7.66786	4.56396
C3EMI3	Uncharacterized protein OS=Bacillus thuringiensis serovar kurstaki str. T03a001 GN=bthur0006_28110 PE=4 SV=1 - [C3EMI3_BACTK]	22.5402	33.33	10	5	5	7	171	18.4205	5.78271
M4LJ74	Single-stranded DNA-binding protein OS=Bacillus thuringiensis serovar kurstaki str. HD73 GN=HD73_5890 PE=4 SV=1 - [M4LJ74_BACTK]	22.2939	12.43	11	2	2	5	169	18.352	5.33838
C3DR70	Isocitrate dehydrogenase [NADP] OS=Bacillus thuringiensis serovar sotto str. T04001 GN=bthur0004_44820 PE=3 SV=1 - [C3DR70_BACTS]	22.2277	11.66	8	2	2	4	429	46.9163	5.09717
C3CQY9	Probable cytosol aminopeptidase OS=Bacillus thuringiensis Bt407 GN=pepA PE=3 SV=1 - [C3CQY9_BACTU]	22.1369	12.55	19	5	5	8	494	53.5443	4.90674
C3DW92	Response regulator aspartate phosphatase OS=Bacillus thuringiensis serovar sotto str. T04001 GN=bthur0004_63580 PE=4 SV=1 - [C3DW92_BACTS]	21.5495	19.44	4	3	3	7	144	17.0537	7.04932
C3E3Y6	Cytochrome P450 OS=Bacillus thuringiensis serovar pakistani str. T13001 GN=bthur0005_23550 PE=3 SV=1 - [C3E3Y6_BACTU]	21.387	7.06	17	2	2	5	411	46.9845	5.38916
C3EI21	Oligoendopeptidase, M3 OS=Bacillus thuringiensis serovar kurstaki str. T03a001 GN=bthur0006_12310 PE=4 SV=1 - [C3EI21_BACTK]	21.3793	10.11	14	3	3	7	564	66.1282	4.94482
M4L7P3	Uncharacterized protein OS=Bacillus thuringiensis serovar kurstaki str. HD73 GN=HD73_2116 PE=4 SV=1 - [M4L7P3_BACTK]	21.1916	24	19	2	2	5	200	23.1256	5.19873
C3F5T8	30S ribosomal protein S2 OS=Bacillus thuringiensis serovar monterrey BGSC 4AJ1 GN=rpsB PE=3 SV=1 - [C3F5T8_BACTU]	21.1785	13.6	4	2	2	6	228	25.9829	9.11475
C3DSM7	Triosephosphate isomerase OS=Bacillus thuringiensis serovar sotto str. T04001 GN=tpiA PE=3 SV=1 - [C3DSM7_BACTS]	20.7688	16.73	18	3	3	6	251	26.4655	4.98291
M4LCX9	50S ribosomal protein L27 OS=Bacillus thuringiensis serovar kurstaki str. HD73 GN=HD73_4750 PE=4 SV=1 - [M4LCX9_BACTK]	20.6452	15.63	1	1	1	6	96	10.4986	10.4185
C3DKY5	Uncharacterized protein OS=Bacillus thuringiensis serovar sotto str. T04001 GN=bthur0004_26210 PE=4 SV=1 - [C3DKY5_BACTS]	20.4055	29.85	5	2	2	5	67	7.58082	4.77979
C3C6C4	Aspartate-semialdehyde dehydrogenase OS=Bacillus thuringiensis serovar tochigiensis BGSC 4Y1 GN=asd PE=3 SV=1 - [C3C6C4_BACTU]	20.2098	10.63	11	2	2	6	348	38.0658	5.47803
C3DP73	Phosphate starvation-induced protein OS=Bacillus thuringiensis serovar sotto str. T04001 GN=bthur0004_37790 PE=4 SV=1 - [C3DP73_BACTS]	20.1544	14.47	7	2	2	5	304	34.1203	5.97314
C3C6F2	ATP-dependent protease ATPase subunit HslU OS=Bacillus thuringiensis serovar tochigiensis BGSC 4Y1 GN=hslU PE=3 SV=1 - [C3C6F2_BACTU]	19.9204	13.61	16	3	3	6	463	52.1503	5.31299
C3BYT8	Antibiotic biosynthesis monooxygenase OS=Bacillus thuringiensis serovar tochigiensis BGSC 4Y1 GN=bthur0001_9600 PE=4 SV=1 - [C3BYT8_BACTU]	19.333	27.27	14	2	2	5	165	18.9223	5.40186
A0RD34	Exosporium protein B OS=Bacillus thuringiensis (strain Al Hakam) GN=BALH_1806 PE=4 SV=1 - [A0RD34_BACAH]	19.1966	5.56	19	2	2	7	180	21.4953	9.12939
C3BX86	Uncharacterized protein OS=Bacillus thuringiensis serovar tochigiensis BGSC 4Y1 GN=bthur0001_4020 PE=4 SV=1 - [C3BX86_BACTU]	19.1479	29.23	15	4	4	6	260	29.9285	8.92432
C3CFP5	Spore coat protein OS=Bacillus thuringiensis Bt407 GN=BTB_c12710 PE=4 SV=1 - [C3CFP5_BACTU]	18.6696	29.87	12	2	2	5	154	16.3919	5.19873
A0R9N0	Alanine dehydrogenase OS=Bacillus thuringiensis (strain Al Hakam) GN=ald PE=3 SV=1 - [A0R9N0_BACAH]	18.1999	15.38	16	3	3	5	377	40.209	5.56689
C3CNF7	3-hydroxyisobutyrate dehydrogenase OS=Bacillus thuringiensis Bt407 GN=BTB_c41770 PE=4 SV=1 - [C3CNF7_BACTU]	17.9536	13.7	12	2	2	5	292	31.8653	6.354
C3HUZ8	Spore coat protein B OS=Bacillus thuringiensis IBL 200 GN=bthur0013_2990 PE=4 SV=1 - [C3HUZ8_BACTU]	17.9328	38.57	4	1	1	4	70	7.89438	9.17334
C3CD45	10 kDa chaperonin OS=Bacillus thuringiensis Bt407 GN=groS PE=3 SV=1 - [C3CD45_BACTU]	17.5209	23.4	5	2	2	5	94	10.0494	4.75439
K0FS61	Group-specific protein OS=Bacillus thuringiensis MC28 GN=MC28_3339 PE=4 SV=1 - [K0FS61_BACTU]	17.4418	15.7	4	2	2	5	121	13.5746	6.88818
C3E7M9	Formamidase OS=Bacillus thuringiensis serovar pakistani str. T13001 GN=amiF PE=3 SV=1 - [C3E7M9_BACTU]	17.408	22.89	13	3	3	5	332	36.7173	5.30029
A0R8H9	30S ribosomal protein S10 OS=Bacillus thuringiensis (strain Al Hakam) GN=rpsJ PE=3 SV=1 - [RS10_BACAH]	17.2337	29.41	2	2	2	6	102	11.6764	9.64209
C3ERH8	Glyceraldehyde-3-phosphate dehydrogenase OS=Bacillus thuringiensis serovar kurstaki str. T03a001 GN=bthur0006_42190 PE=3 SV=1 - [C3ERH8_BACTK]	17.1434	10.32	7	2	2	4	339	37.1424	6.32861
C3CQ74	Probable thiol peroxidase OS=Bacillus thuringiensis Bt407 GN=tpx PE=3 SV=1 - [C3CQ74_BACTU]	17.0036	26.51	6	3	3	6	166	17.9111	5.17334
K0FW87	Phosphoglucosamine mutase OS=Bacillus thuringiensis MC28 GN=glmM PE=3 SV=1 - [K0FW87_BACTU]	16.9526	11.19	10	2	2	4	447	48.1565	5.021
J7I1T1	Uncharacterized protein OS=Bacillus thuringiensis HD-771 GN=BTG_33775 PE=4 SV=1 - [J7I1T1_BACTU]	16.9461	18.75	1	2	2	5	80	9.56314	5.99854
C3CND0	5-methyltetrahydropteroyltriglutamate--homocysteine methyltransferase OS=Bacillus thuringiensis Bt407 GN=metE PE=3 SV=1 - [C3CND0_BACTU]	16.8725	6.04	16	3	3	5	762	87.1985	5.24951
C3CF83	Histidine triad (HIT) protein OS=Bacillus thuringiensis Bt407 GN=hit PE=4 SV=1 - [C3CF83_BACTU]	16.5921	34.72	7	3	3	5	144	16.0732	7.00537
M4L8P5	Uncharacterized protein OS=Bacillus thuringiensis serovar kurstaki str. HD73 GN=HD73_2476 PE=4 SV=1 - [M4L8P5_BACTK]	16.4872	8.87	14	2	2	4	485	54.5735	5.64307
A0R8K1	Adenylate kinase OS=Bacillus thuringiensis (strain Al Hakam) GN=adk PE=3 SV=1 - [KAD_BACAH]	16.4089	16.67	9	3	3	5	216	23.7281	5.04639
C3EGN7	Uncharacterized protein OS=Bacillus thuringiensis serovar kurstaki str. T03a001 GN=bthur0006_7200 PE=4 SV=1 - [C3EGN7_BACTK]	16.273	19.58	5	2	2	4	189	21.594	5.31299
C3CCQ0	Transcription termination/antitermination protein nusG OS=Bacillus thuringiensis Bt407 GN=nusG PE=3 SV=1 - [C3CCQ0_BACTU]	16.2153	18.08	2	3	3	4	177	20.2451	4.97021
C3BZ34	3-oxoacyl-[acyl-carrier-protein] synthase 2 OS=Bacillus thuringiensis serovar tochigiensis BGSC 4Y1 GN=bthur0001_10560 PE=3 SV=1 - [C3BZ34_BACTU]	15.7524	20.39	8	4	4	4	412	43.6588	5.26221
Q3ERU1	Succinate dehydrogenase iron-sulfur protein OS=Bacillus thuringiensis serovar israelensis ATCC 35646 GN=RBTH_04214 PE=4 SV=1 - [Q3ERU1_BACTI]	15.6664	32.64	10	3	3	5	193	21.3205	8.41162
C3BWX6	Succinate semialdehyde dehydrogenase OS=Bacillus thuringiensis serovar tochigiensis BGSC 4Y1 GN=bthur0001_2910 PE=3 SV=1 - [C3BWX6_BACTU]	15.6149	11.73	21	2	3	4	469	50.662	5.32568
Q63H73	30S ribosomal protein S5 OS=Bacillus cereus (strain ZK / E33L) GN=rpsE PE=3 SV=1 - [RS5_BACCZ]	15.6094	27.71	2	3	3	5	166	17.5187	9.78857
A0R8I6	30S ribosomal protein S3 OS=Bacillus thuringiensis (strain Al Hakam) GN=rpsC PE=3 SV=1 - [RS3_BACAH]	15.6064	15.98	2	2	2	4	219	24.2792	9.99365
C3E760	Polyribonucleotide nucleotidyltransferase OS=Bacillus thuringiensis serovar pakistani str. T13001 GN=pnp PE=3 SV=1 - [C3E760_BACTU]	15.4877	7.44	11	5	5	5	712	78.1786	5.17334
C3CMM5	Uridylate kinase OS=Bacillus thuringiensis Bt407 GN=pyrH2 PE=3 SV=1 - [C3CMM5_BACTU]	15.1924	9.17	4	1	1	3	240	25.8564	5.52881
F0PW62	ArsR family transcriptional regulator OS=Bacillus thuringiensis subsp. finitimus (strain YBT-020) GN=YBT020_20985 PE=4 SV=1 - [F0PW62_BACT0]	14.8268	31.25	4	1	1	3	96	10.8379	8.68994
C3EHF3	Malate synthase OS=Bacillus thuringiensis serovar kurstaki str. T03a001 GN=bthur0006_10100 PE=3 SV=1 - [C3EHF3_BACTK]	14.5877	9.33	6	3	3	5	418	47.5581	5.94775
A0RJX2	Leucine--tRNA ligase OS=Bacillus thuringiensis (strain Al Hakam) GN=leuS PE=3 SV=1 - [SYL_BACAH]	14.4326	2.12	12	1	1	4	802	91.2155	5.05908
C3CN98	Pyruvate dehydrogenase E1 component subunit beta OS=Bacillus thuringiensis Bt407 GN=pdhB PE=4 SV=1 - [C3CN98_BACTU]	14.39	13.83	4	2	2	3	282	30.5407	4.88135
F2H0P1	50S ribosomal protein L24 OS=Bacillus thuringiensis serovar chinensis CT-43 GN=rplX PE=4 SV=1 - [F2H0P1_BACTU]	14.3288	20.25	2	1	1	4	79	8.66582	9.99365
A0RL96	ATP synthase gamma chain OS=Bacillus thuringiensis (strain Al Hakam) GN=atpG PE=3 SV=1 - [ATPG_BACAH]	14.2966	23.08	2	3	3	4	286	31.5862	7.06396
C3CDY6	ArsR family transcriptional regulator OS=Bacillus thuringiensis Bt407 GN=BTB_c06250 PE=4 SV=1 - [C3CDY6_BACTU]	14.1218	32.63	4	3	3	4	95	11.1498	8.96826
J7HWL5	Dipicolinate synthase subunit A OS=Bacillus thuringiensis HD-771 GN=BTG_00235 PE=4 SV=1 - [J7HWL5_BACTU]	14.0401	15.54	12	2	2	4	296	32.0889	6.45557
C3CF82	General stress protein OS=Bacillus thuringiensis Bt407 GN=BTB_c11060 PE=4 SV=1 - [C3CF82_BACTU]	13.9923	24.17	10	1	1	4	120	13.253	8.5874
C3CEM4	CotJA protein OS=Bacillus thuringiensis Bt407 GN=BTB_c08930 PE=4 SV=1 - [C3CEM4_BACTU]	13.9884	56.34	4	3	3	4	71	8.39821	9.42236
A0REE4	Propionyl-CoA carboxylase OS=Bacillus thuringiensis (strain Al Hakam) GN=BALH_2289 PE=4 SV=1 - [A0REE4_BACAH]	13.8913	11.46	13	2	2	4	445	49.6445	5.22412
C3C250	Carboxyvinyl-carboxyphosphonate phosphorylmutase OS=Bacillus thuringiensis serovar tochigiensis BGSC 4Y1 GN=bthur0001_21340 PE=4 SV=1 - [C3C250_BACTU]	13.8757	10.6	11	2	2	4	302	32.9559	4.88135
A0RJF8	Phenylalanine--tRNA ligase beta subunit OS=Bacillus thuringiensis (strain Al Hakam) GN=pheT PE=3 SV=1 - [A0RJF8_BACAH]	13.8426	3.47	14	2	2	5	806	88.4957	5.17334
J3WX01	Citrate synthase OS=Bacillus thuringiensis HD-771 GN=BTG_08405 PE=3 SV=1 - [J3WX01_BACTU]	13.3865	6.52	10	2	2	4	322	36.7047	6.69775
C3EIK1	Menaquinol-cytochrome c reductase iron-sulfur subunit OS=Bacillus thuringiensis serovar kurstaki str. T03a001 GN=bthur0006_14110 PE=4 SV=1 - [C3EIK1_BACTK]	13.3165	30.67	9	2	2	3	163	18.0121	9.15869
C3CNT6	2-oxoisovalerate dehydrogenase subunit alpha OS=Bacillus thuringiensis Bt407 GN=bfmBAA PE=4 SV=1 - [C3CNT6_BACTU]	13.3098	11.11	4	3	3	4	333	36.7584	5.51611
C3EEU4	30S ribosomal protein S7 OS=Bacillus thuringiensis serovar kurstaki str. T03a001 GN=rpsG PE=3 SV=1 - [C3EEU4_BACTK]	13.2495	21.15	4	3	3	4	156	17.8994	10.0376
M4LBA0	Uncharacterized protein OS=Bacillus thuringiensis serovar kurstaki str. HD73 GN=HD73_3391 PE=4 SV=1 - [M4LBA0_BACTK]	12.7456	37.74	7	2	2	3	106	11.2846	5.24951
C3C5N7	Aconitate hydratase OS=Bacillus thuringiensis serovar tochigiensis BGSC 4Y1 GN=bthur0001_33800 PE=4 SV=1 - [C3C5N7_BACTU]	12.734	4.41	14	3	3	4	907	98.9203	5.0083
C3G7M6	Peptidyl-prolyl cis-trans isomerase OS=Bacillus thuringiensis serovar andalousiensis BGSC 4AW1 GN=bthur0009_38300 PE=3 SV=1 - [C3G7M6_BACTU]	12.5869	20.93	9	2	2	4	129	13.9458	6.17627
C3DDJ4	Pyridoxal biosynthesis lyase PdxS OS=Bacillus thuringiensis serovar sotto str. T04001 GN=pdxS PE=3 SV=1 - [C3DDJ4_BACTS]	12.5154	5.08	9	1	1	4	295	31.8693	5.24951
A0RDV9	Acyl-CoA dehydrogenase OS=Bacillus thuringiensis serovar kurstaki str. T03a001 GN=bthur0006_20690 PE=3 SV=1 - [C3EKF2_BACTK]	12.3793	3.16	1	1	1	3	569	63.793	5.84619
C3GCD6	Uncharacterized protein OS=Bacillus thuringiensis serovar andalousiensis BGSC 4AW1 GN=bthur0009_55420 PE=4 SV=1 - [C3GCD6_BACTU]	12.2197	14.12	2	1	1	4	85	10.021	4.56396
C3EHJ1	Uncharacterized protein OS=Bacillus thuringiensis serovar kurstaki str. T03a001 GN=bthur0006_10490 PE=4 SV=1 - [C3EHJ1_BACTK]	12.1747	15.52	1	1	1	3	116	12.4468	9.74463
C3ESL4	Uncharacterized protein OS=Bacillus thuringiensis serovar kurstaki str. T03a001 GN=bthur0006_46080 PE=3 SV=1 - [C3ESL4_BACTK]	12.106	14.18	4	1	2	3	261	29.0125	4.70361
C3BZ13	Catalase OS=Bacillus thuringiensis serovar tochigiensis BGSC 4Y1 GN=bthur0001_10350 PE=3 SV=1 - [C3BZ13_BACTU]	11.9035	6.35	12	1	2	4	488	55.8676	6.34131
A0RK18	S-ribosylhomocysteine lyase OS=Bacillus thuringiensis (strain Al Hakam) GN=luxS PE=3 SV=1 - [LUXS_BACAH]	11.7874	11.46	2	1	1	3	157	17.844	5.96045
J3UJT9	Stage V sporulation protein M OS=Bacillus thuringiensis HD-789 GN=spoVM PE=4 SV=1 - [J3UJT9_BACTU]	11.6247	38.46	1	2	2	5	26	3.08673	10.5649
A4VCC7	Putative 3-hydroxybutyryl-CoA dehydrogenase OS=Bacillus thuringiensis PE=4 SV=1 - [A4VCC7_BACTU]	11.6151	10.64	4	2	2	2	282	31.6101	5.42725
C3BXX8	Thiazole synthase OS=Bacillus thuringiensis serovar tochigiensis BGSC 4Y1 GN=thiG PE=3 SV=1 - [C3BXX8_BACTU]	11.6062	10.94	11	2	2	4	256	27.1553	5.14795
C3CCT1	50S ribosomal protein L18 OS=Bacillus thuringiensis Bt407 GN=rplR PE=3 SV=1 - [C3CCT1_BACTU]	11.4871	26.67	4	3	3	4	120	13.086	10.1108
C3CR95	FeS cluster assembly protein SufB OS=Bacillus thuringiensis Bt407 GN=sufB PE=4 SV=1 - [C3CR95_BACTU]	11.4487	2.58	4	1	1	3	465	52.5042	5.26221
H9NKS7	Bifunctional phosphoribosylaminoimidazolecarboxamide formyltransferase/IMP cyclohydrolase (Fragment) OS=Bacillus thuringiensis serovar kim GN=purH PE=4 SV=1 - [H9NKS7_BACTU]	11.4002	4.12	5	1	1	2	461	50.0671	5.40186
C3I9Z2	Uncharacterized protein OS=Bacillus thuringiensis IBL 200 GN=bthur0013_55920 PE=4 SV=1 - [C3I9Z2_BACTU]	11.3616	11.93	1	1	1	2	176	19.9057	6.23975
C3CCR9	30S ribosomal protein S19 OS=Bacillus thuringiensis Bt407 GN=rpsS PE=3 SV=1 - [C3CCR9_BACTU]	11.0924	21.74	2	2	2	3	92	10.6206	9.87646
H9NL62	Pyruvate carboxylase (Fragment) OS=Bacillus thuringiensis serovar mexicanensis GN=pycA PE=4 SV=1 - [H9NL62_BACTU]	11.0632	2.86	33	2	2	4	1085	121.396	5.99854
A0R8M5	Glutamine--fructose-6-phosphate aminotransferase [isomerizing] OS=Bacillus thuringiensis (strain Al Hakam) GN=glmS PE=3 SV=1 - [A0R8M5_BACAH]	10.905	6.5	15	2	2	3	600	65.72	5.13525
C3CQM3	ABC transporter substrate-binding protein OS=Bacillus thuringiensis Bt407 GN=bthur0002_46530 PE=4 SV=1 - [C3CQM3_BACTU]	10.8102	11.38	19	2	2	3	325	35.8565	6.56592
Q5ILD0	Putative uncharacterized protein OS=Bacillus phage GIL16c PE=4 SV=1 - [Q5ILD0_9VIRU]	10.7519	23.49	1	2	2	3	166	18.1825	5.10986
C3C737	Acetyl-CoA acetyltransferase OS=Bacillus thuringiensis serovar tochigiensis BGSC 4Y1 GN=bthur0001_38840 PE=3 SV=1 - [C3C737_BACTU]	10.737	7.67	11	2	2	4	391	41.8838	5.59229
A0RHI4	Translation initiation factor IF-2 OS=Bacillus thuringiensis (strain Al Hakam) GN=infB PE=3 SV=2 - [IF2_BACAH]	10.674	4.96	9	2	2	3	686	75.6773	5.12256
C3C7B3	ADP-ribose pyrophosphatase OS=Bacillus thuringiensis serovar tochigiensis BGSC 4Y1 GN=bthur0001_39600 PE=3 SV=1 - [C3C7B3_BACTU]	10.6572	6.7	6	1	1	3	179	20.0774	4.83057
A0RBS0	Purine nucleoside phosphorylase DeoD-type OS=Bacillus thuringiensis (strain Al Hakam) GN=deoD PE=3 SV=1 - [DEOD_BACAH]	10.6316	7.23	6	1	1	3	235	25.659	5.18604
C3CFH9	Catalase OS=Bacillus thuringiensis Bt407 GN=kat PE=3 SV=1 - [C3CFH9_BACTU]	10.5765	6.35	1	1	2	4	488	55.9446	6.39209
C3HZC6	Branched-chain amino acid ABC transporter, substrate-binding protein OS=Bacillus thuringiensis IBL 200 GN=bthur0013_18410 PE=4 SV=1 - [C3HZC6_BACTU]	10.5524	11.36	20	2	2	3	405	44.0228	8.71924
C3CVC4	Fructose-bisphosphate aldolase OS=Bacillus thuringiensis Bt407 GN=fba PE=4 SV=1 - [C3CVC4_BACTU]	10.5348	4.91	5	1	1	4	285	30.5994	5.13525
C3CPP7	ATP-dependent Clp protease ATP-binding subunit ClpX OS=Bacillus thuringiensis Bt407 GN=clpX PE=3 SV=1 - [C3CPP7_BACTU]	10.4671	10.74	8	2	2	3	419	46.2135	5.0083
Q3EL98	Dihydroxyacetone kinase family protein OS=Bacillus thuringiensis serovar israelensis ATCC 35646 GN=RBTH_02363 PE=4 SV=1 - [Q3EL98_BACTI]	10.2782	10.08	9	2	2	3	397	43.2579	5.87158
C3CKZ5	Uncharacterized protein OS=Bacillus thuringiensis Bt407 GN=BTB_c34200 PE=4 SV=1 - [C3CKZ5_BACTU]	10.2573	11.28	6	2	2	4	257	30.7294	7.66455
A0R891	Serine--tRNA ligase OS=Bacillus thuringiensis (strain Al Hakam) GN=serS PE=3 SV=1 - [SYS_BACAH]	10.2316	12.74	10	3	3	3	424	48.7138	5.30029
Q3ESE9	Tellurium resistance protein terD/terE/terZ family OS=Bacillus thuringiensis serovar israelensis ATCC 35646 GN=RBTH_04534 PE=4 SV=1 - [Q3ESE9_BACTI]	10.2137	57.14	9	3	3	3	98	10.8983	4.70361
C3CK87	Aldolase OS=Bacillus thuringiensis Bt407 GN=BTB_c30960 PE=4 SV=1 - [C3CK87_BACTU]	10.1852	12.69	15	2	2	3	260	28.0714	5.43994
A0R8G8	50S ribosomal protein L1 OS=Bacillus thuringiensis (strain Al Hakam) GN=rplA PE=3 SV=2 - [RL1_BACAH]	10.112	29.13	9	3	3	3	230	24.468	9.51025
D5TL40	Phosphoenolpyruvate carboxykinase [ATP] OS=Bacillus thuringiensis (strain BMB171) GN=pckA PE=3 SV=1 - [D5TL40_BACT1]	10.0197	7.68	12	2	2	3	495	54.3624	5.40186
D5TUA5	Ketol-acid reductoisomerase OS=Bacillus thuringiensis (strain BMB171) GN=ilvC1 PE=3 SV=1 - [D5TUA5_BACT1]	9.87971	6.85	13	1	1	2	336	36.6406	5.22412
C3DXG9	Uncharacterized protein OS=Bacillus thuringiensis serovar pakistani str. T13001 GN=bthur0005_470 PE=4 SV=1 - [C3DXG9_BACTU]	9.61915	38.75	2	2	2	2	80	9.21184	8.44092
D5TJC5	D-alanine aminotransferase OS=Bacillus thuringiensis (strain BMB171) GN=dat1 PE=3 SV=1 - [D5TJC5_BACT1]	9.47572	10.31	15	2	2	3	291	33.8182	5.52881
C3CRC2	Beta-lactamase domain protein OS=Bacillus thuringiensis Bt407 GN=bthur0002_49020 PE=4 SV=1 - [C3CRC2_BACTU]	9.43276	9.66	15	2	2	4	238	25.9688	7.6499
C3CDP5	Uncharacterized protein OS=Bacillus thuringiensis Bt407 GN=BTB_c05140 PE=4 SV=1 - [C3CDP5_BACTU]	9.42181	32	2	2	2	3	50	5.95804	10.1548
C3EKS1	Uncharacterized protein OS=Bacillus thuringiensis serovar kurstaki str. T03a001 GN=bthur0006_21900 PE=4 SV=1 - [C3EKS1_BACTK]	9.38476	66	1	2	2	3	50	5.6746	9.71533
C3CD32	Alanine racemase OS=Bacillus thuringiensis Bt407 GN=alr1 PE=3 SV=1 - [C3CD32_BACTU]	9.22066	3.34	7	1	1	3	389	43.6448	5.60498
C3CNZ7	Probable glycine dehydrogenase [decarboxylating] subunit 2 OS=Bacillus thuringiensis Bt407 GN=gcvPB PE=3 SV=1 - [C3CNZ7_BACTU]	9.05506	10	14	2	2	2	480	53.536	5.61768
D5TVL3	Cytochrome c oxidase polypeptide I OS=Bacillus thuringiensis (strain BMB171) GN=ctaD PE=3 SV=1 - [D5TVL3_BACT1]	9.02905	6.83	11	2	2	3	322	36.0164	7.35693
Q3ERF7	RNA polymerase sigma factor OS=Bacillus thuringiensis serovar israelensis ATCC 35646 GN=RBTH_00721 PE=3 SV=1 - [Q3ERF7_BACTI]	8.99366	4.85	6	1	1	3	268	31.0014	5.45264
Q3EP64	Zn-dependent hydrolase OS=Bacillus thuringiensis serovar israelensis ATCC 35646 GN=RBTH_08305 PE=4 SV=1 - [Q3EP64_BACTI]	8.94323	6.87	7	2	2	3	466	51.7148	6.88818
M4L541	Uncharacterized protein OS=Bacillus thuringiensis serovar kurstaki str. HD73 GN=HD73_1141 PE=4 SV=1 - [M4L541_BACTK]	8.89936	21.17	9	2	2	3	137	15.4139	7.12256
C3BX06	Uncharacterized protein OS=Bacillus thuringiensis serovar tochigiensis BGSC 4Y1 GN=bthur0001_3210 PE=4 SV=1 - [C3BX06_BACTU]	8.89526	6.76	11	1	1	3	222	25.5135	8.66064
Q63H75	50S ribosomal protein L6 OS=Bacillus cereus (strain ZK / E33L) GN=rplF PE=3 SV=1 - [RL6_BACCZ]	8.88151	24.02	3	3	3	3	179	19.5035	9.39307
C3CRC8	L-proline dehydrogenase OS=Bacillus thuringiensis Bt407 GN=fadM2 PE=4 SV=1 - [C3CRC8_BACTU]	8.74487	10.82	9	2	2	3	305	35.0389	6.11279
C3EPB0	4-hydroxy-tetrahydrodipicolinate synthase OS=Bacillus thuringiensis serovar kurstaki str. T03a001 GN=dapA PE=3 SV=1 - [C3EPB0_BACTK]	8.67121	9.59	1	2	2	2	292	31.2593	5.22412
A0RJP7	30S ribosomal protein S4 OS=Bacillus thuringiensis (strain Al Hakam) GN=rpsD PE=3 SV=1 - [RS4_BACAH]	8.59405	13.5	8	1	1	2	200	22.982	9.90576
A0R921	Glutamyl-tRNA(Gln) amidotransferase subunit A OS=Bacillus thuringiensis (strain Al Hakam) GN=gatA PE=3 SV=1 - [GATA_BACAH]	8.56348	3.71	12	1	1	2	485	52.2705	5.26221
D5TKX3	Deblocking aminopeptidase OS=Bacillus thuringiensis (strain BMB171) GN=BMB171_C4335 PE=4 SV=1 - [D5TKX3_BACT1]	8.51753	7.28	17	2	2	3	357	39.118	6.55127
C3GXZ2	Membrane spanning protein OS=Bacillus thuringiensis serovar huazhongensis BGSC 4BD1 GN=bthur0011_10650 PE=4 SV=1 - [C3GXZ2_BACTU]	8.43437	11.98	6	1	1	2	167	17.3191	4.48779
C3CIU0	Cupin domain protein OS=Bacillus thuringiensis Bt407 GN=BTB_c24820 PE=4 SV=1 - [C3CIU0_BACTU]	8.41115	9.05	10	1	1	2	210	23.6717	6.39209
C3C8Z7	3-oxoacyl-[acyl-carrier protein] reductase OS=Bacillus thuringiensis serovar tochigiensis BGSC 4Y1 GN=bthur0001_45420 PE=4 SV=1 - [C3C8Z7_BACTU]	8.394	7.14	21	1	1	2	252	28.2535	6.31592
C3CCN6	Negative regulator of genetic competence OS=Bacillus thuringiensis Bt407 GN=clpC PE=3 SV=1 - [C3CCN6_BACTU]	8.32687	2.59	11	1	1	2	811	90.4849	6.45557
Q3ETQ7	Transcription elongation factor OS=Bacillus thuringiensis serovar israelensis ATCC 35646 GN=RBTH_04599 PE=3 SV=1 - [Q3ETQ7_BACTI]	8.30666	15.89	12	1	1	2	151	17.2368	4.97021
C3CES9	UPF0342 protein BTB_c09470/bthur0002_8170 OS=Bacillus thuringiensis Bt407 GN=BTB_c09470 PE=3 SV=1 - [C3CES9_BACTU]	8.29893	13.56	6	1	1	3	118	13.5718	4.76709
C3E1E4	Spore coat protein D OS=Bacillus thuringiensis serovar pakistani str. T13001 GN=bthur0005_14460 PE=4 SV=1 - [C3E1E4_BACTU]	8.20057	42.54	14	2	2	2	134	14.1828	8.33838
C3EVR6	30S ribosomal protein S8 OS=Bacillus thuringiensis serovar monterrey BGSC 4AJ1 GN=rpsH PE=3 SV=1 - [C3EVR6_BACTU]	8.15284	25.38	2	2	2	2	130	14.643	9.65674
C3CB05	UPF0447 protein bthur0001_52700 OS=Bacillus thuringiensis serovar tochigiensis BGSC 4Y1 GN=bthur0001_52700 PE=3 SV=1 - [C3CB05_BACTU]	8.1363	11.34	8	2	2	3	247	28.6331	5.10986
C3EEV7	30S ribosomal protein S17 OS=Bacillus thuringiensis serovar kurstaki str. T03a001 GN=bthur0006_1070 PE=4 SV=1 - [C3EEV7_BACTK]	8.04969	32.08	4	1	1	2	53	6.21942	9.75928
C3C3U8	Chorismate mutase OS=Bacillus thuringiensis serovar tochigiensis BGSC 4Y1 GN=bthur0001_27380 PE=4 SV=1 - [C3C3U8_BACTU]	8.03606	5.03	8	1	1	2	358	39.973	5.93506
C3CGG8	Uncharacterized protein OS=Bacillus thuringiensis Bt407 GN=BTB_c15410 PE=4 SV=1 - [C3CGG8_BACTU]	8.01504	56.82	2	1	1	2	44	5.19359	9.5249
C3C7B2	Acetyltransferase, GNAT OS=Bacillus thuringiensis serovar tochigiensis BGSC 4Y1 GN=bthur0001_39590 PE=4 SV=1 - [C3C7B2_BACTU]	8.00336	8.74	9	1	1	2	183	20.9257	5.16064
D5TJY7	Acetyl-CoA carboxylase subunit beta OS=Bacillus thuringiensis (strain BMB171) GN=accD PE=3 SV=1 - [D5TJY7_BACT1]	7.94038	6.25	15	1	1	2	208	22.6755	5.30029
C3IN12	Polysaccharide deacetylase OS=Bacillus thuringiensis IBL 4222 GN=bthur0014_34860 PE=4 SV=1 - [C3IN12_BACTU]	7.85518	8.29	15	1	1	2	205	23.6683	8.30908
C3BY05	Nitroreductase OS=Bacillus thuringiensis serovar tochigiensis BGSC 4Y1 GN=bthur0001_6740 PE=4 SV=1 - [C3BY05_BACTU]	7.80019	10.17	14	1	1	2	177	20.3246	8.25049
C3CPH5	HTH-type transcriptional regulator CymR OS=Bacillus thuringiensis Bt407 GN=cymR PE=4 SV=1 - [C3CPH5_BACTU]	7.6606	15.22	1	1	1	2	138	15.561	5.16064
C3FDY4	Uncharacterized protein OS=Bacillus thuringiensis serovar monterrey BGSC 4AJ1 GN=bthur0007_65830 PE=4 SV=1 - [C3FDY4_BACTU]	7.65964	12.77	1	1	1	2	94	11.3054	4.41162
C3EMX8	Uncharacterized protein OS=Bacillus thuringiensis serovar kurstaki str. T03a001 GN=bthur0006_29570 PE=4 SV=1 - [C3EMX8_BACTK]	7.62098	24.68	1	1	1	2	77	9.25852	9.20264
K0G2D9	Hypoxanthine phosphoribosyltransferase OS=Bacillus thuringiensis MC28 GN=MC28_4778 PE=4 SV=1 - [K0G2D9_BACTU]	7.60013	14.53	8	2	2	3	179	20.1076	5.2876
C3C003	30S ribosomal protein S1 OS=Bacillus thuringiensis serovar tochigiensis BGSC 4Y1 GN=bthur0001_13780 PE=4 SV=1 - [C3C003_BACTU]	7.41329	8.31	12	1	1	2	313	34.5655	5.42725
C3C8T6	Threonine--tRNA ligase OS=Bacillus thuringiensis serovar tochigiensis BGSC 4Y1 GN=thrS PE=3 SV=1 - [C3C8T6_BACTU]	7.34446	4.81	8	2	2	2	645	73.907	5.52881
A0RDN7	Nitroreductase family protein OS=Bacillus thuringiensis (strain Al Hakam) GN=BALH_2018 PE=4 SV=1 - [A0RDN7_BACAH]	7.29174	8.84	14	1	1	2	215	24.4025	6.01123
C3E368	CDF family cation diffusion facilitator OS=Bacillus thuringiensis serovar pakistani str. T13001 GN=bthur0005_20820 PE=4 SV=1 - [C3E368_BACTU]	7.18174	6.83	6	1	1	2	293	31.9417	6.11279
Q3EJI3	Lysine--tRNA ligase OS=Bacillus thuringiensis serovar israelensis ATCC 35646 GN=lysS PE=3 SV=1 - [Q3EJI3_BACTI]	7.14854	4.19	9	1	1	2	430	49.541	5.61768
C3CPT3	Spore germination protein GerE OS=Bacillus thuringiensis Bt407 GN=gerE PE=4 SV=1 - [C3CPT3_BACTU]	7.07362	32.43	1	2	2	3	74	8.51063	9.40771
C3GYM0	Superoxide dismutase OS=Bacillus thuringiensis serovar huazhongensis BGSC 4BD1 GN=bthur0011_12930 PE=3 SV=1 - [C3GYM0_BACTU]	6.93362	10.89	13	2	2	2	303	36.2706	5.49072
A0RLC6	Butyryl-CoA dehydrogenase OS=Bacillus thuringiensis (strain Al Hakam) GN=acdA PE=3 SV=1 - [A0RLC6_BACAH]	6.88595	12.93	16	2	2	2	379	41.3737	5.21143
C3CIZ9	Acetoacetyl-CoA synthase OS=Bacillus thuringiensis Bt407 GN=acsA1 PE=4 SV=1 - [C3CIZ9_BACTU]	6.84003	5.11	17	2	2	2	646	72.339	5.26221
C3C7E9	Uncharacterized protein OS=Bacillus thuringiensis serovar tochigiensis BGSC 4Y1 GN=bthur0001_40110 PE=4 SV=1 - [C3C7E9_BACTU]	6.83504	3.76	8	1	1	2	372	39.5423	5.19873
C3CQW1	L-lactate dehydrogenase OS=Bacillus thuringiensis Bt407 GN=ldh3 PE=3 SV=1 - [C3CQW1_BACTU]	6.80725	4.14	11	1	1	2	314	34.7809	5.12256
A0RDP6	Alcohol dehydrogenase, zinc-containing protein OS=Bacillus thuringiensis (strain Al Hakam) GN=BALH_2027 PE=3 SV=1 - [A0RDP6_BACAH]	6.78768	4.93	13	1	1	2	345	36.7165	5.12256
C3H329	Response regulator aspartate phosphatase OS=Bacillus thuringiensis serovar huazhongensis BGSC 4BD1 GN=bthur0011_28650 PE=4 SV=1 - [C3H329_BACTU]	6.71953	2.71	1	1	1	2	369	43.2974	5.22412
K4M143	UPF0297 protein BTB_c45270 OS=Bacillus thuringiensis Bt407 GN=BTB_c45270 PE=3 SV=1 - [K4M143_BACTU]	6.69625	25	4	1	1	2	88	10.3093	6.16357
C3BZ19	UPF0234 protein bthur0001_10410 OS=Bacillus thuringiensis serovar tochigiensis BGSC 4Y1 GN=bthur0001_10410 PE=3 SV=1 - [C3BZ19_BACTU]	6.57563	8.59	7	1	1	2	163	18.418	9.15869
A0R8J0	50S ribosomal protein L14 OS=Bacillus thuringiensis (strain Al Hakam) GN=rplN PE=3 SV=1 - [RL14_BACAH]	6.47458	11.48	1	2	2	2	122	13.1122	10.1108
M4HZA4	Uncharacterized protein OS=Bacillus thuringiensis subsp. aizawai PE=4 SV=1 - [M4HZA4_BACTA]	6.47351	38.36	5	2	2	2	73	8.90381	6.17627
M4LC19	Uncharacterized protein OS=Bacillus thuringiensis serovar kurstaki str. HD73 GN=HD73_4938 PE=4 SV=1 - [M4LC19_BACTK]	6.47192	12.98	1	1	1	2	131	13.9822	6.26514
C3ET06	Thioredoxin reductase OS=Bacillus thuringiensis serovar kurstaki str. T03a001 GN=bthur0006_47510 PE=3 SV=1 - [C3ET06_BACTK]	6.45392	4.09	1	1	1	2	318	34.6338	5.40186
C3C882	MaoC OS=Bacillus thuringiensis serovar tochigiensis BGSC 4Y1 GN=bthur0001_42840 PE=4 SV=1 - [C3C882_BACTU]	6.44082	8	9	1	1	2	125	14.2692	5.78271
C3C1T3	Acetyltransferase, GNAT OS=Bacillus thuringiensis serovar tochigiensis BGSC 4Y1 GN=bthur0001_20140 PE=4 SV=1 - [C3C1T3_BACTU]	6.44019	13.71	12	1	1	2	124	14.2943	6.13818
C3CNB4	Uncharacterized protein OS=Bacillus thuringiensis Bt407 GN=ykuJ PE=4 SV=1 - [C3CNB4_BACTU]	6.43806	12.82	1	1	1	2	78	9.11348	4.42432
D5TK53	Ribose-phosphate pyrophosphokinase OS=Bacillus thuringiensis (strain BMB171) GN=BMB171_C0045 PE=3 SV=1 - [D5TK53_BACT1]	6.40414	5.33	3	1	1	2	244	26.7374	6.41748
Q3ELA8	LSU ribosomal protein L31P OS=Bacillus thuringiensis serovar israelensis ATCC 35646 GN=RBTH_01377 PE=4 SV=1 - [Q3ELA8_BACTI]	6.35951	24.32	7	1	1	2	74	8.40529	9.1001
A0RB53	UPF0477 protein BALH_1087 OS=Bacillus thuringiensis (strain Al Hakam) GN=BALH_1087 PE=3 SV=1 - [Y1087_BACAH]	6.34638	16.28	7	2	2	2	172	19.8652	6.80029
A0RLE6	Arginine--tRNA ligase OS=Bacillus thuringiensis (strain Al Hakam) GN=argS PE=3 SV=1 - [A0RLE6_BACAH]	6.34208	4.14	15	1	1	2	556	62.4896	5.46533
C3DSD2	Uncharacterized protein OS=Bacillus thuringiensis serovar sotto str. T04001 GN=bthur0004_49010 PE=4 SV=1 - [C3DSD2_BACTS]	6.33868	23.38	5	1	1	2	77	8.89536	7.23975
C3CMC2	Pyruvate ferredoxin oxidoreductase, beta subunit OS=Bacillus thuringiensis Bt407 GN=bthur0002_34960 PE=4 SV=1 - [C3CMC2_BACTU]	6.33067	6.04	8	1	1	2	265	28.8673	5.84619
C3C1Y4	NADPH azoreductase OS=Bacillus thuringiensis serovar tochigiensis BGSC 4Y1 GN=bthur0001_20670 PE=4 SV=1 - [C3C1Y4_BACTU]	6.28547	10.89	10	2	2	3	101	10.7417	8.38232
C3DTE8	Agmatinase OS=Bacillus thuringiensis serovar sotto str. T04001 GN=bthur0004_52740 PE=3 SV=1 - [C3DTE8_BACTS]	6.27287	9.47	7	1	1	2	169	18.5365	5.0083
D5TM73	Ferredoxin--NADP reductase OS=Bacillus thuringiensis (strain BMB171) GN=BMB171_C4541 PE=3 SV=1 - [D5TM73_BACT1]	6.26609	13.68	13	2	2	2	329	36.4977	6.25244
C3DS05	Protein containing DUF124 OS=Bacillus thuringiensis serovar sotto str. T04001 GN=bthur0004_47720 PE=4 SV=1 - [C3DS05_BACTS]	6.25072	25.66	16	1	1	2	113	11.9673	7.18115
C3CSL0	30S ribosomal protein S18 OS=Bacillus thuringiensis Bt407 GN=rpsR PE=3 SV=1 - [C3CSL0_BACTU]	6.24552	29.87	3	2	2	2	77	8.80796	11.4146
C3EFU6	Glutamate synthase, large subunit OS=Bacillus thuringiensis serovar kurstaki str. T03a001 GN=bthur0006_4500 PE=4 SV=1 - [C3EFU6_BACTK]	6.17456	2.77	18	2	2	2	1478	162.728	6.15088
C3E9L8	Acetate-CoA ligase OS=Bacillus thuringiensis serovar pakistani str. T13001 GN=bthur0005_43680 PE=4 SV=1 - [C3E9L8_BACTU]	6.15838	5.11	17	2	2	2	528	59.7084	5.80811
C3C9H1	Phage shock protein A, PspA OS=Bacillus thuringiensis serovar tochigiensis BGSC 4Y1 GN=bthur0001_47280 PE=4 SV=1 - [C3C9H1_BACTU]	6.13291	9.5	8	1	1	2	221	25.2729	5.92236
A0RBD7	Phasin (PhaP protein) OS=Bacillus thuringiensis (strain Al Hakam) GN=BALH_1176 PE=4 SV=1 - [A0RBD7_BACAH]	6.05641	16.09	9	1	1	1	174	20.4353	5.021
C3CI04	Putative spore protein YtfJ OS=Bacillus thuringiensis Bt407 GN=ytfJ2 PE=4 SV=1 - [C3CI04_BACTU]	6.03374	13.48	3	1	1	2	141	14.9095	5.22412
D5TWE4	Phosphopentomutase OS=Bacillus thuringiensis (strain BMB171) GN=deoB PE=3 SV=1 - [D5TWE4_BACT1]	5.91963	4.64	12	1	1	2	302	33.7719	4.7417
C3EH08	Dihydroxyacetone kinase OS=Bacillus thuringiensis serovar kurstaki str. T03a001 GN=bthur0006_8650 PE=4 SV=1 - [C3EH08_BACTK]	5.90421	8.23	15	2	2	2	583	62.4397	5.09717
C3DKU8	Uncharacterized protein OS=Bacillus thuringiensis serovar sotto str. T04001 GN=bthur0004_25820 PE=4 SV=1 - [C3DKU8_BACTS]	5.86867	11.59	4	1	1	1	207	23.9702	6.69775
Q3EUT8	S-adenosylmethionine synthase OS=Bacillus thuringiensis serovar israelensis ATCC 35646 GN=metK PE=3 SV=1 - [Q3EUT8_BACTI]	5.86439	8.16	9	2	2	2	392	42.5838	5.36377
Q3EWK4	ATP-NAD kinase OS=Bacillus thuringiensis serovar israelensis ATCC 35646 GN=RBTH_06277 PE=4 SV=1 - [Q3EWK4_BACTI]	5.86055	19.51	12	1	1	2	82	9.50271	5.45264
A0R8L3	30S ribosomal protein S9 OS=Bacillus thuringiensis (strain Al Hakam) GN=rpsI PE=3 SV=1 - [RS9_BACAH]	5.85695	40.77	1	1	2	2	130	14.4819	10.8286
C3CDJ9	General stress protein 26 OS=Bacillus thuringiensis Bt407 GN=ydaG PE=4 SV=1 - [C3CDJ9_BACTU]	5.84798	10.14	8	1	1	2	138	15.9432	5.56689
C3DVB1	O-sialoglycoprotein endopeptidase OS=Bacillus thuringiensis serovar sotto str. T04001 GN=bthur0004_59960 PE=3 SV=1 - [C3DVB1_BACTS]	5.68643	10.34	13	1	1	1	232	24.9771	6.06201
C3HBV1	SMI1 / KNR4 OS=Bacillus thuringiensis serovar huazhongensis BGSC 4BD1 GN=bthur0011_60180 PE=4 SV=1 - [C3HBV1_BACTU]	5.67312	9.86	2	1	1	2	142	15.811	4.11963
F0PWJ7	Hydroxyethylthiazole kinase OS=Bacillus thuringiensis subsp. finitimus (strain YBT-020) GN=thiM PE=3 SV=1 - [F0PWJ7_BACT0]	5.64104	8.96	14	1	1	2	268	28.1078	4.94482
C3EEU8	50S ribosomal protein L3 OS=Bacillus thuringiensis serovar kurstaki str. T03a001 GN=rplC PE=3 SV=1 - [C3EEU8_BACTK]	5.52903	9.05	4	2	2	2	199	21.5235	9.86182
M4LH22	Calcium-translocating P-type ATPase, PMCA-type OS=Bacillus thuringiensis serovar kurstaki str. HD73 GN=HD73_4159 PE=4 SV=1 - [M4LH22_BACTK]	5.4313	2.98	1	1	1	1	907	98.964	9.0708
A0RIL1	Aminomethyltransferase OS=Bacillus thuringiensis (strain Al Hakam) GN=gcvT PE=3 SV=1 - [GCST_BACAH]	5.40366	7.1	8	2	2	2	366	40.196	5.23682
J3XFJ0	Uncharacterized protein OS=Bacillus thuringiensis HD-789 GN=BTF1_15425 PE=4 SV=1 - [J3XFJ0_BACTU]	5.28215	12.84	9	1	1	2	109	13.3026	7.41553
C3I1P9	Dihydrolipoyl dehydrogenase OS=Bacillus thuringiensis IBL 200 GN=bthur0013_26730 PE=4 SV=1 - [C3I1P9_BACTU]	5.22821	7.78	16	1	1	2	167	17.9674	7.97217
K4M2U2	Cytochrome c oxidase subunit 2 OS=Bacillus thuringiensis Bt407 GN=ctaC PE=3 SV=1 - [K4M2U2_BACTU]	5.19578	7.74	7	1	1	1	349	39.1444	8.38232
F0PXT9	Uncharacterized protein OS=Bacillus thuringiensis subsp. finitimus (strain YBT-020) GN=YBT020_09160 PE=4 SV=1 - [F0PXT9_BACT0]	5.03616	8.13	9	1	1	2	123	14.444	4.37354
C3CPH9	Aspartate--tRNA ligase OS=Bacillus thuringiensis Bt407 GN=aspS2 PE=3 SV=1 - [C3CPH9_BACTU]	5.03045	4.91	4	1	1	1	591	66.2938	5.021
C3IAD4	N-hydroxyarylamine O-acetyltransferase OS=Bacillus thuringiensis IBL 200 GN=bthur0013_57340 PE=3 SV=1 - [C3IAD4_BACTU]	4.99354	4.38	4	1	1	2	251	28.8938	6.87354
K0FYM7	Ribosomal protein L11 methyltransferase OS=Bacillus thuringiensis MC28 GN=prmA PE=3 SV=1 - [K0FYM7_BACTU]	4.99089	8.97	1	1	1	1	312	33.649	4.37354
A0R8I1	50S ribosomal protein L4 OS=Bacillus thuringiensis (strain Al Hakam) GN=rplD PE=3 SV=1 - [RL4_BACAH]	4.90455	4.35	1	1	1	2	207	22.5163	9.94971
C3HKE1	Small, acid-soluble spore protein B OS=Bacillus thuringiensis serovar pulsiensis BGSC 4CC1 GN=bthur0012_29170 PE=4 SV=1 - [C3HKE1_BACTU]	4.79042	21.05	9	1	1	2	57	6.10705	6.62451
C3F748	Transcriptional regulator OS=Bacillus thuringiensis serovar monterrey BGSC 4AJ1 GN=bthur0007_41370 PE=4 SV=1 - [C3F748_BACTU]	4.71654	10	6	1	1	1	210	23.4165	8.39697
A0RJK9	Xaa-Pro aminopeptidase, Metallo peptidase, MEROPS family M24B OS=Bacillus thuringiensis (strain Al Hakam) GN=pepQ PE=4 SV=1 - [A0RJK9_BACAH]	4.69407	6.3	13	1	1	1	365	40.6437	5.2876
Q6PYW6	Cry1 type crystal protein (Fragment) OS=Bacillus thuringiensis subsp. kenyae PE=4 SV=1 - [Q6PYW6_BACTX]	4.68576	3.45	1	1	1	1	782	88.9552	6.63916
C3BWZ2	NADH dehydrogenase OS=Bacillus thuringiensis serovar tochigiensis BGSC 4Y1 GN=bthur0001_3070 PE=3 SV=1 - [C3BWZ2_BACTU]	4.57353	5.04	14	1	1	1	357	38.2466	5.12256
C3HSY8	Uncharacterized protein OS=Bacillus thuringiensis serovar pulsiensis BGSC 4CC1 GN=bthur0012_56240 PE=4 SV=1 - [C3HSY8_BACTU]	4.55478	12.5	1	1	1	1	184	20.2904	9.49561
C3CRL6	2,3-bisphosphoglycerate-independent phosphoglycerate mutase OS=Bacillus thuringiensis Bt407 GN=gpmI PE=3 SV=1 - [C3CRL6_BACTU]	4.55339	3.98	11	1	1	1	452	49.9248	4.93213
F4NC99	DNA gyrase subunit B (Fragment) OS=Bacillus cereus GN=gyrB PE=3 SV=1 - [F4NC99_BACCE]	4.47824	5.08	62	1	1	1	354	39.1352	7.72314
F0PZ57	Electron transfer flavoprotein, beta subunit OS=Bacillus thuringiensis subsp. finitimus (strain YBT-020) GN=YBT020_22235 PE=4 SV=1 - [F0PZ57_BACT0]	4.43618	3.5	3	1	1	2	257	28.1866	4.43701
C3I4S1	Dipicolinate synthase subunit B OS=Bacillus thuringiensis IBL 200 GN=bthur0013_37780 PE=3 SV=1 - [C3I4S1_BACTU]	4.20362	12.5	5	1	1	1	144	15.337	8.45557
C3I078	Asparagine synthetase OS=Bacillus thuringiensis IBL 200 GN=bthur0013_21460 PE=4 SV=1 - [C3I078_BACTU]	4.17915	3.42	3	1	1	1	584	67.176	5.41455
C3CMZ0	Uncharacterized protein OS=Bacillus thuringiensis Bt407 GN=ylbA PE=4 SV=1 - [C3CMZ0_BACTU]	4.11389	24.79	7	1	1	1	121	14.0571	4.76709
A0R8I5	50S ribosomal protein L22 OS=Bacillus thuringiensis (strain Al Hakam) GN=rplV PE=3 SV=2 - [RL22_BACAH]	4.08262	14.16	3	1	1	1	113	12.5009	10.4331
C3CE45	Probable transaldolase OS=Bacillus thuringiensis Bt407 GN=tal1 PE=3 SV=1 - [C3CE45_BACTU]	4.04174	7.91	9	1	1	1	215	23.0752	5.57959
Q3EUP5	Spermidine/putrescine transport ATP-binding protein potA OS=Bacillus thuringiensis serovar israelensis ATCC 35646 GN=RBTH_05016 PE=3 SV=1 - [Q3EUP5_BACTI]	4.01964	6.03	5	1	1	1	315	36.0308	7.59131
C3I6S7	Ribonuclease PH OS=Bacillus thuringiensis IBL 200 GN=rph PE=3 SV=1 - [C3I6S7_BACTU]	3.98751	13.47	2	1	1	1	245	26.9839	5.12256
C3CHT2	YcdH (Periplasmic solute binding protein) OS=Bacillus thuringiensis Bt407 GN=bthur0002_18790 PE=3 SV=1 - [C3CHT2_BACTU]	3.98323	6.73	12	1	1	1	312	35.16	6.3667
C3DDL7	Methionine--tRNA ligase OS=Bacillus thuringiensis serovar sotto str. T04001 GN=metG PE=3 SV=1 - [C3DDL7_BACTS]	3.98036	3.02	15	1	1	1	563	64.8599	5.79541
C3C7F4	Uncharacterized protein OS=Bacillus thuringiensis serovar tochigiensis BGSC 4Y1 GN=bthur0001_40160 PE=3 SV=1 - [C3C7F4_BACTU]	3.80416	10.31	17	1	1	1	194	21.7052	6.04932
C3F0W4	ABC transporter, ATP-binding protein OS=Bacillus thuringiensis serovar monterrey BGSC 4AJ1 GN=bthur0007_19220 PE=3 SV=1 - [C3F0W4_BACTU]	3.76858	9.57	1	1	1	1	282	31.8725	6.18896
A0RHL7	30S ribosomal protein S16 OS=Bacillus thuringiensis (strain Al Hakam) GN=rpsP PE=3 SV=1 - [RS16_BACAH]	3.76278	17.78	2	1	1	1	90	10.1114	10.1401
D5TK50	Regulatory protein SpoVG OS=Bacillus thuringiensis (strain BMB171) GN=spoVG PE=4 SV=1 - [D5TK50_BACT1]	3.74979	22.22	3	1	1	1	81	9.01551	4.98291
C3DTW1	Uncharacterized protein OS=Bacillus thuringiensis serovar sotto str. T04001 GN=bthur0004_54400 PE=4 SV=1 - [C3DTW1_BACTS]	3.7343	23.81	3	1	1	1	126	14.6726	4.88135
C3FZX2	Tryptophan synthase alpha chain OS=Bacillus thuringiensis serovar andalousiensis BGSC 4AW1 GN=trpA PE=3 SV=1 - [C3FZX2_BACTU]	3.73079	12.02	8	1	1	1	258	28.367	5.05908
M4LA26	Glycosyl transferase, group 2 OS=Bacillus thuringiensis serovar kurstaki str. HD73 GN=HD73_2961 PE=4 SV=1 - [M4LA26_BACTK]	3.68164	7.44	2	1	1	1	242	26.8793	6.85889
Q3EJ49	Chlorohydrolase/deaminase family protein OS=Bacillus thuringiensis serovar israelensis ATCC 35646 GN=RBTH_00223 PE=4 SV=1 - [Q3EJ49_BACTI]	3.67544	13.2	13	1	1	1	197	21.974	4.70361
C3DFU2	Extracellular solute-binding protein family 3 OS=Bacillus thuringiensis serovar sotto str. T04001 GN=bthur0004_8100 PE=3 SV=1 - [C3DFU2_BACTS]	3.64106	8.46	10	1	1	1	260	28.4729	7.94287
A0RDG3	Isoleucine--tRNA ligase OS=Bacillus thuringiensis (strain Al Hakam) GN=ileS PE=3 SV=1 - [SYI_BACAH]	3.61009	1.84	17	1	1	1	1033	118.388	5.5542
C3E8E3	Transcriptional regulator MntR OS=Bacillus thuringiensis serovar pakistani str. T13001 GN=mntR PE=3 SV=1 - [C3E8E3_BACTU]	3.5856	9.49	8	1	1	1	137	16.0723	5.14795
C3C730	ABC transporter OS=Bacillus thuringiensis serovar tochigiensis BGSC 4Y1 GN=bthur0001_38770 PE=4 SV=1 - [C3C730_BACTU]	3.57868	8.74	10	1	1	1	366	41.3384	7.25439
J3WUB2	Uncharacterized protein OS=Bacillus thuringiensis HD-771 GN=BTG_03365 PE=4 SV=1 - [J3WUB2_BACTU]	3.57464	7.29	4	1	1	1	192	22.4979	9.49561
A0RHL9	UPF0122 protein BALH_3477 OS=Bacillus thuringiensis (strain Al Hakam) GN=BALH_3477 PE=3 SV=1 - [Y3477_BACAH]	3.55951	13.64	2	1	1	1	110	13.2877	4.76709
D5TPE9	Uncharacterized protein OS=Bacillus thuringiensis (strain BMB171) GN=BMB171_C4797 PE=4 SV=1 - [D5TPE9_BACT1]	3.54271	35.59	5	1	1	1	59	6.6586	9.87646
Q6HHW3	Dihydrolipoamide S-acetyltransferase OS=Bacillus thuringiensis subsp. konkukian (strain 97-27) GN=acoC PE=3 SV=1 - [Q6HHW3_BACHK]	3.53986	4.01	1	1	1	1	399	43.5181	6.81494
A0RFY0	4-methyl-5(B-hydroxyethyl)-thiazole monophosphate biosynthesis enzyme OS=Bacillus thuringiensis (strain Al Hakam) GN=thiJ PE=4 SV=1 - [A0RFY0_BACAH]	3.43665	7.54	3	1	1	1	199	22.0545	8.1626
C3E352	Uncharacterized protein OS=Bacillus thuringiensis serovar pakistani str. T13001 GN=bthur0005_20660 PE=4 SV=1 - [C3E352_BACTU]	3.41906	6.02	3	1	1	1	249	28.1827	6.21436
C3C956	Uncharacterized protein OS=Bacillus thuringiensis serovar tochigiensis BGSC 4Y1 GN=bthur0001_46130 PE=4 SV=1 - [C3C956_BACTU]	3.38956	8.46	13	1	1	1	201	21.9523	4.7417
M4L6T7	Oxidoreductase, with Rieske iron-sulfur protein 2Fe-2S subunit OS=Bacillus thuringiensis serovar kurstaki str. HD73 GN=HD73_0482 PE=4 SV=1 - [M4L6T7_BACTK]	3.38681	13.54	6	1	1	1	229	25.707	5.37646
Q3EJV0	D-alanyl-D-alanine carboxypeptidase OS=Bacillus thuringiensis serovar israelensis ATCC 35646 GN=RBTH_00794 PE=4 SV=1 - [Q3EJV0_BACTI]	3.379	34.43	10	1	1	1	61	6.77029	4.81787
C3E724	Putative competence-damage inducible protein OS=Bacillus thuringiensis serovar pakistani str. T13001 GN=cinA PE=3 SV=1 - [C3E724_BACTU]	3.3457	2.67	3	1	1	1	412	45.4776	5.52881
M4LGX3	Protein translocase subunit secA 1 OS=Bacillus thuringiensis serovar kurstaki str. HD73 GN=HD73_5582 PE=4 SV=1 - [M4LGX3_BACTK]	3.31563	3.86	14	1	1	1	337	38.0816	5.93506
M4L9F5	Aminoacyl-histidine dipeptidase OS=Bacillus thuringiensis serovar kurstaki str. HD73 GN=HD73_2706 PE=4 SV=1 - [M4L9F5_BACTK]	3.30484	4.94	17	1	1	1	385	42.8419	4.95752
C3F4B7	UPF0303 protein <locus-tag> OS=Bacillus thuringiensis serovar monterrey BGSC 4AJ1 GN=bthur0007_31490 PE=3 SV=1 - [C3F4B7_BACTU]	3.29756	8.86	16	1	1	1	158	17.9612	5.56689
Q3EM90	CTP synthase OS=Bacillus thuringiensis serovar israelensis ATCC 35646 GN=RBTH_02311 PE=3 SV=1 - [Q3EM90_BACTI]	3.27129	4.12	11	1	1	1	485	54.4778	5.22412
A0R898	Nucleoid-associated protein BALH_0020 OS=Bacillus thuringiensis (strain Al Hakam) GN=BALH_0020 PE=3 SV=1 - [Y020_BACAH]	3.25317	12.84	4	1	1	1	109	11.8548	5.23682
C3CNU0	Phosphate butyryltransferase OS=Bacillus thuringiensis Bt407 GN=yqiS PE=4 SV=1 - [C3CNU0_BACTU]	3.23671	5.02	5	1	1	1	299	31.6379	6.15088
C3CBG9	Thiaminase-2 OS=Bacillus thuringiensis serovar tochigiensis BGSC 4Y1 GN=bthur0001_54360 PE=4 SV=1 - [C3CBG9_BACTU]	3.23581	6.55	18	1	1	1	229	26.8122	5.45264
Q3EUZ2	NADH dehydrogenase family OS=Bacillus thuringiensis serovar israelensis ATCC 35646 GN=RBTH_03516 PE=4 SV=1 - [Q3EUZ2_BACTI]	3.21972	4.42	11	1	1	1	339	36.1241	6.97607
C3CD61	N5-carboxyaminoimidazole ribonucleotide mutase OS=Bacillus thuringiensis Bt407 GN=purE PE=3 SV=1 - [C3CD61_BACTU]	3.21471	13.66	7	1	1	1	161	17.0309	5.52881
C3BZ11	Asparagine synthetase [glutamine-hydrolyzing] 3 OS=Bacillus thuringiensis serovar tochigiensis BGSC 4Y1 GN=bthur0001_10330 PE=4 SV=1 - [C3BZ11_BACTU]	3.19098	8.39	19	1	1	1	155	18.1214	9.0708
C3CMQ8	Uncharacterized protein OS=Bacillus thuringiensis Bt407 GN=yloU PE=4 SV=1 - [C3CMQ8_BACTU]	3.19063	20	3	1	1	1	120	13.1279	5.93506
Q3EXY8	Flotillin OS=Bacillus thuringiensis serovar israelensis ATCC 35646 GN=RBTH_06926 PE=4 SV=1 - [Q3EXY8_BACTI]	3.1886	4.31	12	1	1	1	394	43.6686	5.38916
C3CR56	NADH dehydrogenase OS=Bacillus thuringiensis Bt407 GN=yutJ PE=4 SV=1 - [C3CR56_BACTU]	3.17555	4.21	10	1	1	1	356	40.0249	6.75635
K0FPD0	50S ribosomal protein L29 OS=Bacillus thuringiensis MC28 GN=rpmC PE=3 SV=1 - [K0FPD0_BACTU]	3.154	15.15	2	1	1	1	66	7.76331	10.2573
C3CRQ9	UPF0145 protein BTB_c53720/bthur0002_50390 OS=Bacillus thuringiensis Bt407 GN=BTB_c53720 PE=3 SV=1 - [C3CRQ9_BACTU]	3.13495	27.18	12	1	1	1	103	11.0958	4.88135
C3F7W7	Uncharacterized protein OS=Bacillus thuringiensis serovar monterrey BGSC 4AJ1 GN=bthur0007_44080 PE=4 SV=1 - [C3F7W7_BACTU]	3.12207	65.91	2	1	1	1	44	4.72139	9.99365
C3CFP3	Enoyl-[acyl-carrier-protein] reductase [NADH] OS=Bacillus thuringiensis Bt407 GN=fabI PE=3 SV=1 - [C3CFP3_BACTU]	3.0763	8.59	2	1	1	1	256	27.6923	5.65576
Q5XWX3	Phosphate acetyltransferase (Fragment) OS=Bacillus thuringiensis subsp. sotto GN=pta PE=4 SV=1 - [Q5XWX3_BACTS]	3.07305	17.39	9	1	1	1	138	15.0356	5.17334
A0RB36	O-methyltransferase OS=Bacillus thuringiensis (strain Al Hakam) GN=BALH_1068 PE=4 SV=1 - [A0RB36_BACAH]	3.06614	6.05	8	1	1	1	281	32.5355	5.24951
C3CL11	D-3-phosphoglycerate dehydrogenase OS=Bacillus thuringiensis Bt407 GN=serA PE=3 SV=1 - [C3CL11_BACTU]	3.05494	9.74	6	1	1	1	390	43.2133	6.20166
D5TNI0	UDP-N-acetyl-D-mannosamine 6-dehydrogenase OS=Bacillus thuringiensis (strain BMB171) GN=BMB171_C0431 PE=3 SV=1 - [D5TNI0_BACT1]	3.05404	4.84	7	1	1	1	413	46.0781	6.1001
C3CR17	Phage protein OS=Bacillus thuringiensis Bt407 GN=BTB_c51200 PE=4 SV=1 - [C3CR17_BACTU]	3.01607	6.64	4	1	1	1	211	23.442	5.19873
M4LC99	Succinyl-diaminopimelate desuccinylase OS=Bacillus thuringiensis serovar kurstaki str. HD73 GN=HD73_5013 PE=4 SV=1 - [M4LC99_BACTK]	2.93785	3.63	1	1	1	1	468	51.2368	4.95752
C3IB89	Uncharacterized protein OS=Bacillus thuringiensis IBL 200 GN=bthur0013_60630 PE=4 SV=1 - [C3IB89_BACTU]	2.92701	45.61	1	1	1	1	57	6.06129	9.70068
C3C7F6	Arginine-binding extracellular protein artP OS=Bacillus thuringiensis serovar tochigiensis BGSC 4Y1 GN=bthur0001_40180 PE=3 SV=1 - [C3C7F6_BACTU]	2.92018	6.95	13	1	1	1	259	28.7079	6.90283
A0RAS4	Ferrochelatase OS=Bacillus thuringiensis (strain Al Hakam) GN=hemH PE=3 SV=1 - [A0RAS4_BACAH]	2.91765	3.22	15	1	1	1	311	35.3217	5.05908
C3CLG3	Putative deacetylase YojG OS=Bacillus thuringiensis Bt407 GN=yojG PE=4 SV=1 - [C3CLG3_BACTU]	2.89774	9.55	3	1	1	1	220	24.8827	6.22705
C3CNK1	Purine nucleoside phosphorylase OS=Bacillus thuringiensis Bt407 GN=punA PE=3 SV=1 - [C3CNK1_BACTU]	2.89054	6.23	5	1	1	1	273	29.529	5.10986
C0IN47	Chitinase OS=Bacillus thuringiensis PE=3 SV=1 - [C0IN47_BACTU]	2.87861	7.39	35	1	1	1	176	19.8181	8.99756
K0FPZ5	Multi-sensor signal transduction histidine kinase OS=Bacillus thuringiensis MC28 GN=MC28_5050 PE=4 SV=1 - [K0FPZ5_BACTU]	2.8748	3.87	1	1	1	1	672	76.4762	5.42725
D5TT88	Response regulator aspartate OS=Bacillus thuringiensis (strain BMB171) GN=BMB171_C3191 PE=4 SV=1 - [D5TT88_BACT1]	2.86261	3.77	10	1	1	1	371	43.8629	5.74463
C3ID12	Small, acid-soluble spore protein gamma-type OS=Bacillus thuringiensis IBL 200 GN=bthur0013_67170 PE=4 SV=1 - [C3ID12_BACTU]	2.84523	21.48	1	1	1	1	135	14.0847	9.14404
C3ENF6	Uncharacterized protein OS=Bacillus thuringiensis serovar kurstaki str. T03a001 GN=bthur0006_31170 PE=4 SV=1 - [C3ENF6_BACTK]	2.84479	12.88	14	1	1	1	132	14.7219	7.75244
C3CQD4	Propeptide PepSY amd peptidase M4 OS=Bacillus thuringiensis Bt407 GN=BTB_c48510 PE=4 SV=1 - [C3CQD4_BACTU]	2.8417	29.13	3	1	1	1	103	11.3158	5.79541
Q3EWL1	Glutamate-1-semialdehyde 2,1-aminomutase OS=Bacillus thuringiensis serovar israelensis ATCC 35646 GN=RBTH_08649 PE=3 SV=1 - [Q3EWL1_BACTI]	2.8059	5.88	12	1	1	1	323	34.7605	5.49072
C3EY99	Uncharacterized metalloprotease yhfN OS=Bacillus thuringiensis serovar monterrey BGSC 4AJ1 GN=bthur0007_10010 PE=3 SV=1 - [C3EY99_BACTU]	2.79668	3.08	19	1	1	1	389	44.8668	9.43701
A0RAD9	Deblocking aminopeptidase, M42 family OS=Bacillus thuringiensis (strain Al Hakam) GN=yhfE PE=4 SV=1 - [A0RAD9_BACAH]	2.7939	4.01	16	1	1	1	349	38.7865	5.38916
C3CNV2	Farnesyl diphosphate synthase IspA OS=Bacillus thuringiensis Bt407 GN=ispA PE=3 SV=1 - [C3CNV2_BACTU]	2.78726	5.74	6	1	1	1	296	32.6838	4.86865
Q3ER71	Acetyltransferase OS=Bacillus thuringiensis serovar israelensis ATCC 35646 GN=RBTH_04570 PE=4 SV=1 - [Q3ER71_BACTI]	2.76194	10.53	8	1	1	1	114	13.1907	8.08936
C3E4V1	Probable malate:quinone oxidoreductase OS=Bacillus thuringiensis serovar pakistani str. T13001 GN=mqo PE=3 SV=1 - [C3E4V1_BACTU]	2.75057	4.85	18	1	1	1	330	36.1038	8.89502
C3ENV4	Urease subunit alpha OS=Bacillus thuringiensis serovar kurstaki str. T03a001 GN=ureC PE=3 SV=1 - [C3ENV4_BACTK]	2.73769	2.83	2	1	1	1	566	61.4843	5.36377
C3IAB2	Uncharacterized protein OS=Bacillus thuringiensis IBL 200 GN=bthur0013_57080 PE=4 SV=1 - [C3IAB2_BACTU]	2.7322	9.09	1	1	1	1	176	19.8297	6.58057
D5TUT5	Aspartokinase OS=Bacillus thuringiensis (strain BMB171) GN=dapG2 PE=3 SV=1 - [D5TUT5_BACT1]	2.7178	4.15	10	1	1	1	410	44.2147	6.01123
C3DYP9	Glutamate-1-semialdehyde 2,1-aminomutase OS=Bacillus thuringiensis serovar pakistani str. T13001 GN=hemL PE=3 SV=1 - [C3DYP9_BACTU]	2.71695	4.86	15	1	1	1	432	46.1766	5.38916
C3DEP7	Uncharacterized protein OS=Bacillus thuringiensis serovar sotto str. T04001 GN=bthur0004_4100 PE=4 SV=1 - [C3DEP7_BACTS]	2.71517	9.36	17	1	1	1	235	26.5269	9.39307
M4L9E8	Uncharacterized protein OS=Bacillus thuringiensis serovar kurstaki str. HD73 GN=HD73_1379 PE=4 SV=1 - [M4L9E8_BACTK]	2.70115	19.39	2	1	1	1	98	11.0218	4.80518
C3CPM4	Site-determining protein OS=Bacillus thuringiensis Bt407 GN=minD PE=3 SV=1 - [C3CPM4_BACTU]	2.69789	8.68	3	1	1	1	265	28.9963	4.95752
C3CIC7	Heat shock protein Hsp20 OS=Bacillus thuringiensis Bt407 GN=hsp20 PE=3 SV=1 - [C3CIC7_BACTU]	2.68433	7.19	6	1	1	1	153	17.8523	5.2749
C3HG54	Glycerol-3-phosphate dehydrogenase OS=Bacillus thuringiensis serovar pulsiensis BGSC 4CC1 GN=bthur0012_14130 PE=3 SV=1 - [C3HG54_BACTU]	2.68065	17.37	9	1	1	1	213	22.6506	5.84619
C3CP25	UDP-N-acetylglucosamine--N-acetylmuramyl-(Pentapeptide) pyrophosphoryl-undecaprenol N-acetylglucosamine transferase OS=Bacillus thuringiensis Bt407 GN=murG2 PE=3 SV=1 - [C3CP25_BACTU]	2.67694	8.46	9	1	1	1	272	30.4333	9.21729
C3EYS6	3-oxoacyl-[acyl-carrier-protein] reductase OS=Bacillus thuringiensis serovar monterrey BGSC 4AJ1 GN=bthur0007_11790 PE=3 SV=1 - [C3EYS6_BACTU]	2.63656	6.48	4	1	1	1	247	26.4748	6.0874
K0FMW5	Uncharacterized protein OS=Bacillus thuringiensis MC28 GN=MC28_4275 PE=4 SV=1 - [K0FMW5_BACTU]	2.63473	47.92	1	1	1	1	48	5.0966	10.3013
C3CAT8	Uncharacterized protein OS=Bacillus thuringiensis serovar tochigiensis BGSC 4Y1 GN=bthur0001_52020 PE=4 SV=1 - [C3CAT8_BACTU]	2.63275	5.91	6	1	1	1	203	22.1415	5.60498
Q3EL68	Chaperone protein dnaJ OS=Bacillus thuringiensis serovar israelensis ATCC 35646 GN=RBTH_02078 PE=4 SV=1 - [Q3EL68_BACTI]	2.61922	5.98	13	1	1	1	234	25.2018	8.63135
Q3EK26	OXALATE DECARBOXYLASE OS=Bacillus thuringiensis serovar israelensis ATCC 35646 GN=RBTH_02076 PE=4 SV=1 - [Q3EK26_BACTI]	2.5978	27.78	7	1	1	1	108	12.395	5.89697
M4LAN5	Spore coat protein OS=Bacillus thuringiensis serovar kurstaki str. HD73 GN=HD73_1789 PE=4 SV=1 - [M4LAN5_BACTK]	2.55167	17.16	1	1	1	1	169	20.0061	8.92432
C3CBA8	DNA polymerase III subunit beta OS=Bacillus thuringiensis serovar tochigiensis BGSC 4Y1 GN=bthur0001_53730 PE=3 SV=1 - [C3CBA8_BACTU]	2.54071	3.3	7	1	1	1	273	30.6531	5.41455
A0RHL4	tRNA (guanine-N(1)-)-methyltransferase OS=Bacillus thuringiensis (strain Al Hakam) GN=trmD PE=3 SV=1 - [TRMD_BACAH]	2.53881	9.84	8	1	1	1	244	27.9492	5.66846
A0R8F9	Glutamate--tRNA ligase OS=Bacillus thuringiensis (strain Al Hakam) GN=gltX PE=3 SV=2 - [SYE_BACAH]	2.53805	2.06	14	1	1	1	485	55.5813	5.36377
A0REE1	Uncharacterized protein OS=Bacillus thuringiensis (strain Al Hakam) GN=BALH_2286 PE=4 SV=1 - [A0REE1_BACAH]	2.52921	19.19	10	1	1	1	99	11.2618	10.1255
C3BZZ6	Glutamate dehydrogenase OS=Bacillus thuringiensis serovar tochigiensis BGSC 4Y1 GN=bthur0001_13710 PE=3 SV=1 - [C3BZZ6_BACTU]	2.52328	2.1	5	1	1	1	428	47.5063	6.16357
C3DNI8	Zinc protease OS=Bacillus thuringiensis serovar sotto str. T04001 GN=bthur0004_35370 PE=4 SV=1 - [C3DNI8_BACTS]	2.50928	13.21	17	1	1	1	106	12.1531	4.53857
C3CNG0	Nitroreductase OS=Bacillus thuringiensis Bt407 GN=yodC PE=4 SV=1 - [C3CNG0_BACTU]	2.50679	7.32	6	1	1	1	205	22.8955	5.59229
A0RL01	PTS system, cellobiose-specific IIA component OS=Bacillus thuringiensis (strain Al Hakam) GN=celC PE=4 SV=1 - [A0RL01_BACAH]	2.5057	11.43	8	1	1	1	105	11.7629	5.12256
Q3ETN2	Asparaginyl-tRNA synthetase OS=Bacillus thuringiensis serovar israelensis ATCC 35646 GN=RBTH_03541 PE=3 SV=1 - [Q3ETN2_BACTI]	2.47882	5.24	9	1	1	1	267	30.1973	6.90283
C3DJX0	Uncharacterized protein OS=Bacillus thuringiensis serovar sotto str. T04001 GN=bthur0004_22530 PE=4 SV=1 - [C3DJX0_BACTS]	2.47167	2.07	21	1	1	1	483	55.9012	6.43018
A0R8J9	50S ribosomal protein L15 OS=Bacillus thuringiensis (strain Al Hakam) GN=rplO PE=3 SV=1 - [RL15_BACAH]	2.46035	8.22	3	1	1	1	146	15.4824	10.4038
F0PXE9	Signal peptidase I OS=Bacillus thuringiensis subsp. finitimus (strain YBT-020) GN=YBT020_02620 PE=3 SV=1 - [F0PXE9_BACT0]	2.4559	8.47	15	1	1	1	177	20.2238	9.26123
A0RLA2	Uracil phosphoribosyltransferase OS=Bacillus thuringiensis (strain Al Hakam) GN=upp PE=3 SV=1 - [UPP_BACAH]	2.4438	7.66	4	1	1	1	209	22.8873	6.13818
C3C9X5	Uncharacterized protein OS=Bacillus thuringiensis serovar tochigiensis BGSC 4Y1 GN=bthur0001_48820 PE=4 SV=1 - [C3C9X5_BACTU]	2.43279	2.79	3	1	1	1	430	46.8553	5.43994
C3CPM8	Rod shape-determining protein MreB OS=Bacillus thuringiensis Bt407 GN=mreB PE=4 SV=1 - [C3CPM8_BACTU]	2.42919	2.65	2	1	1	1	339	36.0377	4.90674
D5TLH1	GMP synthase [glutamine-hydrolyzing] OS=Bacillus thuringiensis (strain BMB171) GN=guaA PE=3 SV=1 - [D5TLH1_BACT1]	2.40385	2.58	15	1	1	1	466	51.8902	5.08447
A7KV42	DNA-binding HU protein OS=Bacillus phage 0305phi8-36 GN=ORF033 PE=3 SV=1 - [A7KV42_9CAUD]	2.38855	10.81	1	1	1	1	111	12.1215	9.87646
C3DGA7	Short-chain dehydrogenase/reductase SDR OS=Bacillus thuringiensis serovar sotto str. T04001 GN=bthur0004_9760 PE=3 SV=1 - [C3DGA7_BACTS]	2.34795	9.31	11	1	1	1	204	22.5627	6.03662
C3DIS4	NH(3)-dependent NAD(+) synthetase OS=Bacillus thuringiensis serovar sotto str. T04001 GN=bthur0004_18530 PE=3 SV=1 - [C3DIS4_BACTS]	2.32709	14.49	13	1	1	1	138	15.3068	5.21143
Q3EPR2	Thioredoxin OS=Bacillus thuringiensis serovar israelensis ATCC 35646 GN=RBTH_02731 PE=4 SV=1 - [Q3EPR2_BACTI]	2.26612	31.43	3	1	1	1	35	3.86915	8.57275
C3EEQ5	ATP-dependent zinc metalloprotease FtsH OS=Bacillus thuringiensis serovar kurstaki str. T03a001 GN=ftsH PE=3 SV=1 - [C3EEQ5_BACTK]	2.20819	1.88	4	1	1	1	585	64.5703	5.5542
C3FCC9	Coenzyme A biosynthesis bifunctional protein coaBC (DNA/pantothenate metabolism flavoprotein) OS=Bacillus thuringiensis serovar monterrey BGSC 4AJ1 GN=bthur0007_60100 PE=4 SV=1 - [C3FCC9_BACTU]	2.1976	7.18	17	1	1	1	181	19.4571	6.31592
C3DWL8	Lipase/acylhydrolase with GDSL-like motif OS=Bacillus thuringiensis serovar sotto str. T04001 GN=bthur0004_65070 PE=4 SV=1 - [C3DWL8_BACTS]	2.18665	13.16	14	1	1	1	152	17.3942	8.83643
C3GYE6	Uncharacterized protein OS=Bacillus thuringiensis serovar huazhongensis BGSC 4BD1 GN=bthur0011_12190 PE=4 SV=1 - [C3GYE6_BACTU]	2.1509	7.41	3	1	1	1	135	14.1051	7.13721
A0RLP6	Adenylosuccinate synthetase OS=Bacillus thuringiensis (strain Al Hakam) GN=purA PE=3 SV=2 - [PURA_BACAH]	2.14777	2.56	8	1	1	1	429	47.3942	5.85889
K0FW47	50S ribosomal protein L23 OS=Bacillus thuringiensis MC28 GN=rplW PE=3 SV=1 - [K0FW47_BACTU]	2.14023	11.39	2	1	1	1	79	9.04385	9.81787
B3VMW2	Choloylglycine hydrolase OS=Bacillus thuringiensis subsp. kurstaki PE=4 SV=1 - [B3VMW2_BACTK]	2.09828	2.44	10	1	1	1	328	36.9322	5.09717
C3DXT1	Uncharacterized protein OS=Bacillus thuringiensis serovar pakistani str. T13001 GN=bthur0005_1600 PE=4 SV=1 - [C3DXT1_BACTU]	2.09318	2.38	17	1	1	1	547	61.2004	8.44092
J3U3V0	Uncharacterized protein OS=Bacillus thuringiensis HD-771 GN=BTG_14530 PE=4 SV=1 - [J3U3V0_BACTU]	2.05629	7.49	8	1	1	1	227	25.901	5.93506
C3CHQ0	Phospholipase, patatin OS=Bacillus thuringiensis Bt407 GN=BTB_c20590 PE=4 SV=1 - [C3CHQ0_BACTU]	2.0498	2.49	8	1	1	1	321	36.7798	8.76318

## Sheet: Cu2
Cu2
Accession	Description	Score	Coverage	# Proteins	# Unique Peptides	# Peptides	# PSMs	# AAs	MW [kDa]	calc. pI
P0A376	Pesticidal crystal protein cry1Ca OS=Bacillus thuringiensis subsp. aizawai GN=cry1Ca PE=2 SV=1 - [CR1CA_BACTA]	526.838	46.17	10	33	43	144	1189	134.702	5.07178
E9K6H7	Cry1Ac OS=Bacillus thuringiensis PE=4 SV=1 - [E9K6H7_BACTU]	496.864	41	79	20	38	145	1178	133.107	5.14795
P19415	Pesticidal crystal protein cry1Da OS=Bacillus thuringiensis subsp. aizawai GN=cry1Da PE=2 SV=1 - [CR1DA_BACTA]	344.389	31.16	22	15	24	100	1165	132.399	5.24951
C3EF72	60 kDa chaperonin OS=Bacillus thuringiensis serovar kurstaki str. T03a001 GN=groL PE=3 SV=1 - [C3EF72_BACTK]	286.313	56.43	22	24	24	75	544	57.37	4.84326
C8CBP2	Insecticidal protein 2 (Fragment) OS=Bacillus thuringiensis PE=4 SV=1 - [C8CBP2_BACTU]	251.255	15.83	13	1	15	79	1150	129.864	5.19873
M4LER1	Neutral protease B OS=Bacillus thuringiensis serovar kurstaki str. HD73 GN=HD73_5406 PE=4 SV=1 - [M4LER1_BACTK]	215.815	41.12	8	20	20	59	591	65.3287	6.354
C3E6D6	Aldehyde dehydrogenase OS=Bacillus thuringiensis serovar pakistani str. T13001 GN=bthur0005_32140 PE=3 SV=1 - [C3E6D6_BACTU]	210.235	46.96	27	20	20	53	494	53.7113	5.65576
A0R8H8	Elongation factor Tu OS=Bacillus thuringiensis (strain Al Hakam) GN=tuf PE=3 SV=1 - [EFTU_BACAH]	180.132	45.57	5	15	15	47	395	42.9119	5.0083
C3F861	Small, acid-soluble spore protein B OS=Bacillus thuringiensis serovar monterrey BGSC 4AJ1 GN=bthur0007_45020 PE=4 SV=1 - [C3F861_BACTU]	149.236	72.31	5	3	3	38	65	6.82149	6.62451
C3ETG1	ATP synthase subunit beta OS=Bacillus thuringiensis serovar kurstaki str. T03a001 GN=atpD PE=3 SV=1 - [C3ETG1_BACTK]	146.951	44.66	11	11	11	33	468	51.0121	5.04639
Q631W4	Acyl-CoA dehydrogenase OS=Bacillus cereus (strain ZK / E33L) GN=acdA PE=3 SV=1 - [Q631W4_BACCZ]	120.996	39.06	1	15	15	31	594	65.5941	5.66846
C3CMB9	Spore coat protein E OS=Bacillus thuringiensis Bt407 GN=cotE PE=4 SV=1 - [C3CMB9_BACTU]	115.836	65.56	7	9	9	25	180	20.3298	4.4751
C3CGH7	Stage IV sporulation protein A OS=Bacillus thuringiensis Bt407 GN=spoIVA PE=3 SV=1 - [C3CGH7_BACTU]	111.312	23.98	7	7	7	30	492	55.5785	4.77979
C3HWZ6	Malate synthase OS=Bacillus thuringiensis IBL 200 GN=bthur0013_10320 PE=4 SV=1 - [C3HWZ6_BACTU]	103.422	41.18	13	10	10	26	425	46.8534	5.61768
C3CHP5	Small acid-soluble spore protein C5 OS=Bacillus thuringiensis Bt407 GN=BTB_c20540 PE=4 SV=1 - [C3CHP5_BACTU]	92.9968	23.53	3	2	2	22	68	7.20755	8.67529
C3HWC4	Small, acid-soluble spore protein B OS=Bacillus thuringiensis IBL 200 GN=bthur0013_7800 PE=4 SV=1 - [C3HWC4_BACTU]	79.0453	22.39	1	2	2	25	67	6.96146	5.87158
C3CCQ3	50S ribosomal protein L10 OS=Bacillus thuringiensis Bt407 GN=rplJ PE=3 SV=1 - [C3CCQ3_BACTU]	70.4271	35.54	4	6	6	19	166	18.0257	5.70654
C3CNM8	6,7-dimethyl-8-ribityllumazine synthase OS=Bacillus thuringiensis Bt407 GN=ribH PE=3 SV=1 - [C3CNM8_BACTU]	69.442	69.28	8	10	10	22	153	16.2685	6.16357
C3CCG9	Inosine-5'-monophosphate dehydrogenase OS=Bacillus thuringiensis Bt407 GN=guaB PE=3 SV=1 - [C3CCG9_BACTU]	67.8035	29.16	10	8	8	17	487	52.4665	6.91748
C3CM38	Transketolase OS=Bacillus thuringiensis Bt407 GN=tkt2 PE=4 SV=1 - [C3CM38_BACTU]	67.2386	12.61	15	6	6	20	666	72.3727	5.07178
A0RKS3	Enolase OS=Bacillus thuringiensis (strain Al Hakam) GN=eno PE=3 SV=1 - [ENO_BACAH]	62.3127	25.06	7	5	5	16	431	46.3893	4.76709
C3DL00	Spore coat protein X OS=Bacillus thuringiensis serovar sotto str. T04001 GN=bthur0004_26370 PE=4 SV=1 - [C3DL00_BACTS]	61.9852	40	8	3	3	17	150	16.2876	5.12256
C3EHX1	Immune inhibitor A OS=Bacillus thuringiensis serovar kurstaki str. T03a001 GN=bthur0006_11780 PE=4 SV=1 - [C3EHX1_BACTK]	60.066	12.64	31	8	8	17	783	85.1294	5.45264
C3ETX6	30S ribosomal protein S6 OS=Bacillus thuringiensis serovar kurstaki str. T03a001 GN=rpsF PE=3 SV=1 - [C3ETX6_BACTK]	58.9124	75	10	5	5	16	96	11.2919	5.57959
C3E6G7	Extracellular solute-binding protein family 5 OS=Bacillus thuringiensis serovar pakistani str. T13001 GN=bthur0005_32450 PE=4 SV=1 - [C3E6G7_BACTU]	58.4607	17.51	28	5	6	16	571	64.2039	8.90967
C3C249	2-methylcitrate dehydratase OS=Bacillus thuringiensis serovar tochigiensis BGSC 4Y1 GN=bthur0001_21330 PE=4 SV=1 - [C3C249_BACTU]	54.5161	19.04	14	4	4	13	478	53.3893	5.63037
C3CIM7	DNA-binding protein HU 1 OS=Bacillus thuringiensis Bt407 GN=hupA PE=3 SV=1 - [C3CIM7_BACTU]	53.3476	85.56	15	4	5	13	90	9.59906	9.12939
C3C946	Aminopeptidase OS=Bacillus thuringiensis serovar tochigiensis BGSC 4Y1 GN=bthur0001_45990 PE=4 SV=1 - [C3C946_BACTU]	51.9068	17.25	8	5	5	13	371	41.7548	5.09717
C3EKF4	Methylmalonate semialdehyde dehydrogenase [acylating] OS=Bacillus thuringiensis serovar kurstaki str. T03a001 GN=iolA PE=3 SV=1 - [C3EKF4_BACTK]	51.0003	35.39	19	10	10	13	486	52.9043	5.40186
M4L1B2	30S ribosomal protein S11 OS=Bacillus thuringiensis serovar kurstaki str. HD73 GN=HD73_0136 PE=4 SV=1 - [M4L1B2_BACTK]	48.2571	65.89	4	5	5	12	129	13.7444	11.5317
A0RL97	ATP synthase subunit alpha OS=Bacillus thuringiensis (strain Al Hakam) GN=atpA PE=3 SV=2 - [ATPA_BACAH]	48.1367	12.95	4	5	5	13	502	54.6097	5.43994
D5TVA1	ATP-dependent protease peptidase OS=Bacillus thuringiensis (strain BMB171) GN=hslV PE=3 SV=1 - [D5TVA1_BACT1]	47.6744	29.41	5	2	2	12	153	16.6396	6.78564
C3CMC5	Stage V sporulation protein S OS=Bacillus thuringiensis Bt407 GN=spoVS PE=4 SV=1 - [C3CMC5_BACTU]	47.5188	87.21	3	6	6	14	86	8.86387	6.62451
A0RDW0	3-hydroxyisobutyrate dehydrogenase OS=Bacillus thuringiensis (strain Al Hakam) GN=BALH_2097 PE=4 SV=1 - [A0RDW0_BACAH]	46.4755	19.93	13	4	4	11	296	32.2835	4.98291
C3HTL5	Small, acid-soluble spore protein C OS=Bacillus thuringiensis serovar pulsiensis BGSC 4CC1 GN=bthur0012_58690 PE=4 SV=1 - [C3HTL5_BACTU]	46.0268	27.08	6	1	1	14	48	5.26369	8.6167
C3I208	Spore coat protein w OS=Bacillus thuringiensis IBL 200 GN=bthur0013_27840 PE=4 SV=1 - [C3I208_BACTU]	45.5362	34.85	3	3	3	13	66	7.73704	6.02393
C3CRL9	Glyceraldehyde-3-phosphate dehydrogenase OS=Bacillus thuringiensis Bt407 GN=gapB1 PE=3 SV=1 - [C3CRL9_BACTU]	45.3429	33.83	4	8	8	11	334	35.7893	5.5542
C3G7D7	Pyruvate dehydrogenase E1 component subunit alpha OS=Bacillus thuringiensis serovar andalousiensis BGSC 4AW1 GN=bthur0009_37390 PE=4 SV=1 - [C3G7D7_BACTU]	44.0282	42.42	8	7	7	13	356	39.6942	5.51611
D5TQK6	Acetyl-CoA acetyltransferase OS=Bacillus thuringiensis (strain BMB171) GN=BMB171_C4940 PE=3 SV=1 - [D5TQK6_BACT1]	43.9629	23.16	21	6	6	13	393	41.0833	5.90967
C3CQ30	Pyruvate kinase OS=Bacillus thuringiensis Bt407 GN=pyk2 PE=3 SV=1 - [C3CQ30_BACTU]	43.6066	8.72	9	5	5	13	585	62.1597	5.37646
D5TLE4	Homogentisate 1,2-dioxygenase OS=Bacillus thuringiensis (strain BMB171) GN=BMB171_C0216 PE=3 SV=1 - [D5TLE4_BACT1]	42.122	27.95	19	5	5	13	390	45.0752	6.68311
C3CPV6	Short chain enoyl-CoA hydratase OS=Bacillus thuringiensis Bt407 GN=bthur0002_43830 PE=3 SV=1 - [C3CPV6_BACTU]	42.1007	41.8	15	6	6	12	244	26.3384	6.30322
A0RJC0	Succinate dehydrogenase subunit A OS=Bacillus thuringiensis (strain Al Hakam) GN=sdhA PE=4 SV=1 - [A0RJC0_BACAH]	42.0267	9.88	14	3	3	10	597	65.951	6.12549
M4L3X2	Asparagine synthetase OS=Bacillus thuringiensis serovar kurstaki str. HD73 GN=HD73_1938 PE=4 SV=1 - [M4L3X2_BACTK]	41.6544	14	9	6	6	9	607	69.4762	6.49365
A0RHE6	Pyruvate ferredoxin oxidoreductase, alpha subunit OS=Bacillus thuringiensis (strain Al Hakam) GN=BALH_3402 PE=4 SV=1 - [A0RHE6_BACAH]	41.2226	11.11	11	3	3	9	585	64.475	5.64307
F0PWU6	Aminotransferase OS=Bacillus thuringiensis subsp. finitimus (strain YBT-020) GN=YBT020_08700 PE=3 SV=1 - [F0PWU6_BACT0]	40.3111	23.83	21	7	7	11	449	50.142	6.02393
C3CM51	Glutamine synthetase OS=Bacillus thuringiensis Bt407 GN=glnA PE=3 SV=1 - [C3CM51_BACTU]	40.2181	25.23	7	6	6	11	444	50.1003	5.22412
D5TTP0	PhaR protein OS=Bacillus thuringiensis (strain BMB171) GN=BMB171_C1159 PE=4 SV=1 - [D5TTP0_BACT1]	39.5465	72.5	19	5	5	9	160	18.4537	5.07178
J3WXT4	Oligopeptide-binding protein oppA OS=Bacillus thuringiensis HD-771 GN=BTG_09805 PE=4 SV=1 - [J3WXT4_BACTU]	39.4528	11.23	20	4	4	10	552	62.9172	7.78174
A0RIT3	Chaperone protein DnaK OS=Bacillus thuringiensis (strain Al Hakam) GN=dnaK PE=3 SV=1 - [DNAK_BACAH]	37.986	13.58	8	6	6	12	611	65.727	4.7417
C3CAW1	3-hydroxybutyryl-CoA dehydrogenase OS=Bacillus thuringiensis serovar tochigiensis BGSC 4Y1 GN=bthur0001_52250 PE=4 SV=1 - [C3CAW1_BACTU]	37.545	18.37	14	4	4	13	283	31.3455	5.59229
C3CGI3	Nucleoside diphosphate kinase OS=Bacillus thuringiensis Bt407 GN=ndk PE=3 SV=1 - [C3CGI3_BACTU]	37.5381	54.05	10	4	4	10	148	16.6314	5.56689
C3CRG4	DNA protection during starvation protein 2 OS=Bacillus thuringiensis Bt407 GN=dps2 PE=3 SV=1 - [C3CRG4_BACTU]	37.5078	21.23	10	3	3	10	146	16.8994	4.80518
Q631K2	ATP-dependent Clp protease proteolytic subunit 2 OS=Bacillus cereus (strain ZK / E33L) GN=clpP2 PE=3 SV=1 - [CLPP2_BACCZ]	36.5391	25.39	2	4	4	9	193	21.4061	5.41455
C3C6E9	Elongation factor Ts OS=Bacillus thuringiensis serovar tochigiensis BGSC 4Y1 GN=tsf PE=3 SV=1 - [C3C6E9_BACTU]	36.4199	42.35	13	5	5	8	255	28.1736	5.60498
C3CRC4	3-ketoacyl-CoA thiolase FadA OS=Bacillus thuringiensis Bt407 GN=fadA PE=3 SV=1 - [C3CRC4_BACTU]	35.8413	26.15	10	6	6	11	390	41.1012	6.12549
M4LGH6	Extracellular solute-binding protein family 5 OS=Bacillus thuringiensis serovar kurstaki str. HD73 GN=HD73_3859 PE=4 SV=1 - [M4LGH6_BACTK]	35.8323	12.94	10	6	6	11	564	63.4827	8.57275
F0PR22	Elongation factor G OS=Bacillus thuringiensis subsp. finitimus (strain YBT-020) GN=fusA PE=3 SV=1 - [F0PR22_BACT0]	35.5696	11.42	13	4	4	10	692	76.2894	4.98291
E5L4Y0	Chitin-binding protein OS=Bacillus thuringiensis GN=cbp21 PE=4 SV=1 - [E5L4Y0_BACTU]	35.2639	34.39	10	6	6	9	189	20.7035	4.69092
M4LDQ2	Aminopeptidase OS=Bacillus thuringiensis serovar kurstaki str. HD73 GN=HD73_5768 PE=4 SV=1 - [M4LDQ2_BACTK]	34.8947	27.68	20	7	7	10	466	50.6903	8.82178
C3DR70	Isocitrate dehydrogenase [NADP] OS=Bacillus thuringiensis serovar sotto str. T04001 GN=bthur0004_44820 PE=3 SV=1 - [C3DR70_BACTS]	33.4963	11.66	8	2	2	6	429	46.9163	5.09717
C3CP50	Superoxide dismutase OS=Bacillus thuringiensis Bt407 GN=sodA1 PE=3 SV=1 - [C3CP50_BACTU]	33.0117	16.26	9	2	2	8	203	22.6161	5.51611
J3WX01	Citrate synthase OS=Bacillus thuringiensis HD-771 GN=BTG_08405 PE=3 SV=1 - [J3WX01_BACTU]	31.6464	27.96	15	6	6	9	372	42.1407	6.26514
C3E760	Polyribonucleotide nucleotidyltransferase OS=Bacillus thuringiensis serovar pakistani str. T13001 GN=pnp PE=3 SV=1 - [C3E760_BACTU]	31.6265	10.67	11	6	6	10	712	78.1786	5.17334
A0RKS6	Phosphoglycerate kinase OS=Bacillus thuringiensis (strain Al Hakam) GN=pgk PE=3 SV=1 - [PGK_BACAH]	31.2948	22.34	12	4	4	9	394	42.2569	5.24951
K0FJZ8	DNA-binding protein HU OS=Bacillus thuringiensis MC28 GN=hup PE=3 SV=1 - [K0FJZ8_BACTU]	30.906	54.44	5	3	3	8	90	9.63619	9.30518
C3F5T8	30S ribosomal protein S2 OS=Bacillus thuringiensis serovar monterrey BGSC 4AJ1 GN=rpsB PE=3 SV=1 - [C3F5T8_BACTU]	30.7439	17.54	4	4	4	9	228	25.9829	9.11475
C3HUE1	DNA-directed RNA polymerase subunit beta OS=Bacillus thuringiensis IBL 200 GN=rpoB PE=3 SV=1 - [C3HUE1_BACTU]	30.7285	7.17	13	5	5	9	1130	126.136	5.08447
A0RK94	Glucose-6-phosphate isomerase OS=Bacillus thuringiensis (strain Al Hakam) GN=pgi PE=3 SV=1 - [G6PI_BACAH]	30.3094	19.11	8	4	4	8	450	50.2994	5.13525
K4LSH1	4-hydroxyphenylpyruvate dioxygenase Hpd OS=Bacillus thuringiensis Bt407 GN=hpd PE=3 SV=1 - [K4LSH1_BACTU]	30.2975	31.72	14	6	6	9	372	42.0674	5.10986
C3BZ07	Ornithine aminotransferase OS=Bacillus thuringiensis serovar tochigiensis BGSC 4Y1 GN=rocD PE=3 SV=1 - [C3BZ07_BACTU]	30.0799	17.42	11	4	4	8	396	43.2012	5.19873
C3H208	Cell wall hydrolase/autolysin OS=Bacillus thuringiensis serovar huazhongensis BGSC 4BD1 GN=bthur0011_24930 PE=4 SV=1 - [C3H208_BACTU]	30.0695	16.39	8	2	2	6	244	26.3615	7.13721
M4L9I3	Oligopeptide transport ATP-binding protein oppF OS=Bacillus thuringiensis serovar kurstaki str. HD73 GN=HD73_1414 PE=4 SV=1 - [M4L9I3_BACTK]	29.978	26.37	12	5	5	9	311	35.2363	8.71924
C3ER38	Uncharacterized protein OS=Bacillus thuringiensis serovar kurstaki str. T03a001 GN=bthur0006_40780 PE=4 SV=1 - [C3ER38_BACTK]	29.5344	32.86	7	5	5	8	213	24.3119	9.78857
A0R8J2	50S ribosomal protein L5 OS=Bacillus thuringiensis (strain Al Hakam) GN=rplE PE=3 SV=1 - [RL5_BACAH]	29.3002	46.75	5	3	3	7	154	17.1731	9.45166
C3I361	Uncharacterized protein OS=Bacillus thuringiensis IBL 200 GN=bthur0013_31920 PE=4 SV=1 - [C3I361_BACTU]	28.9426	19.61	6	3	3	8	311	34.889	5.2876
C3CDB7	Alkyl hydroperoxide reductase subunit C OS=Bacillus thuringiensis Bt407 GN=ahpC PE=4 SV=1 - [C3CDB7_BACTU]	28.46	31.02	4	3	3	8	187	20.6934	4.91943
M4L419	Small acid-soluble spore protein alpha/beta family protein OS=Bacillus thuringiensis serovar kurstaki str. HD73 GN=HD73_1540 PE=4 SV=1 - [M4L419_BACTK]	28.3144	72.13	1	2	2	6	61	6.47639	9.40771
C3CJN9	Acetoin:2,6-dichlorophenolindophenol oxidoreductase subunit beta OS=Bacillus thuringiensis Bt407 GN=bthur0002_25510 PE=4 SV=1 - [C3CJN9_BACTU]	28.2786	15.98	16	4	4	10	338	36.2958	5.12256
C3CCR9	30S ribosomal protein S19 OS=Bacillus thuringiensis Bt407 GN=rpsS PE=3 SV=1 - [C3CCR9_BACTU]	28.0571	52.17	2	5	5	8	92	10.6216	9.99365
D0QZJ3	ThnD OS=Bacillus thuringiensis GN=thnD PE=3 SV=1 - [D0QZJ3_BACTU]	27.0835	9.38	1	1	1	7	288	32.5509	6.18896
C3CN96	Dihydrolipoyl dehydrogenase OS=Bacillus thuringiensis Bt407 GN=pdhD PE=3 SV=1 - [C3CN96_BACTU]	26.7808	11.91	6	3	3	8	470	49.4087	5.36377
C3CNT9	Leucine dehydrogenase OS=Bacillus thuringiensis Bt407 GN=ldh1 PE=3 SV=1 - [C3CNT9_BACTU]	26.6544	17.21	7	4	4	9	366	39.8422	5.2749
C3E7X2	Uncharacterized oxidoreductase yxjF OS=Bacillus thuringiensis serovar pakistani str. T13001 GN=bthur0005_37650 PE=3 SV=1 - [C3E7X2_BACTU]	26.0292	14.73	16	3	3	7	258	27.8176	6.04932
H9NL62	Pyruvate carboxylase (Fragment) OS=Bacillus thuringiensis serovar mexicanensis GN=pycA PE=4 SV=1 - [H9NL62_BACTU]	25.7849	10.97	55	7	7	8	1085	121.505	5.96045
C3HCE7	DNA-directed RNA polymerase subunit beta' OS=Bacillus thuringiensis serovar pulsiensis BGSC 4CC1 GN=rpoC PE=3 SV=1 - [C3HCE7_BACTU]	25.6826	7.87	10	6	6	9	1194	133.211	8.68994
C3EGN7	Uncharacterized protein OS=Bacillus thuringiensis serovar kurstaki str. T03a001 GN=bthur0006_7200 PE=4 SV=1 - [C3EGN7_BACTK]	25.382	45.5	5	4	4	6	189	21.594	5.31299
D5TJY1	Citrate synthase OS=Bacillus thuringiensis (strain BMB171) GN=citZ PE=3 SV=1 - [D5TJY1_BACT1]	25.3322	32.88	12	5	5	8	371	41.8444	5.57959
M4LAX0	Uncharacterized protein OS=Bacillus thuringiensis serovar kurstaki str. HD73 GN=HD73_4070 PE=4 SV=1 - [M4LAX0_BACTK]	24.8758	80.49	7	4	4	6	82	9.37661	4.7417
C3CEV1	Glucanase OS=Bacillus thuringiensis Bt407 GN=yhfE PE=4 SV=1 - [C3CEV1_BACTU]	24.8543	12.61	17	3	3	7	349	38.8656	5.5542
C3DQZ9	Electron transfer flavoprotein subunit alpha OS=Bacillus thuringiensis serovar sotto str. T04001 GN=bthur0004_44090 PE=4 SV=1 - [C3DQZ9_BACTS]	24.8358	18.61	19	3	3	7	274	29.1393	5.31299
K0FLL9	WXG domain protein OS=Bacillus thuringiensis MC28 GN=MC28_1304 PE=4 SV=1 - [K0FLL9_BACTU]	24.6052	17.35	11	1	1	5	98	11.1725	4.97021
C3DKV0	N-acetylmuramoyl-L-alanine amidase OS=Bacillus thuringiensis serovar sotto str. T04001 GN=bthur0004_25850 PE=4 SV=1 - [C3DKV0_BACTS]	24.5138	9.42	3	1	1	7	276	31.5858	8.07471
C3H931	Cell wall hydrolase cwlJ OS=Bacillus thuringiensis serovar huazhongensis BGSC 4BD1 GN=bthur0011_51090 PE=4 SV=1 - [C3H931_BACTU]	23.6798	37.86	9	2	2	5	140	16.0859	9.24658
J3QWA2	Spore coat protein GerQ OS=Bacillus thuringiensis serovar kurstaki str. T03a001 GN=bthur0006_49900 PE=4 SV=1 - [J3QWA2_BACTK]	23.3942	32.17	11	3	3	7	143	16.186	5.99854
K0FMV8	Butyryl-CoA dehydrogenase OS=Bacillus thuringiensis MC28 GN=MC28_1729 PE=3 SV=1 - [K0FMV8_BACTU]	23.3582	22.64	11	5	5	7	371	40.3395	5.79541
C3GA82	3-hydroxyacyl-CoA dehydrogenase/enoyl-CoA hydratase/isomerase OS=Bacillus thuringiensis serovar andalousiensis BGSC 4AW1 GN=bthur0009_47470 PE=4 SV=1 - [C3GA82_BACTU]	23.3491	10.01	17	6	6	7	779	85.9729	7.07861
A0RHK8	Succinyl-CoA ligase [ADP-forming] subunit alpha OS=Bacillus thuringiensis (strain Al Hakam) GN=BALH_3466 PE=3 SV=1 - [A0RHK8_BACAH]	23.1441	28	3	5	5	7	300	31.2359	5.2749
C3BX70	Mature parasite-infected erythrocyte surface antigen OS=Bacillus thuringiensis serovar tochigiensis BGSC 4Y1 GN=bthur0001_3860 PE=4 SV=1 - [C3BX70_BACTU]	22.919	28.65	8	4	4	7	171	19.0674	8.82178
A0RHK9	Succinyl-CoA ligase [ADP-forming] subunit beta OS=Bacillus thuringiensis (strain Al Hakam) GN=sucC PE=3 SV=1 - [SUCC_BACAH]	22.2348	9.59	9	4	4	7	386	41.6086	5.12256
C3CF83	Histidine triad (HIT) protein OS=Bacillus thuringiensis Bt407 GN=hit PE=4 SV=1 - [C3CF83_BACTU]	22.2059	26.39	7	2	2	5	144	16.0732	7.00537
C3BZ34	3-oxoacyl-[acyl-carrier-protein] synthase 2 OS=Bacillus thuringiensis serovar tochigiensis BGSC 4Y1 GN=bthur0001_10560 PE=3 SV=1 - [C3BZ34_BACTU]	22.108	23.79	8	4	4	5	412	43.6588	5.26221
C3C5N7	Aconitate hydratase OS=Bacillus thuringiensis serovar tochigiensis BGSC 4Y1 GN=bthur0001_33800 PE=4 SV=1 - [C3C5N7_BACTU]	21.9699	5.51	15	4	4	7	907	98.9203	5.0083
C3I1P9	Dihydrolipoyl dehydrogenase OS=Bacillus thuringiensis IBL 200 GN=bthur0013_26730 PE=4 SV=1 - [C3I1P9_BACTU]	21.9608	7.47	17	4	4	6	415	44.8963	6.13818
C3BYJ8	Uncharacterized protein OS=Bacillus thuringiensis serovar tochigiensis BGSC 4Y1 GN=bthur0001_8700 PE=4 SV=1 - [C3BYJ8_BACTU]	21.9449	22.48	13	3	3	6	129	14.4934	6.29053
C3CQ59	Putative universal stress protein OS=Bacillus thuringiensis Bt407 GN=BTB_c47770 PE=4 SV=1 - [C3CQ59_BACTU]	21.73	42.76	5	4	4	7	152	16.6998	5.93506
J3XGW3	Branched-chain alpha-keto acid dehydrogenase subunit E2 OS=Bacillus thuringiensis HD-789 GN=BTF1_18155 PE=3 SV=1 - [J3XGW3_BACTU]	21.487	12.15	7	5	5	6	428	45.8431	5.56689
C3FZX2	Tryptophan synthase alpha chain OS=Bacillus thuringiensis serovar andalousiensis BGSC 4AW1 GN=trpA PE=3 SV=1 - [C3FZX2_BACTU]	21.4039	20.93	2	2	3	5	258	28.251	5.13525
C3E9L8	Acetate-CoA ligase OS=Bacillus thuringiensis serovar pakistani str. T13001 GN=bthur0005_43680 PE=4 SV=1 - [C3E9L8_BACTU]	20.9472	5.11	17	2	2	5	528	59.7084	5.80811
Q3EMZ7	Propionyl-CoA carboxylase beta chain OS=Bacillus thuringiensis serovar israelensis ATCC 35646 GN=RBTH_01608 PE=4 SV=1 - [Q3EMZ7_BACTI]	20.7454	8.97	13	3	3	5	468	51.2829	6.37939
C3CKZ5	Uncharacterized protein OS=Bacillus thuringiensis Bt407 GN=BTB_c34200 PE=4 SV=1 - [C3CKZ5_BACTU]	20.0846	22.96	6	4	4	7	257	30.7294	7.66455
C3CPP7	ATP-dependent Clp protease ATP-binding subunit ClpX OS=Bacillus thuringiensis Bt407 GN=clpX PE=3 SV=1 - [C3CPP7_BACTU]	20.0845	13.13	8	3	3	6	419	46.2135	5.0083
C3CNT5	2-oxoisovalerate dehydrogenase subunit beta OS=Bacillus thuringiensis Bt407 GN=bfmBAB PE=4 SV=1 - [C3CNT5_BACTU]	19.2438	13.46	5	2	2	4	327	35.7382	4.99561
C3EEQ5	ATP-dependent zinc metalloprotease FtsH OS=Bacillus thuringiensis serovar kurstaki str. T03a001 GN=ftsH PE=3 SV=1 - [C3EEQ5_BACTK]	19.1774	5.3	6	2	2	5	585	64.5703	5.5542
M4LAV1	Dihydrolipoyllysine-residue acetyltransferase component of acetoin cleaving system OS=Bacillus thuringiensis serovar kurstaki str. HD73 GN=HD73_3216 PE=4 SV=1 - [M4LAV1_BACTK]	18.8772	15.15	17	4	4	6	396	43.0498	6.26514
C3CCU8	50S ribosomal protein L13 OS=Bacillus thuringiensis Bt407 GN=rplM PE=3 SV=1 - [C3CCU8_BACTU]	18.853	26.43	5	2	2	5	140	15.8114	9.75928
C3FUC3	Ornithine carbamoyltransferase OS=Bacillus thuringiensis serovar berliner ATCC 10792 GN=bthur0008_54340 PE=3 SV=1 - [C3FUC3_BACTB]	18.7721	29.68	5	4	4	5	310	34.1803	5.88428
C3BXX8	Thiazole synthase OS=Bacillus thuringiensis serovar tochigiensis BGSC 4Y1 GN=thiG PE=3 SV=1 - [C3BXX8_BACTU]	18.7135	4.69	5	1	1	6	256	27.1553	5.14795
Q63H73	30S ribosomal protein S5 OS=Bacillus cereus (strain ZK / E33L) GN=rpsE PE=3 SV=1 - [RS5_BACCZ]	18.3896	36.14	2	4	4	6	166	17.5187	9.78857
C3FRD1	Deblocking aminopeptidase, M42 OS=Bacillus thuringiensis serovar berliner ATCC 10792 GN=bthur0008_43850 PE=4 SV=1 - [C3FRD1_BACTB]	18.3889	22.44	15	4	4	5	352	38.5108	5.59229
K0G2D9	Hypoxanthine phosphoribosyltransferase OS=Bacillus thuringiensis MC28 GN=MC28_4778 PE=4 SV=1 - [K0G2D9_BACTU]	18.0833	35.75	8	3	3	6	179	20.1076	5.2876
C3EHF3	Malate synthase OS=Bacillus thuringiensis serovar kurstaki str. T03a001 GN=bthur0006_10100 PE=3 SV=1 - [C3EHF3_BACTK]	17.9723	13.61	19	5	5	6	529	60.491	6.21436
Q5ILD0	Putative uncharacterized protein OS=Bacillus phage GIL16c PE=4 SV=1 - [Q5ILD0_9VIRU]	17.7328	23.49	1	2	2	5	166	18.1825	5.10986
C3CVC4	Fructose-bisphosphate aldolase OS=Bacillus thuringiensis Bt407 GN=fba PE=4 SV=1 - [C3CVC4_BACTU]	17.6675	14.04	6	3	3	6	285	30.5994	5.13525
C3CND0	5-methyltetrahydropteroyltriglutamate--homocysteine methyltransferase OS=Bacillus thuringiensis Bt407 GN=metE PE=3 SV=1 - [C3CND0_BACTU]	17.6316	6.04	16	3	3	5	762	87.1985	5.24951
C3BX63	Tellurium resistance protein, TerD OS=Bacillus thuringiensis serovar tochigiensis BGSC 4Y1 GN=bthur0001_3790 PE=4 SV=1 - [C3BX63_BACTU]	17.6136	17.19	9	3	3	5	192	20.7763	4.75439
C3EIK1	Menaquinol-cytochrome c reductase iron-sulfur subunit OS=Bacillus thuringiensis serovar kurstaki str. T03a001 GN=bthur0006_14110 PE=4 SV=1 - [C3EIK1_BACTK]	17.4311	30.67	9	2	2	4	163	18.0121	9.15869
C3HKE1	Small, acid-soluble spore protein B OS=Bacillus thuringiensis serovar pulsiensis BGSC 4CC1 GN=bthur0012_29170 PE=4 SV=1 - [C3HKE1_BACTU]	17.3764	22.81	9	2	2	5	57	6.10705	6.62451
D5TL40	Phosphoenolpyruvate carboxykinase [ATP] OS=Bacillus thuringiensis (strain BMB171) GN=pckA PE=3 SV=1 - [D5TL40_BACT1]	17.3743	11.11	12	3	3	5	495	54.3624	5.40186
J7I1T1	Uncharacterized protein OS=Bacillus thuringiensis HD-771 GN=BTG_33775 PE=4 SV=1 - [J7I1T1_BACTU]	17.2827	18.75	2	2	2	5	80	9.56314	5.99854
C3G7M6	Peptidyl-prolyl cis-trans isomerase OS=Bacillus thuringiensis serovar andalousiensis BGSC 4AW1 GN=bthur0009_38300 PE=3 SV=1 - [C3G7M6_BACTU]	17.0184	29.93	9	3	3	4	137	14.8442	5.45264
C3CNF7	3-hydroxyisobutyrate dehydrogenase OS=Bacillus thuringiensis Bt407 GN=BTB_c41770 PE=4 SV=1 - [C3CNF7_BACTU]	16.9968	19.86	12	3	3	4	292	31.8653	6.354
A0REE1	Uncharacterized protein OS=Bacillus thuringiensis (strain Al Hakam) GN=BALH_2286 PE=4 SV=1 - [A0REE1_BACAH]	16.9176	33.33	10	2	2	4	99	11.2618	10.1255
C3DKY5	Uncharacterized protein OS=Bacillus thuringiensis serovar sotto str. T04001 GN=bthur0004_26210 PE=4 SV=1 - [C3DKY5_BACTS]	16.6024	29.85	5	2	2	4	67	7.58082	4.77979
D5TK71	Cysteine synthase OS=Bacillus thuringiensis (strain BMB171) GN=cysK1 PE=3 SV=1 - [D5TK71_BACT1]	16.3476	7.75	18	2	2	5	271	28.8251	5.5415
A0REE4	Propionyl-CoA carboxylase OS=Bacillus thuringiensis (strain Al Hakam) GN=BALH_2289 PE=4 SV=1 - [A0REE4_BACAH]	16.3438	21.72	13	3	3	4	290	32.1386	6.16357
C3C8H5	Valine--tRNA ligase OS=Bacillus thuringiensis serovar tochigiensis BGSC 4Y1 GN=valS PE=3 SV=1 - [C3C8H5_BACTU]	16.1988	4.27	19	2	2	4	867	99.9352	5.23682
C3DXG9	Uncharacterized protein OS=Bacillus thuringiensis serovar pakistani str. T13001 GN=bthur0005_470 PE=4 SV=1 - [C3DXG9_BACTU]	16.1424	38.75	2	2	2	4	80	9.21184	8.44092
Q3EL98	Dihydroxyacetone kinase family protein OS=Bacillus thuringiensis serovar israelensis ATCC 35646 GN=RBTH_02363 PE=4 SV=1 - [Q3EL98_BACTI]	15.9278	14.86	9	3	3	5	397	43.2579	5.87158
C3C925	Acetyl-coenzyme A synthetase OS=Bacillus thuringiensis serovar tochigiensis BGSC 4Y1 GN=bthur0001_45800 PE=4 SV=1 - [C3C925_BACTU]	15.8624	8.22	12	3	3	5	572	64.2963	5.50342
C3CPT3	Spore germination protein GerE OS=Bacillus thuringiensis Bt407 GN=gerE PE=4 SV=1 - [C3CPT3_BACTU]	15.7856	32.43	1	2	2	5	74	8.51063	9.40771
C3GXZ2	Membrane spanning protein OS=Bacillus thuringiensis serovar huazhongensis BGSC 4BD1 GN=bthur0011_10650 PE=4 SV=1 - [C3GXZ2_BACTU]	15.7247	11.98	6	1	1	4	167	17.3191	4.48779
C3DW92	Response regulator aspartate phosphatase OS=Bacillus thuringiensis serovar sotto str. T04001 GN=bthur0004_63580 PE=4 SV=1 - [C3DW92_BACTS]	15.6356	17.36	4	2	2	5	144	17.0537	7.04932
Q3ERU1	Succinate dehydrogenase iron-sulfur protein OS=Bacillus thuringiensis serovar israelensis ATCC 35646 GN=RBTH_04214 PE=4 SV=1 - [Q3ERU1_BACTI]	15.3242	33.68	10	4	4	4	193	21.3205	8.41162
H9NKS7	Bifunctional phosphoribosylaminoimidazolecarboxamide formyltransferase/IMP cyclohydrolase (Fragment) OS=Bacillus thuringiensis serovar kim GN=purH PE=4 SV=1 - [H9NKS7_BACTU]	15.3018	11.06	8	2	2	3	461	50.0671	5.40186
C3C6F2	ATP-dependent protease ATPase subunit HslU OS=Bacillus thuringiensis serovar tochigiensis BGSC 4Y1 GN=hslU PE=3 SV=1 - [C3C6F2_BACTU]	15.1712	14.25	16	3	3	4	463	52.1503	5.31299
Q3EP64	Zn-dependent hydrolase OS=Bacillus thuringiensis serovar israelensis ATCC 35646 GN=RBTH_08305 PE=4 SV=1 - [Q3EP64_BACTI]	15.1102	9.01	10	3	3	5	466	51.7148	6.88818
C3CQY9	Probable cytosol aminopeptidase OS=Bacillus thuringiensis Bt407 GN=pepA PE=3 SV=1 - [C3CQY9_BACTU]	15.0409	6.48	19	2	2	5	494	53.4793	4.90674
C3CFP5	Spore coat protein OS=Bacillus thuringiensis Bt407 GN=BTB_c12710 PE=4 SV=1 - [C3CFP5_BACTU]	14.9977	29.87	12	2	2	3	154	16.3919	5.19873
C3EYF9	Oligopeptide transport ATP-binding protein oppD OS=Bacillus thuringiensis serovar monterrey BGSC 4AJ1 GN=bthur0007_10610 PE=3 SV=1 - [C3EYF9_BACTU]	14.829	11.24	4	3	3	5	347	38.0649	5.85889
C3C6C4	Aspartate-semialdehyde dehydrogenase OS=Bacillus thuringiensis serovar tochigiensis BGSC 4Y1 GN=asd PE=3 SV=1 - [C3C6C4_BACTU]	14.4909	10.63	11	2	2	4	348	38.0658	5.47803
C3ERH8	Glyceraldehyde-3-phosphate dehydrogenase OS=Bacillus thuringiensis serovar kurstaki str. T03a001 GN=bthur0006_42190 PE=3 SV=1 - [C3ERH8_BACTK]	14.4346	10.32	7	2	2	4	339	37.1424	6.32861
C3EI21	Oligoendopeptidase, M3 OS=Bacillus thuringiensis serovar kurstaki str. T03a001 GN=bthur0006_12310 PE=4 SV=1 - [C3EI21_BACTK]	14.4329	7.98	5	2	2	4	564	66.1282	4.94482
C3HUZ8	Spore coat protein B OS=Bacillus thuringiensis IBL 200 GN=bthur0013_2990 PE=4 SV=1 - [C3HUZ8_BACTU]	14.3359	38.57	4	1	1	3	70	7.89438	9.17334
A0RIL1	Aminomethyltransferase OS=Bacillus thuringiensis (strain Al Hakam) GN=gcvT PE=3 SV=1 - [GCST_BACAH]	14.3129	2.73	8	1	1	5	366	40.196	5.23682
J3UJT9	Stage V sporulation protein M OS=Bacillus thuringiensis HD-789 GN=spoVM PE=4 SV=1 - [J3UJT9_BACTU]	14.112	38.46	1	2	2	5	26	3.08673	10.5649
A0RD34	Exosporium protein B OS=Bacillus thuringiensis (strain Al Hakam) GN=BALH_1806 PE=4 SV=1 - [A0RD34_BACAH]	13.8875	5.56	19	2	2	5	180	21.4953	9.12939
C3EEU4	30S ribosomal protein S7 OS=Bacillus thuringiensis serovar kurstaki str. T03a001 GN=rpsG PE=3 SV=1 - [C3EEU4_BACTK]	13.8751	29.49	4	3	3	4	156	17.8994	10.0376
C3CD45	10 kDa chaperonin OS=Bacillus thuringiensis Bt407 GN=groS PE=3 SV=1 - [C3CD45_BACTU]	13.7605	62.77	5	3	3	4	94	10.0494	4.75439
C3C003	30S ribosomal protein S1 OS=Bacillus thuringiensis serovar tochigiensis BGSC 4Y1 GN=bthur0001_13780 PE=4 SV=1 - [C3C003_BACTU]	13.7016	13.42	12	2	2	4	313	34.5655	5.42725
C3BWX6	Succinate semialdehyde dehydrogenase OS=Bacillus thuringiensis serovar tochigiensis BGSC 4Y1 GN=bthur0001_2910 PE=3 SV=1 - [C3BWX6_BACTU]	13.6446	5.76	21	2	2	3	469	50.7059	5.31299
A0RJP7	30S ribosomal protein S4 OS=Bacillus thuringiensis (strain Al Hakam) GN=rpsD PE=3 SV=1 - [RS4_BACAH]	13.5885	27	8	3	3	4	200	22.982	9.90576
C3CPM8	Rod shape-determining protein MreB OS=Bacillus thuringiensis Bt407 GN=mreB PE=4 SV=1 - [C3CPM8_BACTU]	13.5617	7.96	2	2	2	5	339	36.0377	4.90674
C3I4S1	Dipicolinate synthase subunit B OS=Bacillus thuringiensis IBL 200 GN=bthur0013_37780 PE=3 SV=1 - [C3I4S1_BACTU]	13.5596	30.96	11	3	3	4	197	21.4911	8.38232
C3CK87	Aldolase OS=Bacillus thuringiensis Bt407 GN=BTB_c30960 PE=4 SV=1 - [C3CK87_BACTU]	13.4583	12.69	15	2	2	4	260	28.0714	5.43994
C3CPG9	Uncharacterized protein OS=Bacillus thuringiensis Bt407 GN=BTB_c45320 PE=4 SV=1 - [C3CPG9_BACTU]	13.3425	50	1	2	2	3	42	4.83164	10.7993
A4VCC7	Putative 3-hydroxybutyryl-CoA dehydrogenase OS=Bacillus thuringiensis PE=4 SV=1 - [A4VCC7_BACTU]	13.23	10.64	4	1	1	2	282	31.6101	5.42725
F0PW62	ArsR family transcriptional regulator OS=Bacillus thuringiensis subsp. finitimus (strain YBT-020) GN=YBT020_20985 PE=4 SV=1 - [F0PW62_BACT0]	13.2033	31.25	4	1	1	2	96	10.8379	8.68994
C3CDS5	Protein PrkA OS=Bacillus thuringiensis Bt407 GN=prkA PE=4 SV=1 - [C3CDS5_BACTU]	13.1551	11.89	5	4	4	4	631	73.1114	6.06201
C3EVR6	30S ribosomal protein S8 OS=Bacillus thuringiensis serovar monterrey BGSC 4AJ1 GN=rpsH PE=3 SV=1 - [C3EVR6_BACTU]	13.1531	32.31	2	2	2	3	130	14.643	9.65674
A0RLE6	Arginine--tRNA ligase OS=Bacillus thuringiensis (strain Al Hakam) GN=argS PE=3 SV=1 - [A0RLE6_BACAH]	13.1059	4.14	15	1	1	3	556	62.4896	5.46533
A0RB36	O-methyltransferase OS=Bacillus thuringiensis (strain Al Hakam) GN=BALH_1068 PE=4 SV=1 - [A0RB36_BACAH]	13.0552	9.25	8	2	2	4	281	32.5355	5.24951
C3C8T6	Threonine--tRNA ligase OS=Bacillus thuringiensis serovar tochigiensis BGSC 4Y1 GN=thrS PE=3 SV=1 - [C3C8T6_BACTU]	13.0234	6.67	8	3	3	4	645	73.907	5.52881
C3CQW1	L-lactate dehydrogenase OS=Bacillus thuringiensis Bt407 GN=ldh3 PE=3 SV=1 - [C3CQW1_BACTU]	12.7618	15.29	11	2	2	3	314	34.5707	5.12256
A0RJX2	Leucine--tRNA ligase OS=Bacillus thuringiensis (strain Al Hakam) GN=leuS PE=3 SV=1 - [SYL_BACAH]	12.5972	2.49	12	2	2	4	802	91.2155	5.05908
F2H0P1	50S ribosomal protein L24 OS=Bacillus thuringiensis serovar chinensis CT-43 GN=rplX PE=4 SV=1 - [F2H0P1_BACTU]	12.5516	34.18	2	2	2	4	79	8.66582	9.99365
C3CB05	UPF0447 protein bthur0001_52700 OS=Bacillus thuringiensis serovar tochigiensis BGSC 4Y1 GN=bthur0001_52700 PE=3 SV=1 - [C3CB05_BACTU]	12.3511	12.96	3	2	2	3	247	28.6331	5.03369
A0RJK9	Xaa-Pro aminopeptidase, Metallo peptidase, MEROPS family M24B OS=Bacillus thuringiensis (strain Al Hakam) GN=pepQ PE=4 SV=1 - [A0RJK9_BACAH]	12.3204	13.7	13	3	3	3	365	40.6437	5.2876
K4M1N4	Small, acid-soluble spore protein I OS=Bacillus thuringiensis Bt407 GN=sspI PE=3 SV=1 - [K4M1N4_BACTU]	12.1313	62.32	6	2	2	4	69	7.66786	4.56396
C3F334	Autoinducer 2-binding protein lsrB OS=Bacillus thuringiensis serovar monterrey BGSC 4AJ1 GN=bthur0007_27120 PE=4 SV=1 - [C3F334_BACTU]	12.0962	6.05	18	1	1	3	314	34.5887	8.57275
Q3ERD1	ABC transporter ATP-binding protein OS=Bacillus thuringiensis serovar israelensis ATCC 35646 GN=RBTH_01427 PE=4 SV=1 - [Q3ERD1_BACTI]	12.0535	15.96	12	2	2	4	188	21.739	5.49072
A0RHK1	GTP-sensing transcriptional pleiotropic repressor CodY OS=Bacillus thuringiensis (strain Al Hakam) GN=codY PE=3 SV=1 - [CODY_BACAH]	11.9686	12.74	3	2	2	3	259	28.756	5.12256
D5TP53	Ribonuclease R OS=Bacillus thuringiensis (strain BMB171) GN=vacB PE=3 SV=1 - [D5TP53_BACT1]	11.9666	4.09	14	2	2	3	806	91.7891	6.40479
C3IN12	Polysaccharide deacetylase OS=Bacillus thuringiensis IBL 4222 GN=bthur0014_34860 PE=4 SV=1 - [C3IN12_BACTU]	11.9043	8.29	15	1	1	3	205	23.6683	8.30908
C3GYM0	Superoxide dismutase OS=Bacillus thuringiensis serovar huazhongensis BGSC 4BD1 GN=bthur0011_12930 PE=3 SV=1 - [C3GYM0_BACTU]	11.6397	6.93	13	1	1	3	303	36.2477	5.68115
C3EFU6	Glutamate synthase, large subunit OS=Bacillus thuringiensis serovar kurstaki str. T03a001 GN=bthur0006_4500 PE=4 SV=1 - [C3EFU6_BACTK]	11.6351	3.92	18	3	3	3	1478	162.796	6.49365
K0FW87	Phosphoglucosamine mutase OS=Bacillus thuringiensis MC28 GN=glmM PE=3 SV=1 - [K0FW87_BACTU]	11.5866	16.11	10	3	3	3	447	48.1565	5.021
C3E7M9	Formamidase OS=Bacillus thuringiensis serovar pakistani str. T13001 GN=amiF PE=3 SV=1 - [C3E7M9_BACTU]	11.5538	8.13	8	2	2	4	332	36.7173	5.30029
C3BYT8	Antibiotic biosynthesis monooxygenase OS=Bacillus thuringiensis serovar tochigiensis BGSC 4Y1 GN=bthur0001_9600 PE=4 SV=1 - [C3BYT8_BACTU]	11.4194	17.58	13	1	1	2	165	18.9223	5.40186
C3I6S7	Ribonuclease PH OS=Bacillus thuringiensis IBL 200 GN=rph PE=3 SV=1 - [C3I6S7_BACTU]	11.374	13.47	2	1	1	2	245	26.9839	5.12256
C3CL85	Nitroreductase family protein OS=Bacillus thuringiensis Bt407 GN=BTB_c34500 PE=4 SV=1 - [C3CL85_BACTU]	11.3109	11.06	6	1	1	2	199	22.6464	5.43994
C3EGE7	Glycine oxidase ThiO OS=Bacillus thuringiensis serovar kurstaki str. T03a001 GN=bthur0006_6520 PE=4 SV=1 - [C3EGE7_BACTK]	11.1171	6.53	2	1	1	2	337	37.8044	6.11279
A0R922	Aspartyl/glutamyl-tRNA(Asn/Gln) amidotransferase subunit B OS=Bacillus thuringiensis (strain Al Hakam) GN=gatB PE=3 SV=1 - [GATB_BACAH]	11.0718	2.32	9	1	1	4	475	53.1884	5.22412
C3EHJ1	Uncharacterized protein OS=Bacillus thuringiensis serovar kurstaki str. T03a001 GN=bthur0006_10490 PE=4 SV=1 - [C3EHJ1_BACTK]	11.0043	15.52	1	1	1	3	116	12.4468	9.74463
J7HWL5	Dipicolinate synthase subunit A OS=Bacillus thuringiensis HD-771 GN=BTG_00235 PE=4 SV=1 - [J7HWL5_BACTU]	10.9999	15.54	12	2	2	3	296	32.0889	6.45557
K0FPD0	50S ribosomal protein L29 OS=Bacillus thuringiensis MC28 GN=rpmC PE=3 SV=1 - [K0FPD0_BACTU]	10.9232	40.91	2	2	2	4	66	7.76331	10.2573
C3GCD6	Uncharacterized protein OS=Bacillus thuringiensis serovar andalousiensis BGSC 4AW1 GN=bthur0009_55420 PE=4 SV=1 - [C3GCD6_BACTU]	10.7786	14.12	2	1	1	3	85	10.021	4.56396
M4LCX9	50S ribosomal protein L27 OS=Bacillus thuringiensis serovar kurstaki str. HD73 GN=HD73_4750 PE=4 SV=1 - [M4LCX9_BACTK]	10.7564	15.63	1	1	1	3	96	10.4986	10.4185
C3H439	Extracellular solute-binding protein family 5 OS=Bacillus thuringiensis serovar huazhongensis BGSC 4BD1 GN=bthur0011_32840 PE=4 SV=1 - [C3H439_BACTU]	10.7215	6.23	6	2	2	3	562	63.0182	7.82568
C3CJP0	Acetoin:2,6-dichlorophenolindophenol oxidoreductase subunit alpha OS=Bacillus thuringiensis Bt407 GN=acoA PE=4 SV=1 - [C3CJP0_BACTU]	10.3869	24.27	5	1	1	2	103	12.0097	4.65283
C3DSM7	Triosephosphate isomerase OS=Bacillus thuringiensis serovar sotto str. T04001 GN=tpiA PE=3 SV=1 - [C3DSM7_BACTS]	10.353	10.76	15	2	2	3	251	26.4655	4.98291
D5TKA1	50S ribosomal protein L11 OS=Bacillus thuringiensis (strain BMB171) GN=rplK PE=3 SV=1 - [D5TKA1_BACT1]	10.3272	29.85	3	2	2	3	134	14.1675	8.73389
C3CJ60	Cell wall hydrolase CwlJ OS=Bacillus thuringiensis Bt407 GN=cwlJ1 PE=4 SV=1 - [C3CJ60_BACTU]	10.1872	18.31	5	1	1	2	142	16.6191	6.13818
C3E3Y6	Cytochrome P450 OS=Bacillus thuringiensis serovar pakistani str. T13001 GN=bthur0005_23550 PE=3 SV=1 - [C3E3Y6_BACTU]	10.176	7.06	17	2	2	3	411	46.9845	5.38916
K0FS61	Group-specific protein OS=Bacillus thuringiensis MC28 GN=MC28_3339 PE=4 SV=1 - [K0FS61_BACTU]	10.0352	15.7	4	2	2	3	121	13.5746	6.88818
A0R8I6	30S ribosomal protein S3 OS=Bacillus thuringiensis (strain Al Hakam) GN=rpsC PE=3 SV=1 - [RS3_BACAH]	9.99736	15.98	2	2	2	3	219	24.2792	9.99365
M4L8P5	Uncharacterized protein OS=Bacillus thuringiensis serovar kurstaki str. HD73 GN=HD73_2476 PE=4 SV=1 - [M4L8P5_BACTK]	9.88588	8.87	14	2	2	3	485	54.5735	5.64307
C3CGG8	Uncharacterized protein OS=Bacillus thuringiensis Bt407 GN=BTB_c15410 PE=4 SV=1 - [C3CGG8_BACTU]	9.88202	56.82	2	1	1	2	44	5.19359	9.5249
C3C0Z4	Deoxyribose-phosphate aldolase OS=Bacillus thuringiensis serovar tochigiensis BGSC 4Y1 GN=deoC PE=3 SV=1 - [C3C0Z4_BACTU]	9.79723	14.8	12	2	2	3	223	23.3961	5.16064
A0RLP6	Adenylosuccinate synthetase OS=Bacillus thuringiensis (strain Al Hakam) GN=purA PE=3 SV=2 - [PURA_BACAH]	9.77628	5.59	8	2	2	3	429	47.3942	5.85889
C3CFL8	Oligoendopeptidase F OS=Bacillus thuringiensis Bt407 GN=yjbG1 PE=4 SV=1 - [C3CFL8_BACTU]	9.73812	8.06	15	3	3	3	608	70.1739	4.97021
C3DDJ4	Pyridoxal biosynthesis lyase PdxS OS=Bacillus thuringiensis serovar sotto str. T04001 GN=pdxS PE=3 SV=1 - [C3DDJ4_BACTS]	9.70215	18.31	9	2	2	3	295	31.8552	5.24951
A0R9N0	Alanine dehydrogenase OS=Bacillus thuringiensis (strain Al Hakam) GN=ald PE=3 SV=1 - [A0R9N0_BACAH]	9.60526	13.26	16	3	3	3	377	40.0168	5.26221
C3C9H1	Phage shock protein A, PspA OS=Bacillus thuringiensis serovar tochigiensis BGSC 4Y1 GN=bthur0001_47280 PE=4 SV=1 - [C3C9H1_BACTU]	9.54915	9.5	8	1	1	2	221	25.2729	5.92236
C3C3U8	Chorismate mutase OS=Bacillus thuringiensis serovar tochigiensis BGSC 4Y1 GN=bthur0001_27380 PE=4 SV=1 - [C3C3U8_BACTU]	9.46523	8.1	8	1	1	2	358	39.973	5.93506
C3F2Z2	Uncharacterized protein OS=Bacillus thuringiensis serovar monterrey BGSC 4AJ1 GN=bthur0007_26690 PE=4 SV=1 - [C3F2Z2_BACTU]	9.33475	9.78	2	1	1	2	225	25.871	6.69775
A0R921	Glutamyl-tRNA(Gln) amidotransferase subunit A OS=Bacillus thuringiensis (strain Al Hakam) GN=gatA PE=3 SV=1 - [GATA_BACAH]	9.2965	3.71	12	1	1	2	485	52.2705	5.26221
C3C9X5	Uncharacterized protein OS=Bacillus thuringiensis serovar tochigiensis BGSC 4Y1 GN=bthur0001_48820 PE=4 SV=1 - [C3C9X5_BACTU]	9.26104	5.81	11	2	2	3	430	46.8553	5.43994
D5TLH1	GMP synthase [glutamine-hydrolyzing] OS=Bacillus thuringiensis (strain BMB171) GN=guaA PE=3 SV=1 - [D5TLH1_BACT1]	9.24191	8.15	15	2	2	3	466	51.8902	5.08447
C3ET06	Thioredoxin reductase OS=Bacillus thuringiensis serovar kurstaki str. T03a001 GN=bthur0006_47510 PE=3 SV=1 - [C3ET06_BACTK]	9.21024	7.23	8	2	2	3	318	34.6338	5.40186
C3CMM5	Uridylate kinase OS=Bacillus thuringiensis Bt407 GN=pyrH2 PE=3 SV=1 - [C3CMM5_BACTU]	9.19953	9.17	4	1	1	2	240	25.8564	5.52881
C3DKU8	Uncharacterized protein OS=Bacillus thuringiensis serovar sotto str. T04001 GN=bthur0004_25820 PE=4 SV=1 - [C3DKU8_BACTS]	9.05334	11.59	4	1	1	2	207	23.9702	6.69775
D5TK53	Ribose-phosphate pyrophosphokinase OS=Bacillus thuringiensis (strain BMB171) GN=BMB171_C0045 PE=3 SV=1 - [D5TK53_BACT1]	8.97846	16.8	3	3	3	3	244	26.7374	6.41748
M4L541	Uncharacterized protein OS=Bacillus thuringiensis serovar kurstaki str. HD73 GN=HD73_1141 PE=4 SV=1 - [M4L541_BACTK]	8.9734	21.17	9	2	2	3	137	15.4139	7.12256
C3CR95	FeS cluster assembly protein SufB OS=Bacillus thuringiensis Bt407 GN=sufB PE=4 SV=1 - [C3CR95_BACTU]	8.96611	6.24	4	2	2	3	465	52.5042	5.26221
D5TKX3	Deblocking aminopeptidase OS=Bacillus thuringiensis (strain BMB171) GN=BMB171_C4335 PE=4 SV=1 - [D5TKX3_BACT1]	8.92435	14.29	20	3	3	3	357	39.118	6.55127
C3DRH7	Uncharacterized protein OS=Bacillus thuringiensis serovar sotto str. T04001 GN=bthur0004_45900 PE=4 SV=1 - [C3DRH7_BACTS]	8.92128	6.34	6	1	1	2	284	32.9503	5.93506
C3EMX8	Uncharacterized protein OS=Bacillus thuringiensis serovar kurstaki str. T03a001 GN=bthur0006_29570 PE=4 SV=1 - [C3EMX8_BACTK]	8.88854	24.68	1	1	1	2	77	9.25852	9.20264
M4LA38	Uncharacterized protein OS=Bacillus thuringiensis serovar kurstaki str. HD73 GN=HD73_3785 PE=4 SV=1 - [M4LA38_BACTK]	8.86219	12.64	3	1	1	2	182	20.0154	9.77393
C3CCR8	50S ribosomal protein L2 OS=Bacillus thuringiensis Bt407 GN=rplB PE=3 SV=1 - [C3CCR8_BACTU]	8.80241	18.84	2	3	3	3	276	30.2604	10.7261
C3CNX1	Uncharacterized peptidase yqhT OS=Bacillus thuringiensis Bt407 GN=pepQ PE=4 SV=1 - [C3CNX1_BACTU]	8.76693	15.3	13	2	2	2	353	38.519	5.07178
C3C8Z7	3-oxoacyl-[acyl-carrier protein] reductase OS=Bacillus thuringiensis serovar tochigiensis BGSC 4Y1 GN=bthur0001_45420 PE=4 SV=1 - [C3C8Z7_BACTU]	8.74673	7.14	21	1	1	2	252	28.2535	6.31592
C3CFM5	Probable inorganic polyphosphate/ATP-NAD kinase OS=Bacillus thuringiensis Bt407 GN=ppnK PE=3 SV=1 - [C3CFM5_BACTU]	8.71714	3.46	11	1	1	3	260	29.1269	6.53662
A0R8G8	50S ribosomal protein L1 OS=Bacillus thuringiensis (strain Al Hakam) GN=rplA PE=3 SV=2 - [RL1_BACAH]	8.54377	15.22	9	2	2	3	230	24.466	9.5249
A0REX2	Kynureninase OS=Bacillus thuringiensis (strain Al Hakam) GN=kynU PE=3 SV=1 - [KYNU_BACAH]	8.4212	3.5	13	1	1	2	428	48.6059	6.32861
C3BZZ6	Glutamate dehydrogenase OS=Bacillus thuringiensis serovar tochigiensis BGSC 4Y1 GN=bthur0001_13710 PE=3 SV=1 - [C3BZZ6_BACTU]	8.3873	2.1	5	1	1	3	428	47.5063	6.16357
Q3EUS2	Cysteine--tRNA ligase OS=Bacillus thuringiensis serovar israelensis ATCC 35646 GN=cysS PE=3 SV=1 - [Q3EUS2_BACTI]	8.29504	12.39	16	2	2	2	339	39.1815	6.31592
C3CEI9	Stage V sporulation protein R OS=Bacillus thuringiensis Bt407 GN=spoVR PE=4 SV=1 - [C3CEI9_BACTU]	8.26144	2.77	6	1	1	3	470	55.9531	5.8335
Q3EJI3	Lysine--tRNA ligase OS=Bacillus thuringiensis serovar israelensis ATCC 35646 GN=lysS PE=3 SV=1 - [Q3EJI3_BACTI]	8.23347	4.88	9	1	1	2	430	49.541	5.61768
C3CAT8	Uncharacterized protein OS=Bacillus thuringiensis serovar tochigiensis BGSC 4Y1 GN=bthur0001_52020 PE=4 SV=1 - [C3CAT8_BACTU]	8.13568	5.91	6	2	2	3	203	22.1415	5.60498
C3CNT6	2-oxoisovalerate dehydrogenase subunit alpha OS=Bacillus thuringiensis Bt407 GN=bfmBAA PE=4 SV=1 - [C3CNT6_BACTU]	8.12003	8.47	4	1	1	2	248	27.1936	6.96143
A0R8I5	50S ribosomal protein L22 OS=Bacillus thuringiensis (strain Al Hakam) GN=rplV PE=3 SV=2 - [RL22_BACAH]	8.07589	23.89	3	2	2	3	113	12.5009	10.4331
M4LFS9	Uncharacterized protein OS=Bacillus thuringiensis serovar kurstaki str. HD73 GN=HD73_3559 PE=4 SV=1 - [M4LFS9_BACTK]	8.01834	6.71	22	1	1	2	298	34.0243	5.22412
Q3ERF7	RNA polymerase sigma factor OS=Bacillus thuringiensis serovar israelensis ATCC 35646 GN=RBTH_00721 PE=3 SV=1 - [Q3ERF7_BACTI]	8.01323	3.73	6	1	1	3	268	31.0014	5.45264
M4L7P3	Uncharacterized protein OS=Bacillus thuringiensis serovar kurstaki str. HD73 GN=HD73_2116 PE=4 SV=1 - [M4L7P3_BACTK]	8.00679	10.55	19	1	1	2	199	22.9266	5.30029
Q5XWX3	Phosphate acetyltransferase (Fragment) OS=Bacillus thuringiensis subsp. sotto GN=pta PE=4 SV=1 - [Q5XWX3_BACTS]	8.00162	29.71	12	2	2	3	138	15.0356	5.17334
C3DJG1	Arginyl-tRNA synthetase 2 OS=Bacillus thuringiensis serovar sotto str. T04001 GN=bthur0004_20090 PE=4 SV=1 - [C3DJG1_BACTS]	7.99732	4.37	19	1	1	2	481	55.2629	5.04639
C3IAD4	N-hydroxyarylamine O-acetyltransferase OS=Bacillus thuringiensis IBL 200 GN=bthur0013_57340 PE=3 SV=1 - [C3IAD4_BACTU]	7.96899	4.38	4	1	1	3	251	28.8938	6.87354
C3E8E3	Transcriptional regulator MntR OS=Bacillus thuringiensis serovar pakistani str. T13001 GN=mntR PE=3 SV=1 - [C3E8E3_BACTU]	7.95707	9.49	8	1	1	2	137	16.0723	5.14795
C3ESL4	Uncharacterized protein OS=Bacillus thuringiensis serovar kurstaki str. T03a001 GN=bthur0006_46080 PE=3 SV=1 - [C3ESL4_BACTK]	7.89499	6.51	5	1	1	3	261	29.0115	4.729
M4LH22	Calcium-translocating P-type ATPase, PMCA-type OS=Bacillus thuringiensis serovar kurstaki str. HD73 GN=HD73_4159 PE=4 SV=1 - [M4LH22_BACTK]	7.79056	4.52	18	2	2	2	907	98.964	9.0708
A0R8I7	50S ribosomal protein L16 OS=Bacillus thuringiensis (strain Al Hakam) GN=rplP PE=3 SV=2 - [RL16_BACAH]	7.47571	27.08	2	2	2	2	144	16.1616	10.5063
M4L6B3	Thioredoxin OS=Bacillus thuringiensis serovar kurstaki str. HD73 GN=HD73_1616 PE=4 SV=1 - [M4L6B3_BACTK]	7.459	12.5	2	1	1	2	184	21.4036	4.60205
M4LBA0	Uncharacterized protein OS=Bacillus thuringiensis serovar kurstaki str. HD73 GN=HD73_3391 PE=4 SV=1 - [M4LBA0_BACTK]	7.4403	21.7	6	1	1	2	106	11.2846	5.24951
Q71RK9	Small acid-soluble protein gamma-type OS=Bacillus thuringiensis subsp. galleriae GN=sspE PE=4 SV=1 - [Q71RK9_BACTG]	7.38601	31.18	3	2	2	2	93	9.6656	9.27588
D5TVL3	Cytochrome c oxidase polypeptide I OS=Bacillus thuringiensis (strain BMB171) GN=ctaD PE=3 SV=1 - [D5TVL3_BACT1]	7.3767	4.97	11	1	1	2	322	36.0164	7.35693
A0RB53	UPF0477 protein BALH_1087 OS=Bacillus thuringiensis (strain Al Hakam) GN=BALH_1087 PE=3 SV=1 - [Y1087_BACAH]	7.25212	17.44	7	2	2	2	172	19.8652	6.80029
K4M143	UPF0297 protein BTB_c45270 OS=Bacillus thuringiensis Bt407 GN=BTB_c45270 PE=3 SV=1 - [K4M143_BACTU]	7.23916	25	4	1	1	2	88	10.3093	6.16357
C3C7B3	ADP-ribose pyrophosphatase OS=Bacillus thuringiensis serovar tochigiensis BGSC 4Y1 GN=bthur0001_39600 PE=3 SV=1 - [C3C7B3_BACTU]	7.20414	6.7	6	1	1	2	179	20.0774	4.83057
A0RDV9	Acyl-CoA dehydrogenase OS=Bacillus thuringiensis (strain Al Hakam) GN=mmgC PE=3 SV=1 - [A0RDV9_BACAH]	7.17664	3.16	12	1	1	2	569	63.5767	5.65576
A0R8H9	30S ribosomal protein S10 OS=Bacillus thuringiensis (strain Al Hakam) GN=rpsJ PE=3 SV=1 - [RS10_BACAH]	7.13852	16.67	2	1	1	2	102	11.6764	9.64209
F0PZ57	Electron transfer flavoprotein, beta subunit OS=Bacillus thuringiensis subsp. finitimus (strain YBT-020) GN=YBT020_22235 PE=4 SV=1 - [F0PZ57_BACT0]	7.12687	3.5	3	1	1	3	257	28.1866	4.43701
C3DJ67	Uncharacterized protein OS=Bacillus thuringiensis serovar sotto str. T04001 GN=bthur0004_19980 PE=4 SV=1 - [C3DJ67_BACTS]	7.01707	5.6	4	1	1	2	357	41.8695	6.23975
C3CBA8	DNA polymerase III subunit beta OS=Bacillus thuringiensis serovar tochigiensis BGSC 4Y1 GN=bthur0001_53730 PE=3 SV=1 - [C3CBA8_BACTU]	6.9628	5.54	9	2	2	2	379	42.5494	5.30029
C3CEM4	CotJA protein OS=Bacillus thuringiensis Bt407 GN=BTB_c08930 PE=4 SV=1 - [C3CEM4_BACTU]	6.7752	26.98	4	1	1	2	63	7.3727	9.0415
D5TMC5	4-aminobutyrate aminotransferase OS=Bacillus thuringiensis (strain BMB171) GN=gabT PE=3 SV=1 - [D5TMC5_BACT1]	6.7592	3.3	16	1	1	2	454	49.7365	6.11279
M4L738	Aminoacyl-histidine dipeptidase OS=Bacillus thuringiensis serovar kurstaki str. HD73 GN=HD73_2705 PE=4 SV=1 - [M4L738_BACTK]	6.57389	18.52	2	1	1	2	81	9.1587	5.36377
A0RBV9	GTPase Der OS=Bacillus thuringiensis (strain Al Hakam) GN=der PE=3 SV=1 - [DER_BACAH]	6.52767	8.03	1	2	2	2	436	48.5883	5.68115
C3CII3	Thioredoxin OS=Bacillus thuringiensis Bt407 GN=ydbP PE=4 SV=1 - [C3CII3_BACTU]	6.51615	10.58	10	1	1	2	104	12.1878	4.44971
M4LES6	Iojap-like ribosome-associated protein OS=Bacillus thuringiensis serovar kurstaki str. HD73 GN=HD73_4636 PE=4 SV=1 - [M4LES6_BACTK]	6.49967	10.17	1	1	1	2	118	13.5518	4.97021
C3CF82	General stress protein OS=Bacillus thuringiensis Bt407 GN=BTB_c11060 PE=4 SV=1 - [C3CF82_BACTU]	6.46604	24.17	10	1	1	2	120	13.253	8.5874
C3I231	Uncharacterized protein OS=Bacillus thuringiensis IBL 200 GN=bthur0013_28080 PE=4 SV=1 - [C3I231_BACTU]	6.44981	14.58	3	1	1	2	144	15.756	5.03369
C3CCN6	Negative regulator of genetic competence OS=Bacillus thuringiensis Bt407 GN=clpC PE=3 SV=1 - [C3CCN6_BACTU]	6.41153	2.71	10	1	1	2	811	90.4849	6.45557
C3C250	Carboxyvinyl-carboxyphosphonate phosphorylmutase OS=Bacillus thuringiensis serovar tochigiensis BGSC 4Y1 GN=bthur0001_21340 PE=4 SV=1 - [C3C250_BACTU]	6.29588	10.6	11	2	2	2	302	32.9559	4.88135
Q3EJA9	Nucleoside-binding protein OS=Bacillus thuringiensis serovar israelensis ATCC 35646 GN=RBTH_00416 PE=4 SV=1 - [Q3EJA9_BACTI]	6.27691	5.05	10	1	1	2	317	34.6028	7.34229
J3XCE4	Uncharacterized protein OS=Bacillus thuringiensis HD-789 GN=BTF1_09405 PE=4 SV=1 - [J3XCE4_BACTU]	6.22308	4.47	15	1	1	2	358	40.4314	6.15088
A0RDS3	4-acetamidobutyryl-CoA deacetylase OS=Bacillus thuringiensis (strain Al Hakam) GN=argE PE=4 SV=1 - [A0RDS3_BACAH]	6.20083	2.61	13	1	1	2	422	47.0518	5.08447
C3CLV7	CoA binding domain containing protein OS=Bacillus thuringiensis Bt407 GN=yneT PE=4 SV=1 - [C3CLV7_BACTU]	6.18826	10.95	8	2	2	2	137	15.6301	5.24951
D5TJC5	D-alanine aminotransferase OS=Bacillus thuringiensis (strain BMB171) GN=dat1 PE=3 SV=1 - [D5TJC5_BACT1]	6.17218	6.4	19	1	1	2	172	20.3274	7.12256
C3CN98	Pyruvate dehydrogenase E1 component subunit beta OS=Bacillus thuringiensis Bt407 GN=pdhB PE=4 SV=1 - [C3CN98_BACTU]	6.15988	19.08	4	2	2	2	325	35.1912	4.85596
A0R8H0	50S ribosomal protein L7/L12 OS=Bacillus thuringiensis (strain Al Hakam) GN=rplL PE=3 SV=1 - [RL7_BACAH]	6.12898	10.08	2	1	1	2	119	12.5098	4.70361
C3CSL0	30S ribosomal protein S18 OS=Bacillus thuringiensis Bt407 GN=rpsR PE=3 SV=1 - [C3CSL0_BACTU]	6.1075	17.19	3	1	1	2	64	7.38706	10.4771
A0R891	Serine--tRNA ligase OS=Bacillus thuringiensis (strain Al Hakam) GN=serS PE=3 SV=1 - [SYS_BACAH]	6.06528	2.36	9	1	1	2	424	48.7138	5.30029
A0RL96	ATP synthase gamma chain OS=Bacillus thuringiensis (strain Al Hakam) GN=atpG PE=3 SV=1 - [ATPG_BACAH]	6.0532	15.38	2	2	2	2	286	31.5862	7.06396
D5TJX4	DNA polymerase OS=Bacillus thuringiensis (strain BMB171) GN=polA PE=3 SV=1 - [D5TJX4_BACT1]	6.02988	3.19	22	1	1	1	877	99.3499	5.10986
A0RAS4	Ferrochelatase OS=Bacillus thuringiensis (strain Al Hakam) GN=hemH PE=3 SV=1 - [A0RAS4_BACAH]	6.0215	3.22	15	1	1	2	311	35.3217	5.05908
A0R8L3	30S ribosomal protein S9 OS=Bacillus thuringiensis (strain Al Hakam) GN=rpsI PE=3 SV=1 - [RS9_BACAH]	5.99	9.23	1	1	1	2	130	14.4819	10.8286
C3EEU8	50S ribosomal protein L3 OS=Bacillus thuringiensis serovar kurstaki str. T03a001 GN=rplC PE=3 SV=1 - [C3EEU8_BACTK]	5.94803	9.05	4	2	2	2	199	21.5235	9.86182
C3DF69	2-amino-3-ketobutyrate coenzyme A ligase OS=Bacillus thuringiensis serovar sotto str. T04001 GN=bthur0004_5850 PE=3 SV=1 - [C3DF69_BACTS]	5.94191	10.61	12	2	2	2	396	43.1063	6.02393
A0RJF8	Phenylalanine--tRNA ligase beta subunit OS=Bacillus thuringiensis (strain Al Hakam) GN=pheT PE=3 SV=1 - [A0RJF8_BACAH]	5.87692	2.07	14	1	1	2	532	58.0491	5.47803
C3IB89	Uncharacterized protein OS=Bacillus thuringiensis IBL 200 GN=bthur0013_60630 PE=4 SV=1 - [C3IB89_BACTU]	5.85676	52.63	1	2	2	2	57	6.06129	9.70068
C3BZ13	Catalase OS=Bacillus thuringiensis serovar tochigiensis BGSC 4Y1 GN=bthur0001_10350 PE=3 SV=1 - [C3BZ13_BACTU]	5.84889	1.84	13	1	1	2	488	55.8676	6.34131
C3CD32	Alanine racemase OS=Bacillus thuringiensis Bt407 GN=alr1 PE=3 SV=1 - [C3CD32_BACTU]	5.84883	3.34	7	1	1	2	389	43.6448	5.60498
A0RBN3	Sulfate adenylyltransferase OS=Bacillus thuringiensis (strain Al Hakam) GN=sat PE=3 SV=1 - [SAT_BACAH]	5.79857	2.91	16	1	1	2	378	42.5479	5.43994
C3CST4	Prophage LambdaSa2, site-specific recombinase, phage integrase OS=Bacillus thuringiensis Bt407 GN=bthur0002_54180 PE=4 SV=1 - [C3CST4_BACTU]	5.78028	10.17	2	1	1	2	177	21.2355	9.92041
C3C882	MaoC OS=Bacillus thuringiensis serovar tochigiensis BGSC 4Y1 GN=bthur0001_42840 PE=4 SV=1 - [C3C882_BACTU]	5.7768	8	9	1	1	2	125	14.2692	5.78271
C3DPD9	Maltosaccharide ABC transporter, maltosaccharide-binding protein OS=Bacillus thuringiensis serovar sotto str. T04001 GN=bthur0004_38450 PE=4 SV=1 - [C3DPD9_BACTS]	5.76433	3.76	11	1	1	2	399	44.1544	6.34131
C3CLG3	Putative deacetylase YojG OS=Bacillus thuringiensis Bt407 GN=yojG PE=4 SV=1 - [C3CLG3_BACTU]	5.76303	9.55	3	1	1	2	220	24.8827	6.22705
Q3EUT8	S-adenosylmethionine synthase OS=Bacillus thuringiensis serovar israelensis ATCC 35646 GN=metK PE=3 SV=1 - [Q3EUT8_BACTI]	5.72561	8.16	9	2	2	2	392	42.5838	5.36377
C3G837	Probable glycine dehydrogenase [decarboxylating] subunit 1 OS=Bacillus thuringiensis serovar andalousiensis BGSC 4AW1 GN=gcvPA PE=3 SV=1 - [C3G837_BACTU]	5.70176	3.64	10	1	1	2	440	48.4797	5.84619
Q3ERR2	DNA gyrase subunit A OS=Bacillus thuringiensis serovar israelensis ATCC 35646 GN=RBTH_03529 PE=4 SV=1 - [Q3ERR2_BACTI]	5.57767	2.46	13	1	1	2	448	50.5183	7.78174
Q3EK26	OXALATE DECARBOXYLASE OS=Bacillus thuringiensis serovar israelensis ATCC 35646 GN=RBTH_02076 PE=4 SV=1 - [Q3EK26_BACTI]	5.53982	27.78	7	1	1	1	108	12.395	5.89697
K0FUA5	2-ketogluconate reductase OS=Bacillus thuringiensis MC28 GN=MC28_4171 PE=3 SV=1 - [K0FUA5_BACTU]	5.53055	3.75	10	1	1	2	320	35.8545	5.56689
C3BX86	Uncharacterized protein OS=Bacillus thuringiensis serovar tochigiensis BGSC 4Y1 GN=bthur0001_4020 PE=4 SV=1 - [C3BX86_BACTU]	5.48975	15.17	12	1	1	2	145	16.7725	6.88818
C3EKF6	Enoyl-CoA hydratase OS=Bacillus thuringiensis serovar kurstaki str. T03a001 GN=bthur0006_20730 PE=4 SV=1 - [C3EKF6_BACTK]	5.43451	8.83	1	1	1	1	351	39.5219	5.03369
C3CR17	Phage protein OS=Bacillus thuringiensis Bt407 GN=BTB_c51200 PE=4 SV=1 - [C3CR17_BACTU]	5.41448	6.64	4	1	1	2	211	23.442	5.19873
C3CAV5	Uncharacterized protein OS=Bacillus thuringiensis serovar tochigiensis BGSC 4Y1 GN=bthur0001_52190 PE=4 SV=1 - [C3CAV5_BACTU]	5.40214	6.9	13	1	1	2	174	19.3239	4.79248
C3CGP1	Putative 3-mercaptopyruvate sulfurtransferase SseA OS=Bacillus thuringiensis Bt407 GN=sseA PE=4 SV=1 - [C3CGP1_BACTU]	5.40195	12.27	18	2	2	2	277	31.5916	4.94482
C3DJX0	Uncharacterized protein OS=Bacillus thuringiensis serovar sotto str. T04001 GN=bthur0004_22530 PE=4 SV=1 - [C3DJX0_BACTS]	5.19582	2.07	21	1	1	2	483	55.9012	6.43018
C3CQ74	Probable thiol peroxidase OS=Bacillus thuringiensis Bt407 GN=tpx PE=3 SV=1 - [C3CQ74_BACTU]	5.18667	8.43	5	1	1	2	166	17.9111	5.17334
C3CKM1	Uncharacterized protein OS=Bacillus thuringiensis Bt407 GN=ycaC1 PE=4 SV=1 - [C3CKM1_BACTU]	5.17412	15.42	5	1	1	1	214	23.3537	5.10986
C3CR89	DNA-binding protein OS=Bacillus thuringiensis Bt407 GN=BTB_c51960 PE=4 SV=1 - [C3CR89_BACTU]	5.17112	8.81	6	1	1	2	159	18.1312	5.12256
C3BZX3	Uncharacterized protein OS=Bacillus thuringiensis serovar tochigiensis BGSC 4Y1 GN=bthur0001_13480 PE=4 SV=1 - [C3BZX3_BACTU]	5.09416	13.84	7	1	1	1	159	18.7363	5.74463
C3E724	Putative competence-damage inducible protein OS=Bacillus thuringiensis serovar pakistani str. T13001 GN=cinA PE=3 SV=1 - [C3E724_BACTU]	5.07136	5.34	6	2	2	2	412	45.4776	5.52881
C3DW00	Uncharacterized protein OS=Bacillus thuringiensis serovar sotto str. T04001 GN=bthur0004_62570 PE=4 SV=1 - [C3DW00_BACTS]	5.02744	16.67	3	1	1	2	84	9.84606	9.01221
J3UJH0	Triple helix repeat-containing collagen OS=Bacillus thuringiensis HD-789 GN=BTF1_16600 PE=4 SV=1 - [J3UJH0_BACTU]	4.99073	9.42	5	1	1	2	223	21.7521	4.729
C3CRL6	2,3-bisphosphoglycerate-independent phosphoglycerate mutase OS=Bacillus thuringiensis Bt407 GN=gpmI PE=3 SV=1 - [C3CRL6_BACTU]	4.93761	5.97	11	1	1	1	452	49.9248	4.93213
A0RDP6	Alcohol dehydrogenase, zinc-containing protein OS=Bacillus thuringiensis (strain Al Hakam) GN=BALH_2027 PE=3 SV=1 - [A0RDP6_BACAH]	4.92978	8.41	13	2	2	2	345	36.7165	5.12256
C3EFI2	Metal-dependent hydrolase OS=Bacillus thuringiensis serovar kurstaki str. T03a001 GN=bthur0006_3340 PE=4 SV=1 - [C3EFI2_BACTK]	4.9125	4.29	17	1	1	2	210	23.4049	4.86865
J3XFJ0	Uncharacterized protein OS=Bacillus thuringiensis HD-789 GN=BTF1_15425 PE=4 SV=1 - [J3XFJ0_BACTU]	4.85185	12.84	9	1	1	2	109	13.3026	7.41553
C3H565	Methionyl-tRNA formyltransferase OS=Bacillus thuringiensis serovar huazhongensis BGSC 4BD1 GN=fmt PE=3 SV=1 - [C3H565_BACTU]	4.82714	5.84	9	1	1	2	308	33.997	5.37646
C3CRQ9	UPF0145 protein BTB_c53720/bthur0002_50390 OS=Bacillus thuringiensis Bt407 GN=BTB_c53720 PE=3 SV=1 - [C3CRQ9_BACTU]	4.8262	41.75	15	2	2	2	103	11.1888	5.0083
C3GYE6	Uncharacterized protein OS=Bacillus thuringiensis serovar huazhongensis BGSC 4BD1 GN=bthur0011_12190 PE=4 SV=1 - [C3GYE6_BACTU]	4.82468	7.41	3	1	1	2	135	14.1051	7.13721
C3EJK8	Peptidoglycan N-acetylglucosamine deacetylase OS=Bacillus thuringiensis serovar kurstaki str. T03a001 GN=bthur0006_17700 PE=4 SV=1 - [C3EJK8_BACTK]	4.76205	4.12	16	1	1	2	267	30.5243	6.65381
C3CR56	NADH dehydrogenase OS=Bacillus thuringiensis Bt407 GN=yutJ PE=4 SV=1 - [C3CR56_BACTU]	4.67823	4.21	10	1	1	1	356	40.0249	6.75635
C3CE45	Probable transaldolase OS=Bacillus thuringiensis Bt407 GN=tal1 PE=3 SV=1 - [C3CE45_BACTU]	4.64387	7.91	9	1	1	1	215	23.0752	5.57959
C3EKS1	Uncharacterized protein OS=Bacillus thuringiensis serovar kurstaki str. T03a001 GN=bthur0006_21900 PE=4 SV=1 - [C3EKS1_BACTK]	4.62026	54	1	1	1	1	50	5.6746	9.71533
C3CRH7	NAD-dependent epimerase/dehydratase OS=Bacillus thuringiensis Bt407 GN=ywnB PE=4 SV=1 - [C3CRH7_BACTU]	4.57809	12.74	15	1	1	1	212	22.7808	5.17334
D5TWD1	Anti-sigma F factor antagonist OS=Bacillus thuringiensis (strain BMB171) GN=spoIIAA PE=4 SV=1 - [D5TWD1_BACT1]	4.57006	23.08	7	1	1	2	39	4.21127	7.18115
M4LAN5	Spore coat protein OS=Bacillus thuringiensis serovar kurstaki str. HD73 GN=HD73_1789 PE=4 SV=1 - [M4LAN5_BACTK]	4.55988	20.83	16	1	1	1	96	10.9381	9.61279
A0RLA2	Uracil phosphoribosyltransferase OS=Bacillus thuringiensis (strain Al Hakam) GN=upp PE=3 SV=1 - [UPP_BACAH]	4.5568	3.83	4	1	1	2	209	22.8873	6.13818
C3C706	Uncharacterized protein OS=Bacillus thuringiensis serovar tochigiensis BGSC 4Y1 GN=bthur0001_38520 PE=4 SV=1 - [C3C706_BACTU]	4.5043	14.1	6	1	1	2	78	8.50018	8.45557
Q3ETQ7	Transcription elongation factor OS=Bacillus thuringiensis serovar israelensis ATCC 35646 GN=RBTH_04599 PE=3 SV=1 - [Q3ETQ7_BACTI]	4.48415	15.89	12	1	1	1	151	17.2368	4.97021
Q3EPR2	Thioredoxin OS=Bacillus thuringiensis serovar israelensis ATCC 35646 GN=RBTH_02731 PE=4 SV=1 - [Q3EPR2_BACTI]	4.41747	31.43	3	1	1	2	35	3.86915	8.57275
C3C7B2	Acetyltransferase, GNAT OS=Bacillus thuringiensis serovar tochigiensis BGSC 4Y1 GN=bthur0001_39590 PE=4 SV=1 - [C3C7B2_BACTU]	4.40645	8.74	9	1	1	1	183	20.9257	5.16064
C3DXT1	Uncharacterized protein OS=Bacillus thuringiensis serovar pakistani str. T13001 GN=bthur0005_1600 PE=4 SV=1 - [C3DXT1_BACTU]	4.40167	2.38	17	1	1	2	547	61.2004	8.44092
Q63H75	50S ribosomal protein L6 OS=Bacillus cereus (strain ZK / E33L) GN=rplF PE=3 SV=1 - [RL6_BACCZ]	4.34686	5.03	3	1	1	2	179	19.4605	9.59814
C3C7F4	Uncharacterized protein OS=Bacillus thuringiensis serovar tochigiensis BGSC 4Y1 GN=bthur0001_40160 PE=3 SV=1 - [C3C7F4_BACTU]	4.27428	10.31	17	1	1	2	194	21.7052	6.04932
C3GUQ6	Methyltransferase OS=Bacillus thuringiensis serovar pondicheriensis BGSC 4BA1 GN=bthur0010_60480 PE=4 SV=1 - [C3GUQ6_BACTU]	4.25899	3.35	2	1	1	2	269	31.2969	5.89697
C3IA84	L-lactate dehydrogenase OS=Bacillus thuringiensis IBL 200 GN=ldh PE=3 SV=1 - [C3IA84_BACTU]	4.23533	11.15	3	1	1	1	314	35.0458	5.41455
C3CGJ2	Menaquinol-cytochrome c reductase cytochrome b/c subunit OS=Bacillus thuringiensis Bt407 GN=qcrC PE=4 SV=1 - [C3CGJ2_BACTU]	4.15923	4.31	6	1	1	2	255	28.2397	9.17334
C3DHP0	Aspartate aminotransferase OS=Bacillus thuringiensis serovar sotto str. T04001 GN=bthur0004_14660 PE=4 SV=1 - [C3DHP0_BACTS]	4.15432	15.46	10	1	1	1	207	22.7667	5.09717
F0PWJ7	Hydroxyethylthiazole kinase OS=Bacillus thuringiensis subsp. finitimus (strain YBT-020) GN=thiM PE=3 SV=1 - [F0PWJ7_BACT0]	4.14896	8.96	14	1	1	1	268	28.1078	4.94482
C3BZ19	UPF0234 protein bthur0001_10410 OS=Bacillus thuringiensis serovar tochigiensis BGSC 4Y1 GN=bthur0001_10410 PE=3 SV=1 - [C3BZ19_BACTU]	4.10142	7.98	7	1	1	1	163	18.418	9.15869
A0RHI4	Translation initiation factor IF-2 OS=Bacillus thuringiensis (strain Al Hakam) GN=infB PE=3 SV=2 - [IF2_BACAH]	4.08781	2.62	4	1	1	1	686	75.6773	5.12256
C3EH08	Dihydroxyacetone kinase OS=Bacillus thuringiensis serovar kurstaki str. T03a001 GN=bthur0006_8650 PE=4 SV=1 - [C3EH08_BACTK]	4.07091	40	15	1	1	1	60	6.35929	8.17725
C3CQM3	ABC transporter substrate-binding protein OS=Bacillus thuringiensis Bt407 GN=bthur0002_46530 PE=4 SV=1 - [C3CQM3_BACTU]	4.03669	4.62	19	1	1	1	325	35.8565	6.56592
J3UK96	Stage 0 sporulation protein A OS=Bacillus thuringiensis HD-789 GN=BTF1_19260 PE=4 SV=1 - [J3UK96_BACTU]	4.00933	9.09	9	1	1	1	264	29.3663	7.18115
D5TJY7	Acetyl-CoA carboxylase subunit beta OS=Bacillus thuringiensis (strain BMB171) GN=accD PE=3 SV=1 - [D5TJY7_BACT1]	3.97343	6.25	15	1	1	1	208	22.6755	5.30029
A0RLC6	Butyryl-CoA dehydrogenase OS=Bacillus thuringiensis (strain Al Hakam) GN=acdA PE=3 SV=1 - [A0RLC6_BACAH]	3.95704	16.67	16	1	1	1	144	15.7389	6.12549
C3I078	Asparagine synthetase OS=Bacillus thuringiensis IBL 200 GN=bthur0013_21460 PE=4 SV=1 - [C3I078_BACTU]	3.9249	5.31	3	1	1	1	584	67.176	5.41455
C3CI04	Putative spore protein YtfJ OS=Bacillus thuringiensis Bt407 GN=ytfJ2 PE=4 SV=1 - [C3CI04_BACTU]	3.80409	13.48	3	1	1	1	141	14.9095	5.22412
C3EWI4	Stress response protein SCP2 OS=Bacillus thuringiensis serovar monterrey BGSC 4AJ1 GN=bthur0007_3800 PE=4 SV=1 - [C3EWI4_BACTU]	3.8009	6.6	8	1	1	1	197	21.797	6.34131
A0RCE6	Fumarate hydratase class II OS=Bacillus thuringiensis (strain Al Hakam) GN=fumC PE=3 SV=1 - [A0RCE6_BACAH]	3.79394	4.33	14	1	1	1	462	50.3259	5.77002
C3CHL8	Oxidoreductase, short chain dehydrogenase/reductase family superfamily OS=Bacillus thuringiensis Bt407 GN=BTB_c20280 PE=3 SV=1 - [C3CHL8_BACTU]	3.76901	14.79	5	1	1	1	169	18.0804	5.56689
Q3ESC7	Uncharacterized protein OS=Bacillus thuringiensis serovar israelensis ATCC 35646 GN=RBTH_03918 PE=4 SV=1 - [Q3ESC7_BACTI]	3.67249	16.13	11	1	1	1	124	13.9572	5.70654
C3CNB4	Uncharacterized protein OS=Bacillus thuringiensis Bt407 GN=ykuJ PE=4 SV=1 - [C3CNB4_BACTU]	3.65781	12.82	1	1	1	1	78	9.11348	4.42432
C3CES9	UPF0342 protein BTB_c09470/bthur0002_8170 OS=Bacillus thuringiensis Bt407 GN=BTB_c09470 PE=3 SV=1 - [C3CES9_BACTU]	3.63259	13.56	6	1	1	1	118	13.5718	4.76709
M4LA17	Adenine deaminase OS=Bacillus thuringiensis serovar kurstaki str. HD73 GN=HD73_2951 PE=4 SV=1 - [M4LA17_BACTK]	3.62166	4.41	7	1	1	1	521	59.301	5.85889
C3CFJ0	Uncharacterized protein OS=Bacillus thuringiensis Bt407 GN=BTB_c12190 PE=4 SV=1 - [C3CFJ0_BACTU]	3.60758	30.43	1	1	1	1	46	5.0686	10.3745
A0RBI4	Possible enhancer of serine sensitivity, N-terminal region OS=Bacillus thuringiensis (strain Al Hakam) GN=BALH_1225 PE=4 SV=1 - [A0RBI4_BACAH]	3.51528	19.7	9	1	1	1	132	14.9368	4.76709
C3E4V1	Probable malate:quinone oxidoreductase OS=Bacillus thuringiensis serovar pakistani str. T13001 GN=mqo PE=3 SV=1 - [C3E4V1_BACTU]	3.49951	4.85	18	1	1	1	330	36.1038	8.89502
C3EUG8	NADH-dependent flavin oxidoreductase, Oye OS=Bacillus thuringiensis serovar kurstaki str. T03a001 GN=bthur0006_52960 PE=4 SV=1 - [C3EUG8_BACTK]	3.4903	11.62	5	1	1	1	241	26.8724	5.33838
C3EPB0	4-hydroxy-tetrahydrodipicolinate synthase OS=Bacillus thuringiensis serovar kurstaki str. T03a001 GN=dapA PE=3 SV=1 - [C3EPB0_BACTK]	3.45749	9.59	1	1	1	1	292	31.2593	5.22412
A0R8J9	50S ribosomal protein L15 OS=Bacillus thuringiensis (strain Al Hakam) GN=rplO PE=3 SV=1 - [RL15_BACAH]	3.44975	12.33	3	1	1	1	146	15.4824	10.4038
C3DSD2	Uncharacterized protein OS=Bacillus thuringiensis serovar sotto str. T04001 GN=bthur0004_49010 PE=4 SV=1 - [C3DSD2_BACTS]	3.39477	23.38	5	1	1	1	77	8.89536	7.23975
A0R8K3	Translation initiation factor IF-1 OS=Bacillus thuringiensis (strain Al Hakam) GN=infA PE=3 SV=1 - [IF1_BACAH]	3.37101	25	1	1	1	1	72	8.18035	7.41553
C3BZQ8	3-isopropylmalate dehydrogenase OS=Bacillus thuringiensis serovar tochigiensis BGSC 4Y1 GN=leuB PE=3 SV=1 - [C3BZQ8_BACTU]	3.35422	3.95	19	1	1	1	354	38.3697	5.97314
C3EMU5	Uncharacterized protein OS=Bacillus thuringiensis serovar kurstaki str. T03a001 GN=bthur0006_29230 PE=4 SV=1 - [C3EMU5_BACTK]	3.35029	2.89	1	1	1	1	415	47.9452	5.03369
K4LSS1	(R)-specific enoyl-CoA hydratase PhaJ OS=Bacillus thuringiensis Bt407 GN=phaJ PE=4 SV=1 - [K4LSS1_BACTU]	3.3159	23.13	5	1	1	1	147	16.4017	6.58057
C3CSK4	Alkaline phosphatase synthesis transcriptional regulatory protein phoP OS=Bacillus thuringiensis Bt407 GN=bthur0002_53350 PE=4 SV=1 - [C3CSK4_BACTU]	3.3078	7.26	7	1	1	1	234	26.8068	5.18604
A0R8K1	Adenylate kinase OS=Bacillus thuringiensis (strain Al Hakam) GN=adk PE=3 SV=1 - [KAD_BACAH]	3.25583	10.65	8	1	1	1	216	23.7281	5.04639
C3ESW7	Uncharacterized protein OS=Bacillus thuringiensis serovar kurstaki str. T03a001 GN=bthur0006_47110 PE=4 SV=1 - [C3ESW7_BACTK]	3.22205	16.98	1	1	1	1	106	11.4077	4.71631
C3C764	Uncharacterized protein OS=Bacillus thuringiensis serovar tochigiensis BGSC 4Y1 GN=bthur0001_39110 PE=4 SV=1 - [C3C764_BACTU]	3.18186	24.14	2	1	1	1	87	9.17566	5.05908
F2H776	L-threonine 3-dehydrogenase OS=Bacillus thuringiensis serovar chinensis CT-43 GN=CT43_CH0542 PE=4 SV=1 - [F2H776_BACTU]	3.15406	5.36	18	1	1	1	317	34.8324	5.21143
Q3EWK4	ATP-NAD kinase OS=Bacillus thuringiensis serovar israelensis ATCC 35646 GN=RBTH_06277 PE=4 SV=1 - [Q3EWK4_BACTI]	3.10507	19.51	12	1	1	1	82	9.50271	5.45264
C3E1E4	Spore coat protein D OS=Bacillus thuringiensis serovar pakistani str. T13001 GN=bthur0005_14460 PE=4 SV=1 - [C3E1E4_BACTU]	3.08615	20.9	5	1	1	1	134	14.1828	8.33838
K0FZ19	Aspartate--tRNA ligase OS=Bacillus thuringiensis MC28 GN=aspS PE=3 SV=1 - [K0FZ19_BACTU]	3.06333	4.91	1	1	1	1	591	66.2938	5.021
C3I1T5	Uncharacterized protein OS=Bacillus thuringiensis IBL 200 GN=bthur0013_27100 PE=4 SV=1 - [C3I1T5_BACTU]	3.02836	24.04	1	1	1	1	104	11.6863	9.18799
Q3ER71	Acetyltransferase OS=Bacillus thuringiensis serovar israelensis ATCC 35646 GN=RBTH_04570 PE=4 SV=1 - [Q3ER71_BACTI]	3.00368	10.53	8	1	1	1	114	13.1907	8.08936
F2HG40	CRISPR-associated protein, Csd2 OS=Bacillus thuringiensis serovar chinensis CT-43 GN=CT43_P281185 PE=4 SV=1 - [F2HG40_BACTU]	2.99825	5.59	1	1	1	1	286	31.8792	6.81494
A0RHL3	50S ribosomal protein L19 OS=Bacillus thuringiensis (strain Al Hakam) GN=rplS PE=3 SV=1 - [RL19_BACAH]	2.98605	11.4	2	1	1	1	114	13.1586	11.4146
C3H115	Phytoene dehydrogenase enzyme OS=Bacillus thuringiensis serovar huazhongensis BGSC 4BD1 GN=bthur0011_21480 PE=4 SV=1 - [C3H115_BACTU]	2.95157	6.42	1	1	1	1	436	47.8928	6.90283
K0FMW5	Uncharacterized protein OS=Bacillus thuringiensis MC28 GN=MC28_4275 PE=4 SV=1 - [K0FMW5_BACTU]	2.94195	43.75	1	1	1	1	48	5.0966	10.3013
C3DTW1	Uncharacterized protein OS=Bacillus thuringiensis serovar sotto str. T04001 GN=bthur0004_54400 PE=4 SV=1 - [C3DTW1_BACTS]	2.93514	11.11	3	1	1	1	126	14.6726	4.88135
A0R8K7	50S ribosomal protein L17 OS=Bacillus thuringiensis (strain Al Hakam) GN=rplQ PE=3 SV=1 - [RL17_BACAH]	2.934	9.17	1	1	1	1	120	13.4413	10.4771
Q63CR0	Xaa-Pro aminopeptidase OS=Bacillus cereus (strain ZK / E33L) GN=pepP PE=4 SV=1 - [Q63CR0_BACCZ]	2.93013	3.29	13	1	1	1	426	48.8078	5.12256
M4LCG2	Uncharacterized protein OS=Bacillus thuringiensis serovar kurstaki str. HD73 GN=HD73_0443 PE=4 SV=1 - [M4LCG2_BACTK]	2.90329	5.7	1	1	1	1	263	31.3579	8.26514
C3DSC2	Transcriptional regulator, XRE OS=Bacillus thuringiensis serovar sotto str. T04001 GN=bthur0004_48800 PE=4 SV=1 - [C3DSC2_BACTS]	2.88706	8.38	2	1	1	1	191	21.3596	4.85596
C3CCT1	50S ribosomal protein L18 OS=Bacillus thuringiensis Bt407 GN=rplR PE=3 SV=1 - [C3CCT1_BACTU]	2.87592	14.17	4	1	1	1	120	13.086	10.1108
Q3EV67	(3R)-hydroxyacyl-[acyl carrier protein] dehydratase OS=Bacillus thuringiensis serovar israelensis ATCC 35646 GN=RBTH_06168 PE=4 SV=1 - [Q3EV67_BACTI]	2.87085	12.22	7	1	1	1	90	9.71922	8.49951
K0FJF1	UPF0296 protein MC28_3095 OS=Bacillus thuringiensis MC28 GN=MC28_3095 PE=3 SV=1 - [K0FJF1_BACTU]	2.85571	16.47	2	1	1	1	85	9.43896	6.94678
M4L9N6	Anthranilate synthase component I OS=Bacillus thuringiensis serovar kurstaki str. HD73 GN=HD73_1464 PE=4 SV=1 - [M4L9N6_BACTK]	2.83846	4.66	3	1	1	1	472	53.5182	5.35107
D5TK50	Regulatory protein SpoVG OS=Bacillus thuringiensis (strain BMB171) GN=spoVG PE=4 SV=1 - [D5TK50_BACT1]	2.78199	22.22	3	1	1	1	81	9.01551	4.98291
C3BWX8	Aminopeptidase 2 OS=Bacillus thuringiensis serovar tochigiensis BGSC 4Y1 GN=bthur0001_2930 PE=4 SV=1 - [C3BWX8_BACTU]	2.78014	3.18	14	1	1	1	409	45.2547	5.13525
K0FIH3	LPXTG-motif cell wall anchor domain protein OS=Bacillus thuringiensis MC28 GN=MC28_0144 PE=4 SV=1 - [K0FIH3_BACTU]	2.77197	0.66	1	1	1	1	1971	215.946	5.36377
C3C7F6	Arginine-binding extracellular protein artP OS=Bacillus thuringiensis serovar tochigiensis BGSC 4Y1 GN=bthur0001_40180 PE=3 SV=1 - [C3C7F6_BACTU]	2.76138	6.95	13	1	1	1	259	28.7079	6.90283
C3EP29	1-phosphofructokinase OS=Bacillus thuringiensis serovar kurstaki str. T03a001 GN=bthur0006_33660 PE=4 SV=1 - [C3EP29_BACTK]	2.73807	7.35	2	1	1	1	272	29.0762	5.89697
F0PZY2	Uncharacterized protein OS=Bacillus thuringiensis subsp. finitimus (strain YBT-020) GN=YBT020_29096 PE=4 SV=1 - [F0PZY2_BACT0]	2.73318	5.2	5	1	1	1	481	53.9471	5.30029
C3C1Y4	NADPH azoreductase OS=Bacillus thuringiensis serovar tochigiensis BGSC 4Y1 GN=bthur0001_20670 PE=4 SV=1 - [C3C1Y4_BACTU]	2.72683	6.18	7	1	1	1	178	19.4123	7.48877
M4LA26	Glycosyl transferase, group 2 OS=Bacillus thuringiensis serovar kurstaki str. HD73 GN=HD73_2961 PE=4 SV=1 - [M4LA26_BACTK]	2.68624	7.44	2	1	1	1	242	26.8793	6.85889
Q2HQR5	NADP-dependent non-phosphorylating glyceraldehyde-3-phosphate dehydrogenase (Fragment) OS=Bacillus thuringiensis GN=gapN PE=3 SV=1 - [Q2HQR5_BACTU]	2.68142	10.68	16	1	1	1	234	24.6901	6.04932
C3CS59	Serine hydroxymethyltransferase OS=Bacillus thuringiensis Bt407 GN=glyA PE=3 SV=1 - [C3CS59_BACTU]	2.65271	2.91	9	1	1	1	413	45.159	6.0874
M4LGM7	TrkA domain protein OS=Bacillus thuringiensis serovar kurstaki str. HD73 GN=HD73_5412 PE=4 SV=1 - [M4LGM7_BACTK]	2.64626	8.54	13	1	1	1	164	18.5306	5.30029
A0RI78	Anti-sigma F factor OS=Bacillus thuringiensis (strain Al Hakam) GN=spoIIAB PE=3 SV=1 - [SP2AB_BACAH]	2.63447	21.23	4	1	1	1	146	16.236	4.41162
C3FYJ7	Quinol oxidase subunit 2 OS=Bacillus thuringiensis serovar andalousiensis BGSC 4AW1 GN=bthur0009_6160 PE=4 SV=1 - [C3FYJ7_BACTU]	2.6337	12.24	7	1	1	1	98	11.4506	7.41553
C3E0Q1	Uncharacterized protein OS=Bacillus thuringiensis serovar pakistani str. T13001 GN=bthur0005_11990 PE=4 SV=1 - [C3E0Q1_BACTU]	2.63131	10.77	9	1	1	1	130	15.2477	5.31299
A0RBM5	Histidinol-phosphatase OS=Bacillus thuringiensis (strain Al Hakam) GN=BALH_1268 PE=4 SV=1 - [A0RBM5_BACAH]	2.62985	6.21	13	1	1	1	338	39.7052	5.59229
Q3EJE9	Zn-dependent hydrolase OS=Bacillus thuringiensis serovar israelensis ATCC 35646 GN=RBTH_00242 PE=4 SV=1 - [Q3EJE9_BACTI]	2.61409	17.47	17	1	1	1	166	18.0846	7.97217
C3HSQ1	Spermine/spermidine acetyltransferase OS=Bacillus thuringiensis serovar pulsiensis BGSC 4CC1 GN=bthur0012_55300 PE=4 SV=1 - [C3HSQ1_BACTU]	2.59505	5.63	1	1	1	1	160	18.7726	5.37646
M4LEY4	Phage minor structural protein OS=Bacillus thuringiensis serovar kurstaki str. HD73 GN=HD73_5486 PE=4 SV=1 - [M4LEY4_BACTK]	2.58719	1.03	1	1	1	1	1460	164.658	6.69775
F0PXT9	Uncharacterized protein OS=Bacillus thuringiensis subsp. finitimus (strain YBT-020) GN=YBT020_09160 PE=4 SV=1 - [F0PXT9_BACT0]	2.58178	8.13	9	1	1	1	123	14.444	4.37354
C3F7W7	Uncharacterized protein OS=Bacillus thuringiensis serovar monterrey BGSC 4AJ1 GN=bthur0007_44080 PE=4 SV=1 - [C3F7W7_BACTU]	2.56649	65.91	2	1	1	1	44	4.72139	9.99365
C3CMB8	DNA mismatch repair protein MutS OS=Bacillus thuringiensis Bt407 GN=mutS PE=3 SV=1 - [C3CMB8_BACTU]	2.56418	2.94	21	1	1	1	884	100.058	5.32568
C3DP73	Phosphate starvation-induced protein OS=Bacillus thuringiensis serovar sotto str. T04001 GN=bthur0004_37790 PE=4 SV=1 - [C3DP73_BACTS]	2.54888	4.61	6	1	1	1	304	34.1203	5.97314
C3CHT2	YcdH (Periplasmic solute binding protein) OS=Bacillus thuringiensis Bt407 GN=bthur0002_18790 PE=3 SV=1 - [C3CHT2_BACTU]	2.51748	3.53	20	1	1	1	312	35.16	6.3667
C3ENV4	Urease subunit alpha OS=Bacillus thuringiensis serovar kurstaki str. T03a001 GN=ureC PE=3 SV=1 - [C3ENV4_BACTK]	2.51336	2.83	2	1	1	1	566	61.4843	5.36377
C3CPJ4	S-adenosylmethionine:tRNA ribosyltransferase-isomerase OS=Bacillus thuringiensis Bt407 GN=queA PE=3 SV=1 - [C3CPJ4_BACTU]	2.49829	4.29	13	1	1	1	350	39.4759	5.5542
C0IN47	Chitinase OS=Bacillus thuringiensis PE=3 SV=1 - [C0IN47_BACTU]	2.48309	7.39	35	1	1	1	176	19.8181	8.99756
A0RLP0	Serine protease OS=Bacillus thuringiensis (strain Al Hakam) GN=BALH_4968 PE=4 SV=1 - [A0RLP0_BACAH]	2.47649	3.07	13	1	1	1	391	41.8389	6.82959
C3BX06	Uncharacterized protein OS=Bacillus thuringiensis serovar tochigiensis BGSC 4Y1 GN=bthur0001_3210 PE=4 SV=1 - [C3BX06_BACTU]	2.44839	6.76	11	1	1	1	222	25.5135	8.66064
C3CKC0	Uncharacterized protein OS=Bacillus thuringiensis Bt407 GN=yeaC PE=4 SV=1 - [C3CKC0_BACTU]	2.43709	5.18	11	1	1	1	309	34.6202	5.14795
C3CQS3	DNA-binding response regulator OS=Bacillus thuringiensis Bt407 GN=yxdJ2 PE=4 SV=1 - [C3CQS3_BACTU]	2.43521	3.46	7	1	1	1	231	26.6386	5.09717
C3CRC2	Beta-lactamase domain protein OS=Bacillus thuringiensis Bt407 GN=bthur0002_49020 PE=4 SV=1 - [C3CRC2_BACTU]	2.43178	4.2	4	1	1	1	238	25.9688	7.6499
C3C486	Zinc-type alcohol dehydrogenase OS=Bacillus thuringiensis serovar tochigiensis BGSC 4Y1 GN=bthur0001_28770 PE=3 SV=1 - [C3C486_BACTU]	2.41494	2.39	10	1	1	1	377	41.9761	6.1001
B3VMW2	Choloylglycine hydrolase OS=Bacillus thuringiensis subsp. kurstaki PE=4 SV=1 - [B3VMW2_BACTK]	2.39017	2.44	10	1	1	1	328	36.9322	5.09717
C3H329	Response regulator aspartate phosphatase OS=Bacillus thuringiensis serovar huazhongensis BGSC 4BD1 GN=bthur0011_28650 PE=4 SV=1 - [C3H329_BACTU]	2.37176	2.71	1	1	1	1	369	43.2974	5.22412
C3CMD2	Amino acid-binding ACT domain protein OS=Bacillus thuringiensis Bt407 GN=ymfK PE=4 SV=1 - [C3CMD2_BACTU]	2.36901	3.83	1	1	1	1	261	30.3975	5.45264
C3C792	D-Ala-D-Ala carboxypeptidase DacF Serine peptidase MEROPS family S11 OS=Bacillus thuringiensis serovar tochigiensis BGSC 4Y1 GN=bthur0001_39390 PE=3 SV=1 - [C3C792_BACTU]	2.34708	3.12	12	1	1	1	385	42.6513	9.36377
C3I7K6	Uncharacterized protein OS=Bacillus thuringiensis IBL 200 GN=bthur0013_47440 PE=4 SV=1 - [C3I7K6_BACTU]	2.33229	12.64	10	1	1	1	87	10.4179	4.95752
A0R8I1	50S ribosomal protein L4 OS=Bacillus thuringiensis (strain Al Hakam) GN=rplD PE=3 SV=1 - [RL4_BACAH]	2.28492	4.35	1	1	1	1	207	22.5163	9.94971
C3BYN7	Uncharacterized protein OS=Bacillus thuringiensis serovar tochigiensis BGSC 4Y1 GN=bthur0001_9090 PE=4 SV=1 - [C3BYN7_BACTU]	2.26972	23.91	3	1	1	1	46	5.43693	10.0669
C3DP64	Cytochrome c oxidase subunit 2 OS=Bacillus thuringiensis serovar sotto str. T04001 GN=bthur0004_37700 PE=3 SV=1 - [C3DP64_BACTS]	2.26584	3.45	9	1	1	1	319	35.6465	8.35303
C3CFP3	Enoyl-[acyl-carrier-protein] reductase [NADH] OS=Bacillus thuringiensis Bt407 GN=fabI PE=3 SV=1 - [C3CFP3_BACTU]	2.26304	6.64	2	1	1	1	256	27.6923	5.65576
C3C737	Acetyl-CoA acetyltransferase OS=Bacillus thuringiensis serovar tochigiensis BGSC 4Y1 GN=bthur0001_38840 PE=3 SV=1 - [C3C737_BACTU]	2.24496	3.07	11	1	1	1	391	41.8838	5.59229
M4LB32	Uncharacterized protein OS=Bacillus thuringiensis serovar kurstaki str. HD73 GN=HD73_3306 PE=4 SV=1 - [M4LB32_BACTK]	2.24277	4.8	2	1	1	1	271	31.9284	4.36084
D5TN43	ABC transporter substrate-binding protein OS=Bacillus thuringiensis (strain BMB171) GN=BMB171_C4594 PE=4 SV=1 - [D5TN43_BACT1]	2.23575	5.29	19	1	1	1	227	25.0385	7.54736
J3U3V0	Uncharacterized protein OS=Bacillus thuringiensis HD-771 GN=BTG_14530 PE=4 SV=1 - [J3U3V0_BACTU]	2.19839	7.49	8	1	1	1	227	25.901	5.93506
C3C2U9	Aminoglycoside N(6')-acetyltransferase OS=Bacillus thuringiensis serovar tochigiensis BGSC 4Y1 GN=bthur0001_23550 PE=4 SV=1 - [C3C2U9_BACTU]	2.18327	3.45	2	1	1	1	203	23.9475	8.06006
Q3ETR3	5'-methylthioadenosine nucleosidase / S-adenosylhomocysteine nucleosidase OS=Bacillus thuringiensis serovar israelensis ATCC 35646 GN=RBTH_04593 PE=4 SV=1 - [Q3ETR3_BACTI]	2.18157	5.69	7	1	1	1	211	23.1518	5.38916
A0R909	1-pyrroline-5-carboxylate dehydrogenase OS=Bacillus thuringiensis (strain Al Hakam) GN=rocA PE=3 SV=1 - [ROCA_BACAH]	2.17201	6.13	9	1	1	1	375	40.4144	5.57959
C3CMQ2	3-oxoacyl-[acyl-carrier-protein] reductase OS=Bacillus thuringiensis Bt407 GN=fabG4 PE=3 SV=1 - [C3CMQ2_BACTU]	2.16435	9.35	6	1	1	1	246	26.0876	7.18115
C3C7I3	N utilization substance protein B homolog OS=Bacillus thuringiensis serovar tochigiensis BGSC 4Y1 GN=nusB PE=3 SV=1 - [C3C7I3_BACTU]	2.1079	10.83	5	1	1	1	120	13.8671	4.57666
M4L8F4	GCN5-related N-acetyltransferase OS=Bacillus thuringiensis serovar kurstaki str. HD73 GN=HD73_3170 PE=4 SV=1 - [M4L8F4_BACTK]	2.10429	8.46	9	1	1	1	130	14.7047	8.08936
Q6WXC5	Mdh (Fragment) OS=Bacillus thuringiensis GN=mdh PE=3 SV=1 - [Q6WXC5_BACTU]	2.09174	12.9	10	1	1	1	93	10.0803	9.24658
D5TJZ3	Phosphoesterase, DHH family protein OS=Bacillus thuringiensis (strain BMB171) GN=BMB171_C4249 PE=4 SV=1 - [D5TJZ3_BACT1]	2.07184	6.77	19	1	1	1	310	34.8277	5.09717
K0FR19	Mobile intron protein OS=Bacillus thuringiensis MC28 GN=MC28_2949 PE=4 SV=1 - [K0FR19_BACTU]	2.05175	4.83	1	1	1	1	207	24.6513	9.43701
C3BW70	Pur operon repressor OS=Bacillus thuringiensis serovar tochigiensis BGSC 4Y1 GN=bthur0001_340 PE=4 SV=1 - [C3BW70_BACTU]	2.05081	3.69	11	1	1	1	271	29.6914	4.89404
C3FBT3	Uncharacterized protein OS=Bacillus thuringiensis serovar monterrey BGSC 4AJ1 GN=bthur0007_58010 PE=4 SV=1 - [C3FBT3_BACTU]	2.03186	11.46	4	1	1	1	96	9.68488	4.4624
