# Supplementary material for: Proteomic analysis of the influence of Cu2+ on the crystal protein production of Bacillus thuringiensis X022
Source: Microb Cell Fact. 2015 Oct 5;14:153. doi: 10.1186/s12934-015-0339-9 (PMC4595308; doi:10.1186/s12934-015-0339-9)
Supplement: Supplementary file 3 — 10.1186/s12934-015-0339-9 Functional classification of proteins identified from strain X022 without Cu2+ added in the medium. [file 12934_2015_339_MOESM3_ESM.xls]

## Sheet: Sheet1
Classification of CK
Accession	Discription	Function	Process	Category	Sub-category
A0R891	Serine--tRNA ligase	nucleotide binding	Translation	Macromolecular metabolism	Protein biosynthesis and metabolism
A0R8H0	50S ribosomal protein L7/L12	structural constituent of ribosome	Translation	Macromolecular metabolism	Protein biosynthesis and metabolism
A0R8H9	30S ribosomal protein S10	tRNA binding	Translation	Macromolecular metabolism	Protein biosynthesis and metabolism
A0R8I1	50S ribosomal protein L4	RNA binding	Translation	Macromolecular metabolism	Protein biosynthesis and metabolism
A0R8I5	50S ribosomal protein L22	RNA binding	Translation	Macromolecular metabolism	Protein biosynthesis and metabolism
A0R8I6	30S ribosomal protein S3	RNA binding	Translation	Macromolecular metabolism	Protein biosynthesis and metabolism
A0R8I7	50S ribosomal protein L16	tRNA binding	Translation	Macromolecular metabolism	Protein biosynthesis and metabolism
A0R8J2	50S ribosomal protein L5	tRNA binding	Translation	Macromolecular metabolism	Protein biosynthesis and metabolism
A0R8J9	50S ribosomal protein L15	rRNA binding,structural constituent of ribosome	Translation	Macromolecular metabolism	Protein biosynthesis and metabolism
A0R8K7	50S ribosomal protein L17	structural constituent of ribosome	Translation	Macromolecular metabolism	Protein biosynthesis and metabolism
A0R8L3	30S ribosomal protein S9	structural constituent of ribosome	Translation	Macromolecular metabolism	Protein biosynthesis and metabolism
A0R922	Aspartyl/glutamyl-tRNA(Asn/Gln) amidotransferase subunit B	Ligase,ATP binding	Translation	Macromolecular metabolism	Protein biosynthesis and metabolism
A0RAD9	Deblocking aminopeptidase, M42 family	aminopeptidase activity	Proteinlysis	Macromolecular metabolism	Protein biosynthesis and metabolism
A0RAS4	Ferrochelatase	ferrochelatase activity,metal ion binding	heme biosynthetic process	Macromolecular metabolism	Protein biosynthesis and metabolism
A0RBV9	GTPase Der	nucleotide binding	ribosome biogenesis	Macromolecular metabolism	Protein biosynthesis and metabolism
A0RHL3	50S ribosomal protein L19	structural constituent of ribosome	Translation	Macromolecular metabolism	Protein biosynthesis and metabolism
A0RHL7	30S ribosomal protein S16	structural constituent of ribosome	Translation	Macromolecular metabolism	Protein biosynthesis and metabolism
A0RJF8	Phenylalanine--tRNA ligase beta subunit	tRNA binding	Translation	Macromolecular metabolism	Protein biosynthesis and metabolism
A0RJK9	Xaa-Pro aminopeptidase, Metallo peptidase, MEROPS family M24B	aminopeptidase activity	Proteinlysis	Macromolecular metabolism	Protein biosynthesis and metabolism
A0RJP7	30S ribosomal protein S4	RNA binding	Translation	Macromolecular metabolism	Protein biosynthesis and metabolism
A0RJX2	Leucine--tRNA ligase	nucleotide binding	Translation	Macromolecular metabolism	Protein biosynthesis and metabolism
A0RLE6	Arginine--tRNA ligase	ATP binding,arginine-tRNA ligase activity	Translation	Macromolecular metabolism	Protein biosynthesis and metabolism
C3BWX8	Aminopeptidase 2	aminopeptidase activity	Proteinlysis	Macromolecular metabolism	Protein biosynthesis and metabolism
C3C003	30S ribosomal protein S1	RNA binding	Translation	Macromolecular metabolism	Protein biosynthesis and metabolism
C3C6F2	ATP-dependent protease ATPase subunit HslU	ATP binding,ATPase activity,peptidase activity, acting on L-amino acid peptides	Proteinlysis	Macromolecular metabolism	Protein biosynthesis and metabolism
C3C7E9	Uncharacterized protein	metallopeptidase activity	Proteinlysis	Macromolecular metabolism	Protein biosynthesis and metabolism
C3C8H5	Valine--tRNA ligase	nucleotide binding	Translation	Macromolecular metabolism	Protein biosynthesis and metabolism
C3C8T6	Threonine--tRNA ligase	ATP binding,metal ion binding,threonine-tRNA ligase activity	Translation	Macromolecular metabolism	Protein biosynthesis and metabolism
C3C946	Aminopeptidase	aminopeptidase activity	Proteinlysis	Macromolecular metabolism	Protein biosynthesis and metabolism
C3CCQ3	50S ribosomal protein L10	RNA binding	Translation	Macromolecular metabolism	Protein biosynthesis and metabolism
C3CCR8	50S ribosomal protein L2	RNA binding	Translation	Macromolecular metabolism	Protein biosynthesis and metabolism
C3CCR9	30S ribosomal protein S19	RNA binding	Translation	Macromolecular metabolism	Protein biosynthesis and metabolism
C3CCT1	50S ribosomal protein L18	rRNA binding,structural constituent of ribosome	Translation	Macromolecular metabolism	Protein biosynthesis and metabolism
C3CCU8	50S ribosomal protein L13	structural constituent of ribosome	Translation	Macromolecular metabolism	Protein biosynthesis and metabolism
C3CFL8	Oligoendopeptidase F	metalloendopeptidase activity	Proteinlysis	Macromolecular metabolism	Protein biosynthesis and metabolism
C3CQY9	Probable cytosol aminopeptidase	aminopeptidase activity	Proteinlysis	Macromolecular metabolism	Protein biosynthesis and metabolism
C3CSL0	30S ribosomal protein S18	RNA binding	Translation	Macromolecular metabolism	Protein biosynthesis and metabolism
C3EEQ5	ATP-dependent zinc metalloprotease FtsH	nucleotide binding	Proteinlysis	Macromolecular metabolism	Protein biosynthesis and metabolism
C3EEU4	30S ribosomal protein S7	tRNA binding	Translation	Macromolecular metabolism	Protein biosynthesis and metabolism
C3EHX1	Immune inhibitor A	peptidase activity	Proteinlysis	Macromolecular metabolism	Protein biosynthesis and metabolism
C3EI21	Oligoendopeptidase, M3	metalloendopeptidase activity	Proteinlysis	Macromolecular metabolism	Protein biosynthesis and metabolism
C3ETX6	30S ribosomal protein S6	RNA binding	Translation	Macromolecular metabolism	Protein biosynthesis and metabolism
C3EVR6	30S ribosomal protein S8	RNA binding	Translation	Macromolecular metabolism	Protein biosynthesis and metabolism
C3EY99	Uncharacterized metalloprotease yhfN	metalloendopeptidase activity	Proteinlysis	Macromolecular metabolism	Protein biosynthesis and metabolism
C3F5T8	30S ribosomal protein S2	structural constituent of ribosome	Translation	Macromolecular metabolism	Protein biosynthesis and metabolism
C3FRD1	Deblocking aminopeptidase	aminopeptidase activity	Proteinlysis	Macromolecular metabolism	Protein biosynthesis and metabolism
C3G7M6	Peptidyl-prolyl cis-trans isomerase	peptidyl-prolyl cis-trans isomerase activity	protein peptidyl-prolyl isomerization	Macromolecular metabolism	Protein biosynthesis and metabolism
C3H565	Methionyl-tRNA formyltransferase	methionyl-tRNA formyltransferase activity,methyltransferase activity	Translation	Macromolecular metabolism	Protein biosynthesis and metabolism
D5TVA1	ATP-dependent protease peptidase	threonine-type endopeptidase activity	Proteinlysis	Macromolecular metabolism	Protein biosynthesis and metabolism
F2H0P1	50S ribosomal protein L24	structural constituent of ribosome	Translation	Macromolecular metabolism	Protein biosynthesis and metabolism
K0FPD0	50S ribosomal protein L29	structural constituent of ribosome	Translation	Macromolecular metabolism	Protein biosynthesis and metabolism
K0FZ19	Aspartate--tRNA ligase	ATP binding,aspartate-tRNA ligase activity	Translation	Macromolecular metabolism	Protein biosynthesis and metabolism
M4L1B2	30S ribosomal protein S11	RNA binding	Translation	Macromolecular metabolism	Protein biosynthesis and metabolism
M4L9F5	Aminoacyl-histidine dipeptidase	proteolysis	Proteinlysis	Macromolecular metabolism	Protein biosynthesis and metabolism
M4LCX9	50S ribosomal protein L27	structural constituent of ribosome	Translation	Macromolecular metabolism	Protein biosynthesis and metabolism
M4LDQ2	Aminopeptidase	aminopeptidase activity	Proteinlysis	Macromolecular metabolism	Protein biosynthesis and metabolism
M4LER1	Neutral protease B	metalloendopeptidase activity	Proteinlysis	Macromolecular metabolism	Protein biosynthesis and metabolism
Q3EJI3	Lysine--tRNA ligase	ATP binding,lysine-tRNA ligase activity,magnesium ion binding,nucleic acid binding	Translation	Macromolecular metabolism	Protein biosynthesis and metabolism
Q3ETN2	Asparaginyl-tRNA synthetase	ATP binding,asparagine-tRNA ligase activity,nucleic acid binding	Proteinlysis	Macromolecular metabolism	Protein biosynthesis and metabolism
Q3EUS2	Cysteine--tRNA ligase	ATP binding,cysteine-tRNA ligase activity,zinc ion binding	Translation	Macromolecular metabolism	Protein biosynthesis and metabolism
Q631K2	ATP-dependent Clp protease proteolytic subunit 2	serine-type endopeptidase activity	Proteinlysis	Macromolecular metabolism	Protein biosynthesis and metabolism
C3CCN6	Negative regulator of genetic competence	Nucleoside-triphosphatase activity	protein metabolic process	Macromolecular metabolism	Protein biosynthesis and metabolism
A0R8H8	Elongation factor Tu	nucleotide binding	Protein biosynthesis	Macromolecular metabolism	Protein biosynthesis and metabolism
A0R8K3	Translation initiation factor IF-1	Initiation factor	Protein biosynthesis	Macromolecular metabolism	Protein biosynthesis and metabolism
A0R921	Translation initiation factor IF-2	nucleotide binding	Protein biosynthesis	Macromolecular metabolism	Protein biosynthesis and metabolism
C3C6E9	Elongation factor Ts	translation elongation factor activity	Protein biosynthesis	Macromolecular metabolism	Protein biosynthesis and metabolism
F0PR22	Elongation factor G	GTP binding	Protein biosynthesis	Macromolecular metabolism	Protein biosynthesis and metabolism
A0RHI4	Translation initiation factor IF-2	translation initiation factor activity	Protein biosynthesis	Macromolecular metabolism	Protein biosynthesis and metabolism
C3DDL7	Methionine--tRNA ligase	ATP binding,methionine-tRNA ligase activity	Proteinlysis	Macromolecular metabolism	Protein biosynthesis and metabolism
C3DJG1	Arginyl-tRNA synthetase 2	ATP binding,arginine-tRNA ligase activity	Translation	Macromolecular metabolism	Protein biosynthesis and metabolism
Q63H73	30S ribosomal protein S5	RNA binding	Translation	Macromolecular metabolism	Protein biosynthesis and metabolism
Q63H75	50S ribosomal protein L6	rRNA binding	Translation	Macromolecular metabolism	Protein biosynthesis and metabolism
A0RHH9	30S ribosomal protein S15	structural constituent of ribosome	Translation	Macromolecular metabolism	Protein Biosynthesis and Metabolism
A0RHN9	Methionyl-tRNA formyltransferase	methionyl-tRNA formyltransferase activity,methyltransferase activity	Translation	Macromolecular metabolism	Protein Biosynthesis and Metabolism
A0RJ51	50S ribosomal protein L21	RNA binding	Translation	Macromolecular metabolism	Protein Biosynthesis and Metabolism
C3CCT0	50S ribosomal protein L6	structural constituent of ribosome	Translation	Macromolecular metabolism	Protein Biosynthesis and Metabolism
C3CEP3	Outer surface protein	peptidyl-prolyl cis-trans isomerase activity	protein folding	Macromolecular metabolism	Protein Biosynthesis and Metabolism
C3CHF3	Xaa-Pro aminopeptidase PepP	aminopeptidase activity,hydrolase activity,manganese ion binding	proteolysis	Macromolecular metabolism	Protein Biosynthesis and Metabolism
C3CHQ9	Intracellular serine protease	serine-type endopeptidase activity	proteolysis	Macromolecular metabolism	Protein Biosynthesis and Metabolism
C3CKJ1	NAD-dependent protein deacetylase	hydrolase activity,NAD-dependent protein deacetylase activity	protein deacetylation	Macromolecular metabolism	Protein Biosynthesis and Metabolism
C3CNA1	Peptide deformylase	iron ion binding,peptide deformylase activity	Translation	Macromolecular metabolism	Protein Biosynthesis and Metabolism
C3F6Z4	D-Ala-D-Ala carboxypeptidase DacF Serine peptidase MEROPS family S11	carboxypeptidase activity	proteolysis	Macromolecular metabolism	Protein Biosynthesis and Metabolism
C3I034	Arginine--tRNA ligase	arginine-tRNA ligase activity	Translation	Macromolecular metabolism	Protein Biosynthesis and Metabolism
F0PUR6	Peptidase, U32 family protein	lysozyme activity	proteolysis	Macromolecular metabolism	Protein Biosynthesis and Metabolism
K0FG38	Signal peptidase I	serine-type peptidase activity	proteolysis	Macromolecular metabolism	Protein Biosynthesis and Metabolism
K0FXL2	50S ribosomal protein L17，Putative signaling protein consisting of a modified GGDEF domain and a DHH domain protein	nucleic acid binding,hydrolase activity	Translation	Macromolecular metabolism	Protein Biosynthesis and Metabolism
M4L2P7	50S ribosomal protein L1	rRNA binding,structural constituent of ribosome,tRNA binding	Translation	Macromolecular metabolism	Protein Biosynthesis and Metabolism
M4L3B6	Foldase protein PrsA	peptidyl-prolyl cis-trans isomerase activity	protein folding	Macromolecular metabolism	Protein Biosynthesis and Metabolism
Q3EK64	Threonine--tRNA ligase	threonine-tRNA ligase activity	Translation	Macromolecular metabolism	Protein Biosynthesis and Metabolism
Q3EKJ6	ATP-dependent endopeptidase clp ATP-binding subunit clpX	ATP binding	proteolysis	Macromolecular metabolism	Protein Biosynthesis and Metabolism
Q3EM25	Ribosomal-protein-alanine acetyltransferase	ribosomal-protein-alanine N-acetyltransferase activity	Protein modification	Macromolecular metabolism	Protein Biosynthesis and Metabolism
Q6WFW9	Serine protease	serine-type endopeptidase activity	proteolysis	Macromolecular metabolism	Protein Biosynthesis and Metabolism
C3CG06	Oligoendopeptidase F		proteolysis	Macromolecular metabolism	Protein Biosynthesis and Metabolism
C3CSG6	Beta-1,3-N-acetylglucosaminyltransferase	transferase activity, transferring glycosyl groups	protein modification	Macromolecular metabolism	Protein Biosynthesis and Metabolism
C3BY24	Outer surface protein	peptidyl-prolyl cis-trans isomerase activity	protein folding	Macromolecular metabolism	Protein Biosynthesis and Metabolism
K4M269	Translation initiation factor IF-3	translation initiation factor activity	Translation	Macromolecular metabolism	Protein Biosynthesis and Metabolism
C3CAF1	Ribosome-associated factor Y(Ribosomal subunit interface protein)		Translation	Macromolecular metabolism	Protein Biosynthesis and Metabolism
C3CQ93	Tyrosine--tRNA ligase	tyrosine-tRNA ligase activity	Translation	Macromolecular metabolism	Protein Biosynthesis and Metabolism
C3CIM7	DNA-binding protein HU 1	DNA binding	chromosome condensation	Macromolecular metabolism	DNA synthesis, degradation and modiﬁcation
D5TJX4	DNA polymerase	3'-5' exonuclease activity	DNA replication	Macromolecular metabolism	DNA synthesis, degradation and modiﬁcation
D5TKX3	Deblocking aminopeptidase	aminopeptidase activity	Proteinlysis	Macromolecular metabolism	DNA synthesis, degradation and modiﬁcation
K0FJZ8	DNA-binding protein HU	DNA binding	chromosome condensation	Macromolecular metabolism	DNA synthesis, degradation and modiﬁcation
Q3ERR2	DNA gyrase subunit A	ATP binding,DNA binding,DNA topoisomerase type II (ATP-hydrolyzing) activity	DNA topological change	Macromolecular metabolism	DNA synthesis, degradation and modiﬁcation
F2HG40	CRISPR-associated protein, Csd2	ND	DNA repair	Macromolecular metabolism	DNA synthesis, degradation and modiﬁcation
A0R906	DNA ligase	DNA ligase (NAD+) activity	DNA replication	Macromolecular metabolism	DNA synthesis, degradation and modiﬁcation
C3CP60	Probable endonuclease 4	deoxyribonuclease IV (phage-T4-induced) activity	DNA repair	Macromolecular metabolism	DNA synthesis, degradation and modiﬁcation
C3CSM8	DNA polymerase III subunit beta	3'-5' exonuclease activity,DNA-directed DNA polymerase activity	DNA replication	Macromolecular metabolism	DNA synthesis, degradation and modiﬁcation
C3DNN3	DNA topoisomerase 1	DNA topoisomerase type I activity	DNA topological change	Macromolecular metabolism	DNA synthesis, degradation and modiﬁcation
C3DTT5	Chromosomal replication initiator protein dnaA	nucleotide binding,DNA replication origin binding,nucleoside-triphosphatase activity	DNA replication	Macromolecular metabolism	DNA synthesis, degradation and modiﬁcation
C3FAI6	DNA gyrase subunit A	DNA topoisomerase type II (ATP-hydrolyzing) activity	DNA topological change	Macromolecular metabolism	DNA synthesis, degradation and modiﬁcation
C3GR17	TnsA endonuclease	nucleic acid binding,endonuclease activity	DNA degradation	Macromolecular metabolism	DNA synthesis, degradation and modiﬁcation
F0PXC4	Single-stranded DNA-binding protein	DNA binding	DNA replication	Macromolecular metabolism	DNA synthesis, degradation and modiﬁcation
A0RB53	UPF0477 protein BALH_1087	catalytic activity	RNA metabolic process	Macromolecular metabolism	RNA synthesis, degradation, and modiﬁcation
A0RHL4	tRNA (guanine-N(1)-)-methyltransferase	tRNA (guanine(37)-N(1))-methyltransferase activity	tRNA modification	Macromolecular metabolism	RNA synthesis, degradation, and modiﬁcation
C3E760	Polyribonucleotide nucleotidyltransferase	3'-5'-exoribonuclease activity	RNA processing	Macromolecular metabolism	RNA synthesis, degradation, and modiﬁcation
C3HCE7	DNA-directed RNA polymerase subunit beta'	DNA binding	RNA synthesis	Macromolecular metabolism	RNA synthesis, degradation, and modiﬁcation
C3HUE1	DNA-directed RNA polymerase subunit beta	Nucleotidyltransferase	RNA synthesis	Macromolecular metabolism	RNA synthesis, degradation, and modiﬁcation
Q3ERF7	RNA polymerase sigma factor	DNA binding	transcription	Macromolecular metabolism	RNA synthesis, degradation, and modiﬁcation
C3CML1	Ribosome-binding factor A		rRNA processing	Macromolecular metabolism	RNA synthesis, degradation and modiﬁcation
K0FWK7	DEAD-box ATP-dependent RNA helicase ydbR	ATP-dependent helicase activity	RNA degradation	Macromolecular metabolism	RNA synthesis, degradation and modiﬁcation
Q3EKQ0	DNA-directed RNA polymerase alpha chain	DNA-directed RNA polymerase activity	RNA synthesis	Macromolecular metabolism	RNA synthesis, degradation and modiﬁcation
Q3ENP2	Ribonuclease R	exoribonuclease II activity	RNA metabolic process	Macromolecular metabolism	RNA synthesis, degradation and modiﬁcation
Q6HBF9	Ribonuclease R	nucleic acid binding,exoribonuclease II activity	RNA metabolic process	Macromolecular metabolism	RNA synthesis, degradation and modiﬁcation
Q3EJV0	D-alanyl-D-alanine carboxypeptidase	carboxypeptidase activity	Peptidoglycan biosynthesis	Macromolecular metabolism	Amino sugar and nucleotide Sugar metabolism
C0IN47	Chitinase	hydrolase activity, hydrolyzing O-glycosyl compounds	Glycan Biosynthesis and Metabolism	Macromolecular metabolism	Amino sugar and nucleotide Sugar metabolism
K0FW87	Phosphoglucosamine mutase	magnesium ion binding	Amino sugar and nucleotide sugarmetabolism	Macromolecular metabolism	Amino sugar and nucleotide Sugar metabolism
C3DKV0	N-acetylmuramoyl-L-alanine amidase	lysozyme activity	Peptidoglycan catabolism	Macromolecular metabolism	Amino sugar and nucleotide Sugar metabolism
C3EKA7	Sporulation-specific N-acetylmuramoyl-L-alanine amidase	N-acetylmuramoyl-L-alanine amidase activity	peptidoglycan catabolic process	Macromolecular metabolism	Amino sugar and nucleotide Sugar metabolism
E6Y2G4	Putative uncharacterized protein	N-acetylmuramoyl-L-alanine amidase activity	peptidoglycan catabolic process	Macromolecular metabolism	Amino sugar and nucleotide Sugar metabolism
Q3EZ42	UDP-N-acetylglucosamine 2-epimerase	UDP-N-acetylglucosamine 2-epimerase activity,isomerase activity	Amino sugar and nucleotide sugar metabolism	Macromolecular metabolism	Amino sugar and nucleotide Sugar metabolism
C3E6R1	N-acetylmuramoyl-L-alanine amidase	lysozyme activity	Peptidoglycan catabolism	Macromolecular metabolism	Amino sugar and nucleotide Sugar metabolism
C3H208	Cell wall hydrolase/autolysin	N-acetylmuramoyl-L-alanine amidase activity	peptidoglycan catabolic process	Macromolecular metabolism	Glycan Biosynthesis and Metabolism
C3H931	Cell wall hydrolase cwlJ	hydrolase activity	Glycan Biosynthesis and Metabolism	Macromolecular metabolism	Glycan Biosynthesis and Metabolism
C3IN12	Polysaccharide deacetylase	hydrolase activity, acting on carbon-nitrogen (but not peptide) bonds	Glycan Biosynthesis and Metabolism	Macromolecular metabolism	Glycan Biosynthesis and Metabolism
D5TNI0	UDP-N-acetyl-D-mannosamine 6-dehydrogenase	NAD binding,oxidoreductase activity, acting on the CH-CH group of donors, NAD or NADP as acceptor	polysaccharide biosynthetic process	Macromolecular metabolism	Glycan Biosynthesis and Metabolism
M4LA26	Glycosyl transferase, group 2	Transferase	Glycan Biosynthesis and Metabolism	Macromolecular metabolism	Glycan Biosynthesis and Metabolism
C3BZ73	DTDP-4-dehydrorhamnose 3,5-epimerase	dTDP-4-dehydrorhamnose 3,5-epimerase activity	Polyketide sugar unit biosynthesis	Macromolecular metabolism	Glycan biosynthesis and metabolism
C3CFN9	Spore coat polysaccharide biosynthesis protein SpsI	nucleotidyltransferase activity	polysaccharide biosynthesis	Macromolecular metabolism	Glycan biosynthesis and metabolism
C3CFP0	DTDP-4-dehydrorhamnose 3,5-epimerase	dTDP-4-dehydrorhamnose 3,5-epimerase activity	Polyketide sugar unit biosynthesis	Macromolecular metabolism	Glycan biosynthesis and metabolism
C3EFS1	Glycosyl transferase, group 2	transferase activity	Glycan Biosynthesis and Metabolism	Macromolecular metabolism	Glycan biosynthesis and metabolism
C3EM89	Glycosyl transferase, group 2	transferase activity	Glycan Biosynthesis and Metabolism	Macromolecular metabolism	Glycan biosynthesis and metabolism
D5TNI2	Cell wall biosynthesis glycosyltransferase	transferase activity	Glycan Biosynthesis and Metabolism	Macromolecular metabolism	Glycan biosynthesis and metabolism
M4L7R3	Glycosyl transferase, group 2	transferase activity	Glycan Biosynthesis and Metabolism	Macromolecular metabolism	Glycan biosynthesis and metabolism
Q3EM69	Oligo-1,6-glucosidase	oligo-1,6-glucosidase activity	Glycan Biosynthesis and Metabolism	Macromolecular metabolism	Glycan biosynthesis and metabolism
C3DS10	Glycogen phosphorylase	glycogen phosphorylase activity	Glycan Biosynthesis and Metabolism	Macromolecular metabolism	Glycan biosynthesis and metabolism
C3DWL8	Lipase/acylhydrolase with GDSL-like motif	hydrolase activity	Lipid metabolism	Macromolecular metabolism	Lipid synthesis, degradation and modiﬁcation
C3GA82	3-hydroxyacyl-CoA dehydrogenase/enoyl-CoA hydratase/isomerase	catalytic activity	lipid metabolic process	Macromolecular metabolism	Lipid synthesis, degradation and modiﬁcation
D5TTP0	PhaR protein (PHA synthase subunit PhaR)	ND	PHA	Macromolecular metabolism	Lipid synthesis, degradation and modiﬁcation
C3CHQ0	Phospholipase, patatin	ND	lipid metabolic process	Macromolecular metabolism	Lipid synthesis, degradation and modiﬁcation
C3E7X2	Uncharacterized oxidoreductase yxjF	3-hydroxybutyrate dehydrogenase activity	PHB	Macromolecular metabolism	Lipid synthesis, degradation and modiﬁcation
C3HG54	Glycerol-3-phosphate dehydrogenase	coenzyme binding,glycerol-3-phosphate dehydrogenase [NAD(P)+] activity	Membrane lipid metabolism; glycerophospholipid metabolism	Macromolecular metabolism	Lipid synthesis, degradation and modiﬁcation
Q3EL98	Dihydroxyacetone kinase family protein	glycerone kinase activity	Glycerolipid metabolism	Macromolecular metabolism	Lipid synthesis, degradation and modiﬁcation
B3VMW2	Choloylglycine hydrolase	hydrolase activity	Lipid Metabolism	Macromolecular metabolism	Lipid synthesis, degradation and modiﬁcation
C3CR69	Phosphatidylglycerophosphatase A	phosphatidylglycerophosphatase activity	lipid metabolic proces	Macromolecular metabolism	Lipid synthesis, degradation and modiﬁcation
C3DIR8	Phospholipase, patatin		lipid metabolic process	Macromolecular metabolism	Lipid synthesis, degradation and modiﬁcation
C3DQE9	Phosphatidylserine decarboxylase beta chain	phosphatidylserine decarboxylase activity	Lipid biosynthesis	Macromolecular metabolism	Lipid synthesis, degradation and modiﬁcation
C3EYS7	PHA synthase PhaC	transferase activity, transferring acyl groups	PHA	Macromolecular metabolism	Lipid synthesis, degradation and modiﬁcation
K0FKA9	PhaP protein		PHA	Macromolecular metabolism	Lipid synthesis, degradation and modiﬁcation
C3C7Q0	Lipase/acylhydrolase	hydrolase activity	Lipid metabolism	Macromolecular metabolism	Lipid synthesis, degradation and modiﬁcation
A0R9N0	Alanine dehydrogenase	alanine dehydrogenase activity	amino acid metabolism	Small molecular metabolism	Amino acid metabolism
A0RBN3	Sulfate adenylyltransferase	ATP binding,sulfate adenylyltransferase (ATP) activity	Sulfur metabolism ,Purine metabolism, SelenoAmino acid metabolism	Small molecular metabolism	Amino acid metabolism
A0REX2	Kynureninase	kynureninase activity,pyridoxal phosphate binding	tryptophan catabolic process	Small molecular metabolism	Amino acid metabolism
A0RIL1	Aminomethyltransferase	aminomethyltransferase activity	Amino acid metabolism	Small molecular metabolism	Amino acid metabolism
A0RK18	S-ribosylhomocysteine lyase	catalytic activity	Amino acid metabolism	Small molecular metabolism	Amino acid metabolism
C3BZ07	Ornithine aminotransferase	ornithine-oxo-acid transaminase activity	Amino acid biosynthesis	Small molecular metabolism	Amino acid metabolism
C3BZQ8	3-isopropylmalate dehydrogenase	3-isopropylmalate dehydrogenase activity,NAD binding,magnesium ion binding	Amino acid biosynthesis	Small molecular metabolism	Amino acid metabolism
C3BZZ6	Glutamate dehydrogenase	oxidoreductase activity, acting on the CH-NH2 group of donors, NAD or NADP as acceptor	Amino acid metabolism	Small molecular metabolism	Amino acid metabolism
C3C3U8	Chorismate mutase	aldehyde-lyase activity,transferase activity	Amino acid metabolism	Small molecular metabolism	Amino acid metabolism
C3C6C4	Aspartate-semialdehyde dehydrogenase	N-acetyl-gamma-glutamyl-phosphate reductase activity	Amino acid metabolism	Small molecular metabolism	Amino acid metabolism
C3CD32	Alanine racemase	alanine racemase activity,pyridoxal phosphate binding	Amino acid metabolism	Small molecular metabolism	Amino acid metabolism
C3CGP1	Putative 3-mercaptopyruvate sulfurtransferase SseA	3-mercaptopyruvate sulfurtransferase activity	Amino acid metabolism	Small molecular metabolism	Amino acid metabolism
C3CM51	Glutamine synthetase	nucleotide binding	Amino acid biosynthesis	Small molecular metabolism	Amino acid metabolism
C3CND0	5-methyltetrahydropteroyltriglutamate--homocysteine methyltransferase	5-methyltetrahydropteroyltriglutamate-homocysteine S-methyltransferase activity	Amino acid biosynthesis	Small molecular metabolism	Amino acid metabolism
C3CPH9	Aspartate--tRNA ligase	ATP binding,aspartate-tRNA ligase activity,nucleic acid binding	Amino acid biosynthesis	Small molecular metabolism	Amino acid metabolism
C3CRC8	L-proline dehydrogenase	proline dehydrogenase activity	Amino acid biosynthesis	Small molecular metabolism	Amino acid metabolism
C3FUC3	Ornithine carbamoyltransferase	amino acid binding	Amino acid metabolism	Small molecular metabolism	Amino acid metabolism
C3G837	Probable glycine dehydrogenase [decarboxylating] subunit 1	glycine dehydrogenase (decarboxylating) activity,pyridoxal phosphate binding	Amino acid metabolism	Small molecular metabolism	Amino acid metabolism
D5TJC5	D-alanine aminotransferase	Aminotransferase,D-alanine:2-oxoglutarate aminotransferase activity	Amino acid metabolism	Small molecular metabolism	Amino acid metabolism
D5TK71	Cysteine synthase	cysteine synthase activity,transferase activity	Amino-acid biosynthesis	Small molecular metabolism	Amino acid metabolism
D5TLE4	Homogentisate 1,2-dioxygenase	homogentisate 1,2-dioxygenase activity	Amino acid metabolism	Small molecular metabolism	Amino acid metabolism
D5TUA5	Ketol-acid reductoisomerase	oenzyme binding,isomerase activity	Amino-acid biosynthesis	Small molecular metabolism	Amino acid metabolism
D5TUT5	Aspartokinase	aspartate kinase activity	Amino-acid biosynthesis	Small molecular metabolism	Amino acid metabolism
F0PWJ7	Hydroxyethylthiazole kinase	ATP binding,hydroxyethylthiazole kinase activity,magnesium ion binding	Amino-acid biosynthesis	Small molecular metabolism	Amino acid metabolism
F0PWU6	Aminotransferase	catalytic activity	Amino acid metabolism	Small molecular metabolism	Amino acid metabolism
F2H776	L-threonine 3-dehydrogenase	catalytic activity,coenzyme binding	Amino acid metabolism	Small molecular metabolism	Amino acid metabolism
J7HWL5	Dipicolinate synthase subunit A	oxidoreductase activity, acting on the CH-OH group of donors, NAD or NADP as acceptor	Amino acid biosynthesis	Small molecular metabolism	Amino acid metabolism
K4LSH1	4-hydroxyphenylpyruvate dioxygenase Hpd	4-hydroxyphenylpyruvate dioxygenase activity	Amino acid metabolism	Small molecular metabolism	Amino acid metabolism
M4L3X2	Asparagine synthetase	nucleotide binding	Amino-acid biosynthesis	Small molecular metabolism	Amino acid metabolism
Q3EUT8	S-adenosylmethionine synthase	methionine adenosyltransferase activity	S-adenosylmethionine biosynthetic process	Small molecular metabolism	Amino acid metabolism
C3CS59	Serine hydroxymethyltransferase	catalytic activity	Amino acid biosynthesis	Small molecular metabolism	Amino acid metabolism
C3I078	Asparagine synthetase	ATP binding,asparagine synthase (glutamine-hydrolyzing) activity	Amino-acid biosynthesis	Small molecular metabolism	Amino acid metabolism
A0R9G5	Glutamate synthase (NADPH) large subunit / glutamate synthase (Ferredoxin)	glutamate synthase (NADPH) activity,glutamate synthase (ferredoxin) activity	Amino acid biosynthesis	Small molecular metabolism	Amino acid metabolism
A0RB65	Tryptophan synthase alpha chain	tryptophan synthase activity	Amino acid biosynthesis	Small molecular metabolism	Amino acid metabolism
A0RHZ3	2,3,4,5-tetrahydropyridine-2,6-dicarboxylate N-acetyltransferase	tetrahydrodipicolinate N-acetyltransferase activity	Amino acid biosynthesis	Small molecular metabolism	Amino acid metabolism
A0RIC8	Ornithine carbamoyltransferase	ornithine carbamoyltransferase activity	Amino acid biosynthesis	Small molecular metabolism	Amino acid metabolism
A0RIU5	ComE operon protein 4	pyrroline-5-carboxylate reductase activity	Amino acid biosynthesis	Small molecular metabolism	Amino acid metabolism
A0RIX2	Phenylalanine 4-hydroxylase	phenylalanine 4-monooxygenase activity	Amino acid biosynthesis	Small molecular metabolism	Amino acid metabolism
A0RJM4	Argininosuccinate synthase	argininosuccinate synthase activity	Amino acid biosynthesis	Small molecular metabolism	Amino acid metabolism
C3C7Q4	Ornithine carbamoyltransferase	ornithine carbamoyltransferase activity	Amino acid biosynthesis	Small molecular metabolism	Amino acid metabolism
C3CNU9	Arginine repressor	sequence-specific DNA binding transcription factor activity	Amino acid biosynthesis	Small molecular metabolism	Amino acid metabolism
C3CPE9	Cystathionine gamma-lyase MccB	L-cysteine desulfhydrase activity	amino acid metabolism	Small molecular metabolism	Amino acid metabolism
C3CSD0	Homoserine dehydrogenase	homoserine dehydrogenase activity	Amino acid biosynthesis	Small molecular metabolism	Amino acid metabolism
C3DJE0	Acetylornitine deacetylase (YodQ protein)	hydrolase activity	amino acid metabolism	Small molecular metabolism	Amino acid metabolism
C3DJE3	L-lysine 2,3-aminomutase	catalytic activity	amino acid metabolism	Small molecular metabolism	Amino acid metabolism
C3EER9	Putative ATP:guanido phosphotransferase bthur0006_690	nucleotide binding,kinase activity,transferase activity(L-arginine + ATP <=> N-phospho-L-arginine + ADP + H+)	amino acid metabolism	Small molecular metabolism	Amino acid metabolism
C3EHI0	Asparagine synthetase	asparagine synthase (glutamine-hydrolyzing) activity	Amino acid biosynthesis	Small molecular metabolism	Amino acid metabolism
C3HU87	Uncharacterized protein	deaminase activity	deaminase activity	Small molecular metabolism	Amino acid metabolism
M4L6J5	L-lysine 2,3-aminomutase	catalytic activity	amino acid metabolism	Small molecular metabolism	Amino acid metabolism
Q3EQY2	Aspartate-semialdehyde dehydrogenase	aspartate-semialdehyde dehydrogenase activity	amino acid metabolism	Small molecular metabolism	Amino acid metabolism
C3BWQ1	Fumarylacetoacetate hydrolase	catalytic activity,hydrolase activity	Amino acid metabolism	Small molecular metabolism	Amino acid metabolism
C3DNJ9	4-hydroxy-tetrahydrodipicolinate synthase	4-hydroxy-tetrahydrodipicolinate synthase	Amino acid biosynthesis	Small molecular metabolism	Amino acid metabolism
A0RCE6	Fumarate hydratase class II	catalytic activity	TCA cycle	Small molecular metabolism	Central carbon metabolism
A0RDW0	3-hydroxyisobutyrate dehydrogenase	phosphogluconate dehydrogenase (decarboxylating) activity	pentose-phosphate shunt	Small molecular metabolism	Central carbon metabolism
A0RHE6	Pyruvate ferredoxin oxidoreductase, alpha subunit	catalytic activity	TCA cycl	Small molecular metabolism	Central carbon metabolism
A0RHK8	Succinyl-CoA ligase	nucleotide binding	TCA cycle	Small molecular metabolism	Central carbon metabolism
A0RHK9	Succinyl-CoA ligase [ADP-forming] subunit beta	nucleotide binding	TCA cycle	Small molecular metabolism	Central carbon metabolism
A0RJC0	Succinate dehydrogenase subunit A	succinate dehydrogenase (ubiquinone) activity	TCA cycle	Small molecular metabolism	Central carbon metabolism
A0RJJ0	Malate dehydrogenase	catalytic activity	TCA cycle	Small molecular metabolism	Central carbon metabolism
A0RK94	Glucose-6-phosphate isomerase	glucose-6-phosphate isomerase activity	gluconeogenesis	Small molecular metabolism	Central carbon metabolism
A0RKS3	Enolase	phosphopyruvate hydratase activity	glycolysis	Small molecular metabolism	Central carbon metabolism
A0RKS6	Phosphoglycerate kinase	nucleotide binding	glycolysis	Small molecular metabolism	Central carbon metabolism
C3BX86	Uncharacterized protein	hydrolase activity, acting on carbon-nitrogen (but not peptide) bonds	carbohydrate metabolic process	Small molecular metabolism	Central carbon metabolism
C3C249	2-methylcitrate dehydratase	2-methylcitrate dehydratase activity	propionate catabolic process	Small molecular metabolism	Central carbon metabolism
C3C925	Acetyl-coenzyme A synthetase	catalytic activity	Pyruvate metabolism	Small molecular metabolism	Central carbon metabolism
C3CE45	Probable transaldolase	catalytic activity	Pentose phosphate pathway	Small molecular metabolism	Central carbon metabolism
C3CII3	Thioredoxin	lyase activity	propionate catabolic process	Small molecular metabolism	Central carbon metabolism
C3CIZ9	Acetoacetyl-CoA synthase	catalytic activity	Glycolysis / Gluconeogenesis;Pyruvate metabolism	Small molecular metabolism	Central carbon metabolism
C3CK87	Aldolase	catalytic activity	Glycolysis/Gluconeogenesis	Small molecular metabolism	Central carbon metabolism
C3CM38	Transketolase	metal ion binding,transketolase activity	Pentose phosphate pathway	Small molecular metabolism	Central carbon metabolism
C3CMC2	Pyruvate ferredoxin oxidoreductase, beta subunit	catalytic activity	Pyruvate metabolism	Small molecular metabolism	Central carbon metabolism
C3CN98	Pyruvate dehydrogenase E1 component subunit beta	catalytic activity	Glycolysis / Gluconeogenesis，Citrate cycle (TCA cycle)	Small molecular metabolism	Central carbon metabolism
C3CNF7	3-hydroxyisobutyrate dehydrogenase	phosphogluconate dehydrogenase (decarboxylating) activity	pentose-phosphate shunt	Small molecular metabolism	Central carbon metabolism
C3CQ30	Pyruvate kinase	magnesium ion binding,potassium ion binding,pyruvate kinase activity	Glycolysis	Small molecular metabolism	Central carbon metabolism
C3CRL6	2,3-bisphosphoglycerate-independent phosphoglycerate mutase	2,3-bisphosphoglycerate-independent phosphoglycerate mutase activity,manganese ion binding	glycolysis	Small molecular metabolism	Central carbon metabolism
C3CRL9	Glyceraldehyde-3-phosphate dehydrogenase	glyceraldehyde-3-phosphate dehydrogenase (NAD+) (phosphorylating) activity	Glycolysis / Gluconeogenesis	Small molecular metabolism	Central carbon metabolism
C3CVC4	Fructose-bisphosphate aldolase	fructose-bisphosphate aldolase activity,zinc ion binding	glycolysis	Small molecular metabolism	Central carbon metabolism
C3DR70	Isocitrate dehydrogenase [NADP]	Isocitrate dehydrogenase (NADP+) activity	TCA cycle	Small molecular metabolism	Central carbon metabolism
C3DSM7	Triosephosphate isomerase	catalytic activity	gluconeogenesis	Small molecular metabolism	Central carbon metabolism
C3E4V1	Probable malate:quinone oxidoreductase	malate dehydrogenase (quinone) activity	TCA cycle	Small molecular metabolism	Central carbon metabolism
C3E9L8	Acetate-CoA ligase	ligase activity	Glycolysis / Gluconeogenesis;Pyruvate metabolism	Small molecular metabolism	Central carbon metabolism
C3EHF3	Malate synthase	catalytic activity	glyoxylate cycle	Small molecular metabolism	Central carbon metabolism
C3EPB0	4-hydroxy-tetrahydrodipicolinate synthase	catalytic activity	Amino-acid biosynthesis	Small molecular metabolism	Central carbon metabolism
C3G7D7	Pyruvate dehydrogenase E1 component subunit alpha	pyruvate dehydrogenase (acetyl-transferring) activity	glycolysis	Small molecular metabolism	Central carbon metabolism
C3HWZ6	Malate synthase	isocitrate lyase activity	glyoxylate cycle	Small molecular metabolism	Central carbon metabolism
D5TJY1	Citrate synthase	transferase activity	TCA cycle	Small molecular metabolism	Central carbon metabolism
D5TL40	Phosphoenolpyruvate carboxykinase [ATP]	ATP binding,kinase activity,metal ion binding	gluconeogenesis	Small molecular metabolism	Central carbon metabolism
D5TM73	Ferredoxin--NADP reductase	ferredoxin-NADP+ reductase activity	TCA cycle	Small molecular metabolism	Central carbon metabolism
J3XGW3	Branched-chain alpha-keto acid dehydrogenase subunit E2	transferase activity	Glycolysis / Gluconeogenesis;TCA cycle;Pyruvate metabolism	Small molecular metabolism	Central carbon metabolism
M4LAV1	Dihydrolipoyllysine-residue acetyltransferase component of acetoin cleaving system	transferase activity, transferring acyl groups	Glycolysis / Gluconeogenesis;TCA cycle;Pyruvate metabolism	Small molecular metabolism	Central carbon metabolism
Q3EK26	Oxalate decarboxylase	lyase activity,nutrient reservoir activity,oxalate decarboxylase activity	oxalate decarboxylase activity	Small molecular metabolism	Central carbon metabolism
Q3ERU1	Succinate dehydrogenase iron-sulfur protein	succinate dehydrogenase activity	TCA cycle	Small molecular metabolism	Central carbon metabolism
C3C5N7	Aconitate hydratase	metal ion binding，iron-sulfur cluster binding	TCA cycle	Small molecular metabolism	Central carbon metabolism
H9NL62	Pyruvate carboxylase	DNA binding	gluconeogenesis	Small molecular metabolism	Central carbon metabolism
C3BZK1	Lactate utilization protein A		lactate metabolic process	Small molecular metabolism	Central carbon metabolism
C3C4Z8	Glucose-6-phosphate 1-dehydrogenase	glucose-6-phosphate dehydrogenase activity	pentose-phosphate shunt	Small molecular metabolism	Central carbon metabolism
C3C928	Acetoin utilization protein acuC		acetoin metabolic process	Small molecular metabolism	Central carbon metabolism
C3CHI4	L-lactate dehydrogenase	L-lactate dehydrogenase activity	lactate metabolic process	Small molecular metabolism	Central carbon metabolism
C3CPV0	Succinate dehydrogenase cytochrome b558 subunit	oxidoreductase activity, acting on the CH-CH group of donors	TCA Cycle	Small molecular metabolism	Central carbon metabolism
C3CQ72	Acetate kinase	acetate kinase activity	Pyruvate metabolism ,Propanoate metabolism	Small molecular metabolism	Central carbon metabolism
C3DJM3	Carboxyvinyl-carboxyphosphonate phosphorylmutase	catalytic activity	Propionate catabolism	Small molecular metabolism	Central carbon metabolism
C3E2X9	Alcohol dehydrogenase 1	zinc ion binding ,oxidoreductase activity	oxidation-reduction process	Small molecular metabolism	Central carbon metabolism
C3ETV2	UDP-glucose 4-epimerase	UDP-glucose 4-epimerase activity	galactose metabolic process	Small molecular metabolism	Central carbon metabolism
C3FA30	Fructose-bisphosphate aldolase	fructose-bisphosphate aldolase activity	glycolysis	Small molecular metabolism	Central carbon metabolism
C3FF61	Formate acetyltransferase	transferase activity	Pyruvate metabolism	Small molecular metabolism	Central carbon metabolism
D5TWU2	2,5-diketo-D-gluconic acid reductase	oxidoreductase activity	Oxidoreduction	Small molecular metabolism	Central carbon metabolism
M4L683	Pyruvate phosphate dikinase PEP/pyruvate-binding protein	kinase activity	Glycolysis / Gluconeogenesis	Small molecular metabolism	Central carbon metabolism
M4LDX3	NADP-dependent glyceraldehyde-3-phosphate dehydrogenase	oxidoreductase activity, acting on the aldehyde or oxo group of donors, NAD or NADP as acceptor	Glycolysis/Gluconeogenesis	Small molecular metabolism	Central carbon metabolism
Q3EJY1	Ribose 5-phosphate isomerase	ribose-5-phosphate isomerase activity	Pentose phosphate pathway	Small molecular metabolism	Central carbon metabolism
Q3EMN9	Glucose epimerase		Glycolysis/Gluconeogenesis	Small molecular metabolism	Central carbon metabolism
Q3EWY1	Formate dehydrogenase alpha chain	formate dehydrogenase (NAD+) activity	Glyoxylate and dicarboxylate metabolism,Methane metabolism	Small molecular metabolism	Central carbon metabolism
A0RH94	NADH-dependent butanol dehydrogenase A	oxidoreductase activity	Fructose and mannose metabolism	Small molecular metabolism	Central carbon metabolism
A0RAK1	Dihydroxyacetone kinase	glycerone kinase activity	glycerol degradation V	Small molecular metabolism	Central carbon metabolism
C3EYM7	Dihydrolipoyllysine-residue succinyltransferase component of 2-oxoglutarate dehydrogenase complex	dihydrolipoyllysine-residue succinyltransferase activity	TCA Cycle	Small molecular metabolism	Central carbon metabolism
A0RDV9	Acyl-CoA dehydrogenase	acyl-CoA dehydrogenase activity,flavin adenine dinucleotide binding	Fatty acid degradation;amino acid metabolism	Small molecular metabolism	Unclassified
A0R8M5	Glutamine--fructose-6-phosphate aminotransferase	glutamine-fructose-6-phosphate transaminase (isomerizing) activity	carbohydrate biosynthetic process;glutamine metabolic process	Small molecular metabolism	Unclassified
A0REE4	Propionyl-CoA carboxylase	catalytic activity	Carbohydrate metabolism,Amino acid metabolism, Carbon fixation pathways	Small molecular metabolism	Unclassified
A0RLC6	Butyryl-CoA dehydrogenase	acyl-CoA dehydrogenase activity	Butanoate metabolism , Lipid Metabolism,Amino acid metabolism	Small molecular metabolism	Unclassified
C3BWX6	Succinate semialdehyde dehydrogenase	succinate-semialdehyde dehydrogenase [NAD(P)+] activity	Butanoate metabolism ,Amino acid metabolism	Small molecular metabolism	Unclassified
C3C1T3	Acetyltransferase, GNAT	N-acetyltransferase activity	Acetyltransferase activity	Small molecular metabolism	Unclassified
C3C1Y4	NADPH azoreductase	oxidoreductase activity	Oxidoreduction	Small molecular metabolism	Unclassified
C3C7F4	Uncharacterized protein	ATP binding,ATPase activity	ATP catabolic process	Small molecular metabolism	Unclassified
C3CAT8	Uncharacterized protein	FMN binding,riboflavin reductase (NADPH) activity	Oxidoreduction	Small molecular metabolism	Unclassified
C3CLG3	Putative deacetylase YojG	hydrolase activity	hydrolase activity	Small molecular metabolism	Unclassified
C3CMM5	Uridylate kinase	ATP binding,UMP kinase activity	CTP biosynthetic process;cellular amino acid biosynthetic process	Small molecular metabolism	Unclassified
C3CN96	Dihydrolipoyl dehydrogenase	dihydrolipoyl dehydrogenase activity	Glycolysis / Gluconeogenesis;TCA cycle;Amino acid metabolism	Small molecular metabolism	Unclassified
C3CNV2	Farnesyl diphosphate synthase IspA	geranyltranstransferase activity	isoprenoid biosynthetic process	Small molecular metabolism	Unclassified
C3CPV6	Short chain enoyl-CoA hydratase	catalytic activity	Fatty acid β-oxidation,Amino acid metabolism	Small molecular metabolism	Unclassified
C3CQ74	Probable thiol peroxidase	thioredoxin peroxidase activity	Oxidoreduction	Small molecular metabolism	Unclassified
C3CR56	NADH dehydrogenase	oxidoreductase activity	Oxidoreduction	Small molecular metabolism	Unclassified
C3CRC4	3-ketoacyl-CoA thiolase FadA	catalytic activity	Fatty acid degradation;Amino acid biosynthesis	Small molecular metabolism	Unclassified
C3E6D6	Aldehyde dehydrogenase	oxidoreductase activity	Oxidoreduction	Small molecular metabolism	Unclassified
C3E7M9	Formamidase	formamidase activity	Glyoxylate and dicarboxylate metabolism ,Nitrogen metabolism	Small molecular metabolism	Unclassified
C3EP29	1-phosphofructokinase	1-phosphofructokinase activity	Carbohydrate phosphorylation	Small molecular metabolism	Unclassified
C3ERH8	Glyceraldehyde-3-phosphate dehydrogenase	oxidoreductase activity, acting on the aldehyde or oxo group of donors, NAD or NADP as acceptor	Glycolysis / Gluconeogenesis	Small molecular metabolism	Unclassified
C3I1P9	Dihydrolipoyl dehydrogenase	dihydrolipoyl dehydrogenase activity,flavin adenine dinucleotide binding	TCA cycle,Pyruvate metabolism,Amino acid metabolism	Small molecular metabolism	Unclassified
C3IAD4	N-hydroxyarylamine O-acetyltransferase	acetyltransferase activity	Acetyltransferase activity	Small molecular metabolism	Unclassified
D5TMC5	4-aminobutyrate aminotransferase	4-aminobutyrate transaminase activity,pyridoxal phosphate binding	Carbohydrate metabolism,Amino acid metabolism	Small molecular metabolism	Unclassified
K0FMV8	Butyryl-CoA dehydrogenase	acyl-CoA dehydrogenase activity	Butanoate metabolism , Lipid Metabolism,Amino acid metabolism	Small molecular metabolism	Unclassified
K4LSS1	(R)-specific enoyl-CoA hydratase PhaJ	oxidoreductase activity	Oxidoreduction	Small molecular metabolism	Unclassified
M4L6B3	Thioredoxin	ND	Oxidoreduction	Small molecular metabolism	Unclassified
M4LCG2	Uncharacterized protein	sulfotransferase activity	sulfotransferase activity	Small molecular metabolism	Unclassified
Q3EMZ7	Propionyl-CoA carboxylase beta chain	ND	Carbohydrate metabolism,Amino acid metabolism, Carbon fixation pathways	Small molecular metabolism	Unclassified
Q3ER71	Acetyltransferase	N-acetyltransferase activity	Acetyltransferase activity	Small molecular metabolism	Unclassified
Q631W4	Acyl-CoA dehydrogenase	acyl-CoA dehydrogenase activity	Oxidoreduction	Small molecular metabolism	Unclassified
C3GUQ6	Methyltransferase	methyltransferase activity	methylation	Small molecular metabolism	Unclassified
Q3EP64	Zn-dependent hydrolase	hydrolase activity, acting on ester bonds,RNA binding	Hydrolase activity	Small molecular metabolism	Unclassified
Q5XWX3	Phosphate acetyltransferase	transferase activity	Carbohydrate Metabolism, Energy Metabolism	Small molecular metabolism	Unclassified
A0RB36	O-methyltransferase	methyltransferase activity	methylation	Small molecular metabolism	Unclassified
C3DP73	Phosphate starvation-induced protein	ATP binding	ATP binding	Small molecular metabolism	Unclassified
C3ET06	Thioredoxin reductase	flavin adenine dinucleotide binding,thioredoxin-disulfide reductase activity	Oxidoreduction	Small molecular metabolism	Unclassified
C3CMD2	Amino acid-binding ACT domain protein	amino acid binding	metabolic process	Small molecular metabolism	Unclassified
Q3EJA9	Nucleoside-binding protein	ND	Binding	Small molecular metabolism	Unclassified
Q3EWK4	ATP-NAD kinase	NAD+ kinase activity,transferase activity	Oxidoreduction	Small molecular metabolism	Unclassified
C3CF83	Histidine triad (HIT) protein	catalytic activity	Catalytic activity	Small molecular metabolism	Unclassified
C3C4Y4	Glucose-1-phosphate cytidylyltransferase	glucose-1-phosphate cytidylyltransferase activity	Starch and sucrose metabolism ,Amino sugar and nucleotide sugar metabolism	Small molecular metabolism	Unclassified
C3DJB6	NADPH azoreductase	oxidoreductase activity	Oxidoreduction	Small molecular metabolism	Unclassified
C3DJD2	Succinate-semialdehyde dehydrogenase (NADP+)	xidoreductase activity, acting on the aldehyde or oxo group of donors, NAD or NADP as acceptor	Butanoate metabolism ,Amino acid metabolism	Small molecular metabolism	Unclassified
C3FAL8	Aldo/keto reductase(D-threo-aldose 1-dehydrogenase)		Oxidoreduction	Small molecular metabolism	Unclassified
C3H3A5	Aldo/keto reductase		Oxidoreduction	Small molecular metabolism	Unclassified
C3I373	Uncharacterized protein	N-acetyltransferase activity	Acetyltransferase activity	Small molecular metabolism	Unclassified
K4M5Z5	Putative pyridoxal phosphate-dependent acyltransferase	catalytic activity,transferase activity,pyridoxal phosphate binding	transferase activity	Small molecular metabolism	Unclassified
M4LAK2	YtbE (Aldo/keto reductase YtbE)	oxidoreductase activity	Oxidoreduction	Small molecular metabolism	Unclassified
Q3ETX2	Short-chain type dehydrogenase/reductase	oxidoreductase activity	Oxidoreduction	Small molecular metabolism	Unclassified
Q3EZ14	Iron-sulphur-binding reductase		Oxidoreduction	Small molecular metabolism	Unclassified
C3C5F3	Glyoxalase		Oxidoreduction	Small molecular metabolism	Unclassified
F2H7W6	Glyoxalase family protein		Oxidoreduction	Small molecular metabolism	Unclassified
J3XBM4	Glyoxalase		Oxidoreduction	Small molecular metabolism	Unclassified
Q3EJ83	Methyltransferase	methyltransferase activity	methylation	Small molecular metabolism	Unclassified
C3HIK6	O-methyltransferase family 3	O-methyltransferase activity	methylation	Small molecular metabolism	Unclassified
J4AAB6	Epsx protein	hydrolase activity	hydrolase activity	Small molecular metabolism	Unclassified
C3BXX8	Thiazole synthase	catalytic activity	thiamine biosynthetic process	Small molecular metabolism	Coenzyme and vitamin metabolism
C3CBG9	Thiaminase-2	thiaminase activity	thiamine metabolic process	Small molecular metabolism	Coenzyme and vitamin metabolism
C3CDJ9	General stress protein 26	FMN binding,pyridoxamine-phosphate oxidase activity	pyridoxal phosphate biosynthetic process	Small molecular metabolism	Coenzyme and vitamin metabolism
C3CFM5	Probable inorganic polyphosphate/ATP-NAD kinase	ATP binding,NAD+ kinase activity,metal ion binding	NAD metabolic process	Small molecular metabolism	Coenzyme and vitamin metabolism
C3CNM8	6,7-dimethyl-8-ribityllumazine synthase	6,7-dimethyl-8-ribityllumazine synthase activity	riboflavin biosynthetic process	Small molecular metabolism	Coenzyme and vitamin metabolism
C3DDJ4	Pyridoxal biosynthesis lyase PdxS	catalytic activity	Vitamin B6 metabolism	Small molecular metabolism	Coenzyme and vitamin metabolism
C3DIS4	NH(3)-dependent NAD(+) synthetase	nucleotide binding	NAD biosynthetic process	Small molecular metabolism	Coenzyme and vitamin metabolism
C3DYP9	Glutamate-1-semialdehyde 2,1-aminomutase	glutamate-1-semialdehyde 2,1-aminomutase activity,pyridoxal phosphate binding,transaminase activity	Porphyrin biosynthesis	Small molecular metabolism	Coenzyme and vitamin metabolism
C3E724	Putative competence-damage inducible protein	ND	Mo-molybdopterin cofactor biosynthetic process	Small molecular metabolism	Coenzyme and vitamin metabolism
C3EGE7	Glycine oxidase ThiO	oxidoreductase activity	Thiamine metabolism	Small molecular metabolism	Coenzyme and vitamin metabolism
C3EKF4	Methylmalonate semialdehyde dehydrogenase [acylating]	methylmalonate-semialdehyde dehydrogenase (acylating) activity	Amino acid metabolism,Propanoate metabolism ,Inositol phosphate metabolism	Small molecular metabolism	Coenzyme and vitamin metabolism
Q3EWL1	Glutamate-1-semialdehyde 2,1-aminomutase	catalytic activity	protoporphyrinogen IX biosynthetic process	Small molecular metabolism	Coenzyme and vitamin metabolism
C3CR95	FeS cluster assembly protein SufB	ND	iron-sulfur cluster assembly	Small molecular metabolism	Coenzyme and vitamin metabolism
C3C9M2	Naphthoate synthase	1,4-dihydroxy-2-naphthoyl-CoA synthase activity	Ubiquinone and other terpenoid-quinone biosynthesis	Small molecular metabolism	Coenzyme and vitamin metabolism
C3CQJ9	Molybdenum cofactor biosynthesis protein B		Mo-molybdopterin cofactor biosynthetic process	Small molecular metabolism	Coenzyme and vitamin metabolism
K4M618	Pyrimidine reductase	5-amino-6-(5-phosphoribosylamino)uracil reductase activity	riboflavin biosynthetic process	Small molecular metabolism	Coenzyme and vitamin metabolism
Q3EJ30	Delta-1-pyrroline-5-carboxylate dehydrogenase	1-pyrroline-5-carboxylate dehydrogenase activity	Oxidoreduction	Small molecular metabolism	Coenzyme and vitamin metabolism
C3C7Y6	5-formyltetrahydrofolate cyclo-ligase	5-formyltetrahydrofolate cyclo-ligase activity	folic acid-containing compound biosynthetic process	Small molecular metabolism	Coenzyme and vitamin metabolism
C3C8H9	Delta-aminolevulinic acid dehydratase	catalytic activity	Porphyrin and chlorophyll metabolism	Small molecular metabolism	Coenzyme and vitamin metabolism
A0R8K1	Adenylate kinase	nucleotide binding	nucleobase-containing compound metabolic process	Small molecular metabolism	Nucleotide metabolism
A0RLA2	Uracil phosphoribosyltransferase	GTP binding,magnesium ion binding,uracil phosphoribosyltransferase activity	nucleotide metabolism	Small molecular metabolism	Nucleotide metabolism
A0RLP6	Adenylosuccinate synthetase	ND	purine nucleotide biosynthetic process	Small molecular metabolism	Nucleotide metabolism
C3C0Z4	Deoxyribose-phosphate aldolase	deoxyribose-phosphate aldolase activity	deoxyribose phosphate catabolic process	Small molecular metabolism	Nucleotide metabolism
C3C7B3	ADP-ribose pyrophosphatase	hydrolase activity	Purine metabolism	Small molecular metabolism	Nucleotide metabolism
C3CCG9	Inosine-5'-monophosphate dehydrogenase	nucleotide binding	Purine nucleotide biosynthetic process	Small molecular metabolism	Nucleotide metabolism
C3CGI3	Nucleoside diphosphate kinase	nucleotide binding	nucleoside diphosphate phosphorylation	Small molecular metabolism	Nucleotide metabolism
C3CNK1	Purine nucleoside phosphorylase	purine-nucleoside phosphorylase activity	nucleoside metabolic process	Small molecular metabolism	Nucleotide metabolism
D5TK53	Ribose-phosphate pyrophosphokinase	magnesium ion binding	ribonucleoside monophosphate biosynthetic process	Small molecular metabolism	Nucleotide metabolism
D5TWE4	Phosphopentomutase	magnesium ion binding,phosphopentomutase activity	nucleotide metabolism	Small molecular metabolism	Nucleotide metabolism
H9NKS7	Bifunctional phosphoribosylaminoimidazolecarboxamide formyltransferase/IMP cyclohydrolase	IMP cyclohydrolase activity,phosphoribosylaminoimidazolecarboxamide formyltransferase activity	Purine biosynthesis	Small molecular metabolism	Nucleotide metabolism
K0G2D9	Hypoxanthine phosphoribosyltransferase	hypoxanthine phosphoribosyltransferase activity	purine ribonucleoside salvage	Small molecular metabolism	Nucleotide metabolism
C3C6K8	Dihydroorotate dehydrogenase	dihydroorotate oxidase activity	Pyrimidine biosynthesis	Small molecular metabolism	Nucleotide metabolism
C3CD72	Phosphoribosylamine--glycine ligase	phosphoribosylamine-glycine ligase activity	Purine biosynthesis	Small molecular metabolism	Nucleotide metabolism
H9NKR6	Bifunctional phosphoribosylaminoimidazolecarboxamide formyltransferase/IMP cyclohydrolase	catalytic activity	purine nucleotide biosynthetic process	Small molecular metabolism	Nucleotide metabolism
M4L0W7	N5-carboxyaminoimidazole ribonucleotide mutase	5-(carboxyamino)imidazole ribonucleotide mutase activity	Purine biosynthesis	Small molecular metabolism	Nucleotide metabolism
A0RL96	ATP synthase gamma chain	ATP binding	ATP biosynthetic process	Small molecular metabolism	Energy metabolism
A0RL97	ATP synthase subunit alpha	nucleotide binding	ATP biosynthetic process	Small molecular metabolism	Energy metabolism
C3DQZ9	Electron transfer flavoprotein subunit alpha	electron carrier activity,flavin adenine dinucleotide binding	Electron transport	Small molecular metabolism	Energy metabolism
C3E3Y6	Cytochrome P450	monooxygenase activity	Electron transport	Small molecular metabolism	Energy metabolism
C3EIK1	Menaquinol-cytochrome c reductase iron-sulfur subunit	oxidoreductase activity	Electron transport	Small molecular metabolism	Energy metabolism
C3ETG1	ATP synthase subunit beta	nucleotide binding	ATP biosynthetic process	Small molecular metabolism	Energy metabolism
C3EUG8	NADH-dependent flavin oxidoreductase, Oye	FMN binding,oxidoreductase activity	Electron transport	Small molecular metabolism	Energy metabolism
D5TVL3	Cytochrome c oxidase polypeptide I	cytochrome-c oxidase activity	Electron transport	Small molecular metabolism	Energy metabolism
F0PZ57	Electron transfer flavoprotein, beta subunit	electron carrier activity	Electron transport	Small molecular metabolism	Energy metabolism
K4M2U2	Cytochrome c oxidase subunit 2	copper ion binding,cytochrome-c oxidase activity	Electron transport	Small molecular metabolism	Energy metabolism
C3CNT5	2-oxoisovalerate dehydrogenase subunit beta	catalytic activity	Respiration	Small molecular metabolism	Energy metabolism
C3CNT6	2-oxoisovalerate dehydrogenase subunit alpha	3-methyl-2-oxobutanoate dehydrogenase (2-methylpropanoyl-transferring) activity	Respiration	Small molecular metabolism	Energy metabolism
C3CEC8	Quinol oxidase subunit 2	cytochrome-c oxidase activity	Electron transport	Small molecular metabolism	Energy metabolism
C3CSL3	Ribosome-binding ATPase YchF	ATPase activity,ribosome binding	ATP catabolic process	Small molecular metabolism	Energy metabolism
C3D9L1	Cytochrome c-551	electron carrier activity	Electron transport	Small molecular metabolism	Energy metabolism
C3E2I7	NADPH dehydrogenase	oxidoreductase activity	oxidation-reduction process	Small molecular metabolism	Energy metabolism
C3EQH2	Cytochrome c-550	electron carrier activity	Electron transport	Small molecular metabolism	Energy metabolism
C3ETG4	ATP synthase subunit delta	proton-transporting ATP synthase activity, rotational mechanism	ATP biosynthetic process	Small molecular metabolism	Energy metabolism
C3FTB8	Diguanylate cyclase/phosphodiesterase with PAS/PAC and GAF sensors	NADH dehydrogenase (ubiquinone) activity	oxidation-reduction process	Small molecular metabolism	Energy metabolism
D5TNQ2	Probable manganese-dependent inorganic pyrophosphatase	inorganic diphosphatase activity	Oxidative phosphorylation	Small molecular metabolism	Energy metabolism
D5TQH5	ATP synthase subunit b	hydrogen ion transmembrane transporter activity	ATP biosynthetic process	Small molecular metabolism	Energy metabolism
M4L5N6	NADPH dehydrogenase	NADPH dehydrogenase activity,ntaerythritol trinitrate reductase activity	Oxidoreduction	Small molecular metabolism	Energy metabolism
A0RLA0	ATP synthase subunit c	lipid binding,hydrogen ion transmembrane transporter activity	ATP biosynthetic process	Small molecular metabolism	Energy metabolism
C3CNT9	Leucine dehydrogenase	oxidoreductase activity	Fatty acid degradation	Small molecular metabolism	Fatty acid metabolism
C3BZ34	3-oxoacyl-[acyl-carrier-protein] synthase 2	catalytic activity	fatty acid biosynthetic process	Small molecular metabolism	Fatty acid metabolism
C3C737	Acetyl-CoA acetyltransferase	transferase activity, transferring acyl groups other than amino-acyl groups	Fatty acid metabolism	Small molecular metabolism	Fatty acid metabolism
C3C8Z7	3-oxoacyl-[acyl-carrier protein] reductase	oxidoreductase activity	Fatty acid metabolism	Small molecular metabolism	Fatty acid metabolism
C3CAW1	3-hydroxybutyryl-CoA dehydrogenase	3-hydroxyacyl-CoA dehydrogenase activity	Fatty acid metabolism	Small molecular metabolism	Fatty acid metabolism
C3CFP3	Enoyl-[acyl-carrier-protein] reductase [NADH]	enoyl-[acyl-carrier-protein] reductase (NADH) activity	fatty acid biosynthetic process	Small molecular metabolism	Fatty acid metabolism
C3CHL8	Oxidoreductase, short chain dehydrogenase/reductase family superfamily	oxidoreductase activity	Fatty acid biosynthesis	Small molecular metabolism	Fatty acid metabolism
C3CMQ2	3-oxoacyl-[acyl-carrier-protein] reductase	3-oxoacyl-[acyl-carrier-protein] reductase (NADPH) activity,NAD binding	fatty acid biosynthetic process	Small molecular metabolism	Fatty acid metabolism
C3DGA7	Short-chain dehydrogenase/reductase SDR	oxidoreductase activity	Fatty acid biosynthesis	Small molecular metabolism	Fatty acid metabolism
D5TQK6	Acetyl-CoA acetyltransferase	catalytic activity	Fatty acid metabolism	Small molecular metabolism	Fatty acid metabolism
Q3EV67	(3R)-hydroxyacyl-[acyl carrier protein] dehydratase	lyase activity,3-hydroxydecanoyl-[acyl-carrier-protein] dehydratase activity	fatty acids biosynthesis	Small molecular metabolism	Fatty acid metabolism
A4VCC7	Putative 3-hydroxybutyryl-CoA dehydrogenase	3-hydroxyacyl-CoA dehydrogenase activity,NAD+ binding	fatty acid metabolic process	Small molecular metabolism	Fatty acid metabolism
J3VB99	Long-chain-fatty-acid--CoA ligase	catalytic activity,ligase activity	Fatty acid metabolism	Small molecular metabolism	Fatty acid metabolism
Q3EMC9	3-oxoacyl-[acyl-carrier-protein] synthase	3-oxoacyl-[acyl-carrier-protein] synthase activity	Fatty acid metabolism	Small molecular metabolism	Fatty acid metabolism
A0RH18	Medium-chain-fatty-acid--CoA ligase	catalytic activity,ligase activity	fatty acid β-oxidation I	Small molecular metabolism	Fatty acid metabolism
A0RJJ8	Acetyl-coenzyme A carboxylase carboxyl transferase subunit beta	acetyl-CoA carboxylase activity	Fatty acid biosynthesis	Small molecular metabolism	Fatty acid metabolism
Q2PUQ4	YhfL	catalytic activity	fatty acid degradation	Small molecular metabolism	Fatty acid metabolism
C3BYT8	Antibiotic biosynthesis monooxygenase	monooxygenase activity	Antibiotic biosynthesis	Small molecular metabolism	Others
M4L5Y4	SagD family bacteriocin biosynthesis docking scaffold protein		bacteriocin biosynthesis	Small molecular metabolism	Others
Q3ETW6	Bacitracin synthetase 1	atalytic activity	secondary Metabolism	Small molecular metabolism	Others
C3BY05	Nitroreductase	oxidoreductase activity	Nitrotoluene degradation	Small molecular metabolism	Others
C3CJN9	Acetoin:2,6-dichlorophenolindophenol oxidoreductase subunit beta	catalytic activity	Oxidoreduction	Small molecular metabolism	Others
C3CJP0	Acetoin:2,6-dichlorophenolindophenol oxidoreductase subunit alpha	oxidoreductase activity	Oxidoreduction	Small molecular metabolism	Others
C3CL85	Nitroreductase family protein	oxidoreductase activity	Nitrotoluene degradation	Small molecular metabolism	Others
C3CNG0	Nitroreductase,Putative NAD(P)H nitroreductase YodC	oxidoreductase activity	Nitrotoluene degradation	Small molecular metabolism	Others
C3H3K3	NADPH nitroreductase	oxidoreductase activity	Nitrotoluene degradation	Small molecular metabolism	Others
D5TXA0	Nitroreductase family protein	oxidoreductase activity	Oxidoreduction	Small molecular metabolism	Others
C3BX63	Tellurium resistance protein, TerD		Response to stress	Cell process proteins
C3CD45	10 kDa chaperonin	ATP binding	Chaperones	Cell process proteins
C3CDB7	Alkyl hydroperoxide reductase subunit C	peroxidase activity	Response to oxidative stress	Cell process proteins
C3CEI9	Stage V sporulation protein R		Sporulation	Cell process proteins
C3CEM4	CotJA protein		Spore coat protein	Cell process proteins
C3CGH7	Stage IV sporulation protein A	ATPase activity	Sporulation	Cell process proteins
C3CHP5	Small acid-soluble spore protein C5	double-stranded DNA binding	Sporulation	Cell process proteins
C3CI04	Putative spore protein YtfJ		Sporulation	Cell process proteins
C3CMC5	Stage V sporulation protein S		Sporulation	Cell process proteins
C3CP50	Superoxide dismutase	superoxide dismutase activity	Response to oxidative stress	Cell process proteins
C3CPM8	Rod shape-determining protein MreB		Cell morphogenesis	Cell process proteins
C3CPT3	Spore germination protein GerE	DNA binding	Spore germination	Cell process proteins
C3CQ59	Putative universal stress protein		Response to stress	Cell process proteins
C3CRG4	DNA protection during starvation protein 2	ferric iron binding	Response to stress	Cell process proteins
C3DL00	Spore coat protein X		Spore coat protein	Cell process proteins
C3E1E4	Spore coat protein D		Spore coat protein	Cell process proteins
C3EWI4	Stress response protein SCP2		response to stress	Cell process proteins
C3F861	Small, acid-soluble spore protein B	double-stranded DNA binding	Spore protein	Cell process proteins
C3GYM0	Superoxide dismutase	metal ion binding,superoxide dismutase activity	Response to oxidative stress	Cell process proteins
C3HTL5	Small, acid-soluble spore protein C	double-stranded DNA binding	Spore protein	Cell process proteins
C3HWC4	Small, acid-soluble spore protein B	double-stranded DNA binding	Spore protein	Cell process proteins
C3I208	Spore coat protein w	Capsid protein	Spore coat protein	Cell process proteins
C3I4S1		catalytic activity	Sporulation	Cell process proteins
D5TK50	Regulatory protein SpoVG		Sporulation	Cell process proteins
J3QWA2	Spore coat protein GerQ		Spore coat protein	Cell process proteins
M4LAN5	Spore coat protein	Capsid protein	Spore coat protein	Cell process proteins
Q3ESE9	Tellurium resistance protein terD/terE/terZ family		Response to stress	Cell process proteins
A0RD34	Exosporium protein B		Exosporium protein	Cell process proteins
A0RIT3	Chaperone protein DnaK	nucleotide binding	Chaperones	Cell process proteins
C3CMB9	Spore coat protein E		Spore coat protein	Cell process proteins
C3EF72	60 kDa chaperonin	nucleotide binding	Chaperones	Cell process proteins
C3HUZ8	Spore coat protein B		Spore coat protein	Cell process proteins
J3UJT9	Stage V sporulation protein M		Sporulation	Cell process proteins
C3CRC2	Beta-lactamase domain protein	hydrolase activity	Beta-Lactam resistance	Cell process proteins
C3BZ13	Catalase	atalase activity,heme binding,metal ion binding	response to oxidative stress	Cell process proteins
M4L419	Small acid-soluble spore protein alpha/beta family protein	double-stranded DNA binding	Spore protein	Cell process proteins
C3C9H1	Phage shock protein A, PspA		Response to stress	Cell process proteins
A0RJ90	Trigger factor	peptidyl-prolyl cis-trans isomerase activity	Cell cycle	Cell process proteins
C3DGQ2	Spore coat protein		Spore coat protein	Cell process proteins
C3FEV5	Spore coat protein B		Spore coat protein	Cell process proteins
C3H6B2	Penicillin-binding protein transpeptidase	penicillin binding	Binding	Cell process proteins
C3IKK1	Spore coat protein X		Spore coat protein	Cell process proteins
K0FKN5	UDP-N-acetylglucosamine--N-acetylmuramyl-(pentapeptide) pyrophosphoryl-undecaprenol N-acetylglucosamine transferase	UDP-N-acetyl-D-glucosamine:N-acetylmuramoyl-L-alanyl-D-glutamyl-meso-2,6-diaminopimelyl-D-alanyl-D-alanine-diphosphoundecaprenol 4-beta-N-acetylglucosaminlytransferase activity	Cell cycle	Cell process proteins
M4LCP2	Small heat shock protein		response to stress	Cell process proteins
Q3EKZ2	Cell elongation specific D,D-transpeptidase	penicillin binding	response to antibiotic	Cell process proteins
Q3EMG2	Cell division initiation protein DivIVA		Cell cycle	Cell process proteins
Q63BV7	Penicillin-binding protein		Binding	Cell process proteins
C3CEM2	Protein CotJC		Spore coat protein	Cell process proteins
C3I0A6	Heat shock protein Hsp20		response to stress	Cell process proteins
A0RAQ6	HTH-type transcriptional regulator Hpr	sequence-specific DNA binding transcription factor activity	Sporulation	Cell process proteins
D5TJJ1	Multimodular	transferase activity, transferring pentosyl groups,peptidase activity	response to antibiotic	Cell process proteins
A0RHK1	GTP-sensing transcriptional pleiotropic repressor CodY	nucleotide binding	Transcriptional regulator	Regulation
C3CDS5	Protein PrkA	protein kinase activity	protein phosphorylation	Regulation
C3CPH5	HTH-type transcriptional regulator CymR		Transcriptional regulator	Regulation
C3DW92	Response regulator aspartate phosphatase		Transcriptional regulator	Regulation
C3H329	Response regulator aspartate phosphatase		Transcriptional regulator	Regulation
F0PW62	ArsR family transcriptional regulator	DNA binding	Transcriptional regulator	Regulation
M4LES6	Ribosomal silencing factor RsfS	Repressor	Translation regulation	Regulation
C3BW70	Pur operon repressor	DNA binding	Transcriptional regulation	Regulation
C3E8E3	Transcriptional regulator MntR	DNA binding,manganese ion binding,sequence-specific DNA binding transcription factor activity	Transcriptional regulator	Regulation
C3BXJ6	Transcriptional regulator, ArsR	sequence-specific DNA binding transcription factor activity	Transcriptional regulator	Regulation
C3CCJ3	Transcriptional regulator, AbrB		Transcriptional regulator	Regulation
C3CMX5	Transcription factor, RsfA family	DNA binding,chromatin binding	Transcriptional regulator	Regulation
C3DTB1	Transcription termination factor Rho	RNA-dependent ATPase activity	Transcriptional regulator	Regulation
D5TQW0	RpiR family transcriptional regulator	sequence-specific DNA binding transcription factor activity,carbohydrate binding	Transcriptional regulator	Regulation
K0FVE5	Regulatory protein spx 1		Transcriptional regulator	Regulation
Q3ER59	Alkaline phosphatase synthesis two-component response regulator phoP	phosphorelay response regulator activity	Transcriptional regulator	Regulation
Q3ESK2	Two-component response regulator yycF	phosphorelay response regulator activity	Transcriptional regulator	Regulation
C3BXI6	Two-component response regulator	phosphorelay response regulator activity	Transcriptional regulator	Regulation
C3C730	ABC transporter	ATP binding,ATPase activity,hydrolase activity, acting on acid anhydrides, catalyzing transmembrane movement of substances	ABC transporter	Environmental information-processing proteins
C3C7F6	Arginine-binding extracellular protein artP	transporter activity	Transport	Environmental information-processing proteins
C3CHT2	YcdH (Periplasmic solute binding protein)	metal ion binding	Transport	Environmental information-processing proteins
C3CQM3	ABC transporter substrate-binding protein		ABC transporter	Environmental information-processing proteins
C3E368	CDF family cation diffusion facilitator	cation transmembrane transporter activity	Transport	Environmental information-processing proteins
C3ESL4	Uncharacterized protein	nucleotide binding	Transport	Environmental information-processing proteins
C3EYF9	Oligopeptide transport ATP-binding protein oppD	nucleotide binding	Transport	Environmental information-processing proteins
C3H439	Extracellular solute-binding protein family 5	transporter activity	Transport	Environmental information-processing proteins
C3HZC6	Branched-chain amino acid ABC transporter, substrate-binding protein		Transport	Environmental information-processing proteins
D0QZJ3	ThnD(ABC transporter superfamily)	nucleotide binding	ABC transporter	Environmental information-processing proteins
M4L9I3	Oligopeptide transport ATP-binding protein oppF	ATP binding,ATPase activity	Transport	Environmental information-processing proteins
M4LGH6	Extracellular solute-binding protein family 5	transporter activity	Transport	Environmental information-processing proteins
M4LGM7	TrkA domain protein	cation transmembrane transporter activity	Transport	Environmental information-processing proteins
Q3ERD1	ABC transporter ATP-binding protein	ATP binding	ABC transporter	Environmental information-processing proteins
C3F334	Autoinducer 2-binding protein lsrB(Putative sugar ABC transporter)		Transport	Environmental information-processing proteins
C3E6G7	Extracellular solute-binding protein family 5	transporter activity	Transport	Environmental information-processing proteins
J3WXT4	Oligopeptide-binding protein oppA	transporter activity	Transport	Environmental information-processing proteins
A0RL01	PTS system, cellobiose-specific IIA component	protein-N(PI)-phosphohistidine-sugar phosphotransferase,sugar:hydrogen symporter activityactivity	transport	Environmental information-processing proteins
Q3EUP5	Spermidine/putrescine transport ATP-binding protein potA	ATP binding,putrescine-importing ATPase activity,spermidine-importing ATPase activity	transport	Environmental information-processing proteins
A0RFA4	Aliphatic sulfonates import ATP-binding protein SsuB	ATPase activity,transporter activity	Transport	Environmental information-processing proteins
A0RJ19	Protein translocase subunit secD	P-P-bond-hydrolysis-driven protein transmembrane transporter activity	Protein transpor	Environmental information-processing proteins
A0RL02	PTS system, cellobiose-specific IIC component	protein-N(PI)-phosphohistidine-sugar phosphotransferase activity,sugar:hydrogen symporter activity	Sugar transpor	Environmental information-processing proteins
C3CQM4	ABC transporter-related protein	nucleotide binding ,ATPase activity	ABC transporter	Environmental information-processing proteins
C3DZ07	Uncharacterized protein	transporter activity	Transport	Environmental information-processing proteins
C3E0D6	Extracellular solute-binding protein family 5	transporter activity	Transport	Environmental information-processing proteins
C3E4A3	Glycine betaine-binding protein	transporter activity	Transport	Environmental information-processing proteins
C3EFL1	ABC transporter, substrate-binding protein		ABC transporter	Environmental information-processing proteins
C3EG56	Nickel/cobalt efflux protein RcnA		Transport	Environmental information-processing proteins
C3ESL6	Lipoprotein(Amino acid ABC transporter (Substrate binding protein))		ABC transporter	Environmental information-processing proteins
C3GEF1	Amino acid/peptide transporter	peptide transporter activity	Transport	Environmental information-processing proteins
C3H4M7	PTS system, IIbc component	transporter activity,protein-N(PI)-phosphohistidine-sugar phosphotransferase activity	Transport	Environmental information-processing proteins
F0PLK0	Oxalate/formate antiporter		Transport	Environmental information-processing proteins
F2H3I6	PTS system, glucose-specific IIABC component	kinase activity,sugar:hydrogen symporter activity,protein-N(PI)-phosphohistidine-sugar phosphotransferase activity	Transport	Environmental information-processing proteins
Q3ERD8	Calcium-transporting ATPase		Transport	Environmental information-processing proteins
Q3EUJ8	ABC transporter substrate-binding protein		ABC transporter	Environmental information-processing proteins
Q3EY34	Glutamine transport ATP-binding protein glnQ	ATPase activity	Transport	Environmental information-processing proteins
Q3EYK6	Periplasmic component of efflux system		Transport	Environmental information-processing proteins
Q634W4	ABC transporter, permease		ABC transporter	Environmental information-processing proteins
Q6HE11	Amino acid ABC transporter, ATP-binding protein	ATPase activity	ABC transporter	Environmental information-processing proteins
C3C727	Maltosaccharide ABC transporter, maltosaccharide-binding protein	maltose transmembrane transporter activity	ABC transporter	Environmental information-processing proteins
C3DTQ1	ABC transporter,ATP/GTP-binding site motif A	ATPase activity,nucleoside-triphosphatase activity	ABC transporter	Environmental information-processing proteins
D5TWZ1	Arginine ABC transporter permease	transporter activity	ABC transporter	Environmental information-processing proteins
C3ICU0	Surface layer protein		Cell adhesion	Environmental information-processing proteins
Q9F166	Phosphocarrier protein HPr	protein serine/threonine kinase activity	Transport	Environmental information-processing proteins
C3CR17	Phage protein		Phage related protein	Extrachromosomal proteins
E9K6H7	Cry1Ac	receptor binding	Protoxin	Extrachromosomal proteins
M4LEY4	Phage minor structural protein		Phage related protein	Extrachromosomal proteins
P0A376	Pesticidal crystal protein cry1Ca	receptor binding	Protoxin	Extrachromosomal proteins
P19415	Pesticidal crystal protein cry1Da	receptor binding	Protoxin	Extrachromosomal proteins
C3BX70	Mature parasite-infected erythrocyte surface antigen			Unknown
C3BYJ8	Uncharacterized protein			Unknown
C3BYN7	Uncharacterized protein			Unknown
C3BZ19	UPF0234 protein bthur0001_10410			Unknown
C3BZX3	Uncharacterized protein			Unknown
C3C706	Uncharacterized protein			Unknown
C3C9X5	Uncharacterized protein			Unknown
C3CB05	UPF0447 protein bthur0001_52700			Unknown
C3CES9	UPF0342 protein BTB_c09470/bthur0002_8170			Unknown
C3CF82	General stress protein			Unknown
C3CIU0	Cupin domain protein			Unknown
C3CKZ5	Uncharacterized protein			Unknown
C3CMQ8	Uncharacterized protein			Unknown
C3CNB4	Uncharacterized protein			Unknown
C3CPG9	Uncharacterized protein			Unknown
C3CQD4	Propeptide PepSY amd peptidase M4			Unknown
C3DJX0	Uncharacterized protein			Unknown
C3DKU8	Uncharacterized protein			Unknown
C3DKY5	Uncharacterized protein			Unknown
C3DXG9	Uncharacterized protein			Unknown
C3DXT1	Uncharacterized protein			Unknown
C3EFI2	Metal-dependent hydrolase			Unknown
C3EGN7	Uncharacterized protein			Unknown
C3EHJ1	Uncharacterized protein			Unknown
C3EKS1	Uncharacterized protein			Unknown
C3EMU5	Uncharacterized protein			Unknown
C3EMX8	Uncharacterized protein			Unknown
C3ESW7	Uncharacterized protein			Unknown
C3FBT3	Uncharacterized protein			Unknown
C3FDY4	Uncharacterized protein			Unknown
C3GCD6	Uncharacterized protein			Unknown
C3GXZ2	Membrane spanning protein			Unknown
C3GYE6	Uncharacterized protein			Unknown
C3I9Z2	Uncharacterized protein			Unknown
D5TPE9	Uncharacterized protein			Unknown
E5L4Y0	Chitin-binding protein			Unknown
F0PXT9	Uncharacterized protein			Unknown
J3U3V0	Uncharacterized protein			Unknown
J3UK96	Stage 0 sporulation protein A			Unknown
J3WX01				Unknown
J3XFJ0	Uncharacterized protein			Unknown
J7I1T1	Uncharacterized protein			Unknown
K0FJF1	UPF0296 protein MC28_3095			Unknown
K0FLL9	WXG domain protein			Unknown
K0FMW5	Uncharacterized protein			Unknown
K0FS61	Group-specific protein			Unknown
M4L541	Uncharacterized protein			Unknown
M4L8P5	Uncharacterized protein			Unknown
M4L9E8	Uncharacterized protein			Unknown
M4LA38	Uncharacterized protein			Unknown
M4LAX0	Uncharacterized protein			Unknown
M4LBA0	Uncharacterized protein			Unknown
M4LC19	Uncharacterized protein			Unknown
M4LFS9	Uncharacterized protein			Unknown
Q3ESC7	Uncharacterized protein			Unknown
Q3EXY8	Flotillin			Unknown
Q5ILD0	Putative uncharacterized protein			Unknown
C3CDP5	Uncharacterized protein			Unknown
A0REE1	Uncharacterized protein			Unknown
C3C882	MaoC			Unknown
A0RFY0	4-methyl-5(B-hydroxyethyl)-thiazole monophosphate biosynthesis enzyme			Unknown
C3DRH7	Uncharacterized protein			Unknown
J3WUB2	Uncharacterized protein			Unknown
A0RGN2	Uncharacterized protein			Unknown
A0RHY8	UPF0356 protein BALH_3598			Unknown
C3C082	Uncharacterized protein			Unknown
C3C3E9	Uncharacterized protein			Unknown
C3C638	Uncharacterized protein			Unknown
C3C6U0	Uncharacterized protein			Unknown
C3CDC9	Uncharacterized protein			Unknown
C3CDT2	Uncharacterized protein			Unknown
C3CGA7	Uncharacterized protein			Unknown
C3CH29	Uncharacterized protein			Unknown
C3CHX4	Uncharacterized protein			Unknown
C3CIJ1	Uncharacterized protein			Unknown
C3CLG4	Uncharacterized protein			Unknown
C3CRC9	Uncharacterized protein			Unknown
C3CSQ9	Uncharacterized protein			Unknown
C3CSS6	Uncharacterized protein			Unknown
C3CSX5	Uncharacterized protein			Unknown
C3CZY6	Uncharacterized protein			Unknown
C3DKH7	Uncharacterized protein			Unknown
C3DXY9	Uncharacterized protein			Unknown
C3E869	Uncharacterized protein			Unknown
C3EHU4	Uncharacterized protein			Unknown
C3EJE3	Uncharacterized protein			Unknown
C3EK25	Uncharacterized protein			Unknown
C3F383	BNR repeat domain protein			Unknown
C3F5D8	Uncharacterized protein			Unknown
C3FUB0	Uncharacterized protein			Unknown
C3H352	Uncharacterized protein			Unknown
C3H7T5	Uncharacterized protein			Unknown
C3HA58	Uncharacterized protein			Unknown
C3HC37	Uncharacterized protein			Unknown
C3I0K4	Uncharacterized protein			Unknown
C3IAF5	SMI1 / KNR4			Unknown
C3IAV1	Uncharacterized protein			Unknown
D5TR83	Uncharacterized protein			Unknown
J4A3G4	UPF0303 protein <locus-tag>			Unknown
K0FUL6	YqgV			Unknown
M4L4V4	Putative Cytosolic Protein			Unknown
M4L6L7	Uncharacterized protein			Unknown
M4L9R5	UPF0303 protein <locus-tag>			Unknown
M4LAJ4	Uncharacterized protein			Unknown
M4LBY7	Uncharacterized protein			Unknown
M4LHF1	Uncharacterized protein			Unknown
Q3EM41	Hypothetical cytosolic protein			Unknown
Q3EM82	Uncharacterized protein			Unknown
Q3ERH0	Uncharacterized protein			Unknown
C3DKZ8	DegV			Unknown
C3BWV1	SPFH domain/Band 7			Unknown
C3CCN9	Uncharacterized protein			Unknown
M4LFP2	Catabolite control protein A			Unknown
C3FCB1	Uncharacterized protein			Unknown
C3FDX8	Uncharacterized protein			Unknown
F2HFT3	Uncharacterized protein			Unknown
F2HG76	Uncharacterized protein			Unknown
C3IVR3	Terminase			Unknown
