# Supplementary material for: Proteomic analysis of the influence of Cu2+ on the crystal protein production of Bacillus thuringiensis X022
Source: Microb Cell Fact. 2015 Oct 5;14:153. doi: 10.1186/s12934-015-0339-9 (PMC4595308; doi:10.1186/s12934-015-0339-9)
Supplement: Supplementary file 4 — 10.1186/s12934-015-0339-9 Functional classification of proteins identified from strain X022 with Cu2+ added in themedium. [file 12934_2015_339_MOESM4_ESM.xls]

## Sheet: Sheet1
Classification of Cu
Accession	Discription	Function	Process	Category	Sub-category
A0R891	Serine--tRNA ligase	nucleotide binding	Translation	Macromolecular metabolism	Protein biosynthesis and metabolism
A0R8H0	50S ribosomal protein L7/L12	structural constituent of ribosome	Translation	Macromolecular metabolism	Protein biosynthesis and metabolism
A0R8H9	30S ribosomal protein S10	tRNA binding	Translation	Macromolecular metabolism	Protein biosynthesis and metabolism
A0R8I1	50S ribosomal protein L4	RNA binding	Translation	Macromolecular metabolism	Protein biosynthesis and metabolism
A0R8I5	50S ribosomal protein L22	RNA binding	Translation	Macromolecular metabolism	Protein biosynthesis and metabolism
A0R8I6	30S ribosomal protein S3	RNA binding	Translation	Macromolecular metabolism	Protein biosynthesis and metabolism
A0R8I7	50S ribosomal protein L16	tRNA binding	Translation	Macromolecular metabolism	Protein biosynthesis and metabolism
A0R8J2	50S ribosomal protein L5	tRNA binding	Translation	Macromolecular metabolism	Protein biosynthesis and metabolism
A0R8J9	50S ribosomal protein L15	rRNA binding,structural constituent of ribosome	Translation	Macromolecular metabolism	Protein biosynthesis and metabolism
A0R8K7	50S ribosomal protein L17	structural constituent of ribosome	Translation	Macromolecular metabolism	Protein biosynthesis and metabolism
A0R8L3	30S ribosomal protein S9	structural constituent of ribosome	Translation	Macromolecular metabolism	Protein biosynthesis and metabolism
A0R922	Aspartyl/glutamyl-tRNA(Asn/Gln) amidotransferase subunit B	Ligase,ATP binding	Translation	Macromolecular metabolism	Protein biosynthesis and metabolism
A0RAD9	Deblocking aminopeptidase, M42 family	aminopeptidase activity	Proteinlysis	Macromolecular metabolism	Protein biosynthesis and metabolism
A0RAS4	Ferrochelatase	ferrochelatase activity,metal ion binding	heme biosynthetic process	Macromolecular metabolism	Protein biosynthesis and metabolism
A0RBV9	GTPase Der	nucleotide binding	ribosome biogenesis	Macromolecular metabolism	Protein biosynthesis and metabolism
A0RHL3	50S ribosomal protein L19	structural constituent of ribosome	Translation	Macromolecular metabolism	Protein biosynthesis and metabolism
A0RHL7	30S ribosomal protein S16	structural constituent of ribosome	Translation	Macromolecular metabolism	Protein biosynthesis and metabolism
A0RJF8	Phenylalanine--tRNA ligase beta subunit	tRNA binding	Translation	Macromolecular metabolism	Protein biosynthesis and metabolism
A0RJK9	Xaa-Pro aminopeptidase, Metallo peptidase, MEROPS family M24B	aminopeptidase activity	Proteinlysis	Macromolecular metabolism	Protein biosynthesis and metabolism
A0RJP7	30S ribosomal protein S4	RNA binding	Translation	Macromolecular metabolism	Protein biosynthesis and metabolism
A0RJX2	Leucine--tRNA ligase	nucleotide binding	Translation	Macromolecular metabolism	Protein biosynthesis and metabolism
A0RLE6	Arginine--tRNA ligase	ATP binding,arginine-tRNA ligase activity	Translation	Macromolecular metabolism	Protein biosynthesis and metabolism
C3BWX8	Aminopeptidase 2	aminopeptidase activity	Proteinlysis	Macromolecular metabolism	Protein biosynthesis and metabolism
C3C003	30S ribosomal protein S1	RNA binding	Translation	Macromolecular metabolism	Protein biosynthesis and metabolism
C3C6F2	ATP-dependent protease ATPase subunit HslU	ATP binding,ATPase activity,peptidase activity, acting on L-amino acid peptides	Proteinlysis	Macromolecular metabolism	Protein biosynthesis and metabolism
C3C7E9	Uncharacterized protein	metallopeptidase activity	Proteinlysis	Macromolecular metabolism	Protein biosynthesis and metabolism
C3C8H5	Valine--tRNA ligase	nucleotide binding	Translation	Macromolecular metabolism	Protein biosynthesis and metabolism
C3C8T6	Threonine--tRNA ligase	ATP binding,metal ion binding,threonine-tRNA ligase activity	Translation	Macromolecular metabolism	Protein biosynthesis and metabolism
C3C946	Aminopeptidase	aminopeptidase activity	Proteinlysis	Macromolecular metabolism	Protein biosynthesis and metabolism
C3CCQ3	50S ribosomal protein L10	RNA binding	Translation	Macromolecular metabolism	Protein biosynthesis and metabolism
C3CCR8	50S ribosomal protein L2	RNA binding	Translation	Macromolecular metabolism	Protein biosynthesis and metabolism
C3CCR9	30S ribosomal protein S19	RNA binding	Translation	Macromolecular metabolism	Protein biosynthesis and metabolism
C3CCT1	50S ribosomal protein L18	rRNA binding,structural constituent of ribosome	Translation	Macromolecular metabolism	Protein biosynthesis and metabolism
C3CCU8	50S ribosomal protein L13	structural constituent of ribosome	Translation	Macromolecular metabolism	Protein biosynthesis and metabolism
C3CFL8	Oligoendopeptidase F	metalloendopeptidase activity	Proteinlysis	Macromolecular metabolism	Protein biosynthesis and metabolism
C3CQY9	Probable cytosol aminopeptidase	aminopeptidase activity	Proteinlysis	Macromolecular metabolism	Protein biosynthesis and metabolism
C3CSL0	30S ribosomal protein S18	RNA binding	Translation	Macromolecular metabolism	Protein biosynthesis and metabolism
C3EEQ5	ATP-dependent zinc metalloprotease FtsH	nucleotide binding	Proteinlysis	Macromolecular metabolism	Protein biosynthesis and metabolism
C3EEU4	30S ribosomal protein S7	tRNA binding	Translation	Macromolecular metabolism	Protein biosynthesis and metabolism
C3EHX1	Immune inhibitor A	peptidase activity	Proteinlysis	Macromolecular metabolism	Protein biosynthesis and metabolism
C3EI21	Oligoendopeptidase, M3	metalloendopeptidase activity	Proteinlysis	Macromolecular metabolism	Protein biosynthesis and metabolism
C3ETX6	30S ribosomal protein S6	RNA binding	Translation	Macromolecular metabolism	Protein biosynthesis and metabolism
C3EVR6	30S ribosomal protein S8	RNA binding	Translation	Macromolecular metabolism	Protein biosynthesis and metabolism
C3EY99	Uncharacterized metalloprotease yhfN	metalloendopeptidase activity	Proteinlysis	Macromolecular metabolism	Protein biosynthesis and metabolism
C3F5T8	30S ribosomal protein S2	structural constituent of ribosome	Translation	Macromolecular metabolism	Protein biosynthesis and metabolism
C3FRD1	Deblocking aminopeptidase	aminopeptidase activity	Proteinlysis	Macromolecular metabolism	Protein biosynthesis and metabolism
C3G7M6	Peptidyl-prolyl cis-trans isomerase	peptidyl-prolyl cis-trans isomerase activity	protein peptidyl-prolyl isomerization	Macromolecular metabolism	Protein biosynthesis and metabolism
C3H565	Methionyl-tRNA formyltransferase	methionyl-tRNA formyltransferase activity,methyltransferase activity	Translation	Macromolecular metabolism	Protein biosynthesis and metabolism
D5TVA1	ATP-dependent protease peptidase	threonine-type endopeptidase activity	Proteinlysis	Macromolecular metabolism	Protein biosynthesis and metabolism
F2H0P1	50S ribosomal protein L24	structural constituent of ribosome	Translation	Macromolecular metabolism	Protein biosynthesis and metabolism
K0FPD0	50S ribosomal protein L29	structural constituent of ribosome	Translation	Macromolecular metabolism	Protein biosynthesis and metabolism
K0FZ19	Aspartate--tRNA ligase	ATP binding,aspartate-tRNA ligase activity	Translation	Macromolecular metabolism	Protein biosynthesis and metabolism
M4L1B2	30S ribosomal protein S11	RNA binding	Translation	Macromolecular metabolism	Protein biosynthesis and metabolism
M4L9F5	Aminoacyl-histidine dipeptidase	proteolysis	Proteinlysis	Macromolecular metabolism	Protein biosynthesis and metabolism
M4LCX9	50S ribosomal protein L27	structural constituent of ribosome	Translation	Macromolecular metabolism	Protein biosynthesis and metabolism
M4LDQ2	Aminopeptidase	aminopeptidase activity	Proteinlysis	Macromolecular metabolism	Protein biosynthesis and metabolism
M4LER1	Neutral protease B	metalloendopeptidase activity	Proteinlysis	Macromolecular metabolism	Protein biosynthesis and metabolism
Q3EJI3	Lysine--tRNA ligase	ATP binding,lysine-tRNA ligase activity,magnesium ion binding,nucleic acid binding	Translation	Macromolecular metabolism	Protein biosynthesis and metabolism
Q3ETN2	Asparaginyl-tRNA synthetase	ATP binding,asparagine-tRNA ligase activity,nucleic acid binding	Proteinlysis	Macromolecular metabolism	Protein biosynthesis and metabolism
Q3EUS2	Cysteine--tRNA ligase	ATP binding,cysteine-tRNA ligase activity,zinc ion binding	Translation	Macromolecular metabolism	Protein biosynthesis and metabolism
Q631K2	ATP-dependent Clp protease proteolytic subunit 2	serine-type endopeptidase activity	Proteinlysis	Macromolecular metabolism	Protein biosynthesis and metabolism
C3CCN6	Negative regulator of genetic competence	Nucleoside-triphosphatase activity	protein metabolic process	Macromolecular metabolism	Protein biosynthesis and metabolism
A0R8H8	Elongation factor Tu	nucleotide binding	Protein biosynthesis	Macromolecular metabolism	Protein biosynthesis and metabolism
A0R8K3	Translation initiation factor IF-1	Initiation factor	Protein biosynthesis	Macromolecular metabolism	Protein biosynthesis and metabolism
A0R921	Translation initiation factor IF-2	nucleotide binding	Protein biosynthesis	Macromolecular metabolism	Protein biosynthesis and metabolism
C3C6E9	Elongation factor Ts	translation elongation factor activity	Protein biosynthesis	Macromolecular metabolism	Protein biosynthesis and metabolism
F0PR22	Elongation factor G	GTP binding	Protein biosynthesis	Macromolecular metabolism	Protein biosynthesis and metabolism
A0RHI4	Translation initiation factor IF-2	translation initiation factor activity	Protein biosynthesis	Macromolecular metabolism	Protein biosynthesis and metabolism
C3DDL7	Methionine--tRNA ligase	ATP binding,methionine-tRNA ligase activity	Proteinlysis	Macromolecular metabolism	Protein biosynthesis and metabolism
C3DJG1	Arginyl-tRNA synthetase 2	ATP binding,arginine-tRNA ligase activity	Translation	Macromolecular metabolism	Protein biosynthesis and metabolism
Q63H73	30S ribosomal protein S5	RNA binding	Translation	Macromolecular metabolism	Protein biosynthesis and metabolism
Q63H75	50S ribosomal protein L6	rRNA binding	Translation	Macromolecular metabolism	Protein biosynthesis and metabolism
A0R898	Nucleoid-associated protein BALH_0020	DNA binding	translation	Macromolecular metabolism	Protein biosynthesis and metabolism
A0R8F9	Glutamate--tRNA ligase	ATP binding,glutamate-tRNA ligase activity,tRNA binding	Translation	Macromolecular metabolism	Protein biosynthesis and metabolism
A0R8G8	50S ribosomal protein L1	rRNA binding,structural constituent of ribosome,tRNA binding	Translation	Macromolecular metabolism	Protein biosynthesis and metabolism
A0R8J0	50S ribosomal protein L14	rRNA binding,structural constituent of ribosome	Translation	Macromolecular metabolism	Protein biosynthesis and metabolism
A0RDG3	Isoleucine--tRNA ligase	aminoacyl-tRNA editing activity	Translation	Macromolecular metabolism	Protein biosynthesis and metabolism
A0RLP0	Serine protease	serine-type endopeptidase activity	Proteinlysis	Macromolecular metabolism	Protein biosynthesis and metabolism
C3C792	D-Ala-D-Ala carboxypeptidase DacF Serine peptidase MEROPS family S11	serine-type D-Ala-D-Ala carboxypeptidase activity	Proteinlysis	Macromolecular metabolism	Protein biosynthesis and metabolism
C3CEV1	Glucanase,Putative aminopeptidase YhfE	aminopeptidase activity	Proteolysis	Macromolecular metabolism	Protein biosynthesis and metabolism
C3CNX1	Xaa-Pro dipeptidase PepQ	aminopeptidase activity,metalloexopeptidase activity	Proteolysis	Macromolecular metabolism	Protein biosynthesis and metabolism
C3CPP7	ATP-dependent Clp protease ATP-binding subunit ClpX	ATP binding,nucleoside-triphosphatase activity,peptidase activity,zinc ion binding	proteolysis	Macromolecular metabolism	Protein biosynthesis and metabolism
C3CR89	DNA-binding protein	DNA binding,aminoacyl-tRNA editing activity	regulation of translational fidelity	Macromolecular metabolism	Protein biosynthesis and metabolism
C3DNI8	Zinc protease	Hydrolase,Protease	Proteinlysis	Macromolecular metabolism	Protein biosynthesis and metabolism
C3EEU8	50S ribosomal protein L3	rRNA binding,structural constituent of ribosome	Translation	Macromolecular metabolism	Protein biosynthesis and metabolism
C3EEV7	30S ribosomal protein S17	rRNA binding,structural constituent of ribosome	Translation	Macromolecular metabolism	Protein biosynthesis and metabolism
D5TKA1	50S ribosomal protein L11	LSU rRNA binding,structural constituent of ribosome	Translation	Macromolecular metabolism	Protein biosynthesis and metabolism
F0PXE9	Signal peptidase I	serine-type peptidase activity	proteolysis	Macromolecular metabolism	Protein biosynthesis and metabolism
K0FW47	50S ribosomal protein L23	structural constituent of ribosome	Translation	Macromolecular metabolism	Protein biosynthesis and metabolism
K0FYM7	Ribosomal protein L11 methyltransferase	protein methyltransferase activity	protein methylation	Macromolecular metabolism	Protein biosynthesis and metabolism
M4L738	Aminoacyl-histidine dipeptidase		proteolysis	Macromolecular metabolism	Protein biosynthesis and metabolism
M4LC99	Succinyl-diaminopimelate desuccinylase	dipeptidase activity,metallopeptidase activity,zinc ion binding	proteolysis	Macromolecular metabolism	Protein biosynthesis and metabolism
Q3ELA8	LSU ribosomal protein L31P	structural constituent of ribosome	Translation	Macromolecular metabolism	Protein biosynthesis and metabolism
Q63CR0	Xaa-Pro aminopeptidase	aminopeptidase activity	proteolysis	Macromolecular metabolism	Protein biosynthesis and metabolism
C3CIM7	DNA-binding protein HU 1	DNA binding	chromosome condensation	Macromolecular metabolism	DNA synthesis, degradation and modiﬁcation
D5TJX4	DNA polymerase	3'-5' exonuclease activity	DNA replication	Macromolecular metabolism	DNA synthesis, degradation and modiﬁcation
D5TKX3	Deblocking aminopeptidase	aminopeptidase activity	Proteinlysis	Macromolecular metabolism	DNA synthesis, degradation and modiﬁcation
K0FJZ8	DNA-binding protein HU	DNA binding	chromosome condensation	Macromolecular metabolism	DNA synthesis, degradation and modiﬁcation
Q3ERR2	DNA gyrase subunit A	ATP binding,DNA binding,DNA topoisomerase type II (ATP-hydrolyzing) activity	DNA topological change	Macromolecular metabolism	DNA synthesis, degradation and modiﬁcation
F2HG40	CRISPR-associated protein, Csd2	ND	DNA repair	Macromolecular metabolism	DNA synthesis, degradation and modiﬁcation
A7KV42	DNA-binding HU protein	DNA binding	DNA binding	Macromolecular metabolism	DNA synthesis, degradation and modiﬁcation
C3CBA8	DNA polymerase III subunit beta	3'-5' exonuclease activity,DNA binding,DNA-directed DNA polymerase activity	DNA replication	Macromolecular metabolism	DNA synthesis, degradation and modiﬁcation
C3CMB8	DNA mismatch repair protein MutS	ATP binding,damaged DNA binding,mismatched DNA binding	DNA repair	Macromolecular metabolism	DNA synthesis, degradation and modiﬁcation
C3CST4	Prophage LambdaSa2, site-specific recombinase, phage integrase	DNA binding	DNA recombination	Macromolecular metabolism	DNA synthesis, degradation and modiﬁcation
F4NC99	DNA gyrase subunit B	DNA topoisomerase type II (ATP-hydrolyzing) activity	DNA topological change	Macromolecular metabolism	DNA synthesis, degradation and modiﬁcation
K0FR19	Mobile intron protein,DNA topoisomerase 1		DNA topological change	Macromolecular metabolism	DNA synthesis, degradation and modiﬁcation
M4LJ74	Single-stranded DNA-binding protein	single-stranded DNA binding	DNA replication	Macromolecular metabolism	DNA synthesis, degradation and modiﬁcation
A0RB53	UPF0477 protein BALH_1087	catalytic activity	RNA metabolic process	Macromolecular metabolism	RNA synthesis, degradation, and modiﬁcation
A0RHL4	tRNA (guanine-N(1)-)-methyltransferase	tRNA (guanine(37)-N(1))-methyltransferase activity	tRNA modification	Macromolecular metabolism	RNA synthesis, degradation, and modiﬁcation
C3E760	Polyribonucleotide nucleotidyltransferase	3'-5'-exoribonuclease activity	RNA processing	Macromolecular metabolism	RNA synthesis, degradation, and modiﬁcation
C3HCE7	DNA-directed RNA polymerase subunit beta'	DNA binding	RNA synthesis	Macromolecular metabolism	RNA synthesis, degradation, and modiﬁcation
C3HUE1	DNA-directed RNA polymerase subunit beta	Nucleotidyltransferase	RNA synthesis	Macromolecular metabolism	RNA synthesis, degradation, and modiﬁcation
Q3ERF7	RNA polymerase sigma factor	DNA binding	transcription	Macromolecular metabolism	RNA synthesis, degradation, and modiﬁcation
C3DVB1	O-sialoglycoprotein endopeptidase	metal ion binding,metalloendopeptidase activity,transferase activity, transferring acyl groups	tRNA processing	Macromolecular metabolism	RNA synthesis, degradation and modiﬁcation
C3I6S7	Ribonuclease PH,tRNA nucleotidyltransferase	tRNA nucleotidyltransferase activity	tRNA processing	Macromolecular metabolism	RNA synthesis, degradation and modiﬁcation
D5TP53	Ribonuclease R	nucleic acid binding	RNA metabolic process	Macromolecular metabolism	RNA synthesis, degradation and modiﬁcation
Q3EJE9	Zn-dependent hydrolase(Ribonuclease)	hydrolase activity, acting on ester bonds	RNA degradation	Macromolecular metabolism	RNA synthesis, degradation and modiﬁcation
Q3EJV0	D-alanyl-D-alanine carboxypeptidase	carboxypeptidase activity	Peptidoglycan biosynthesis	Macromolecular metabolism	Amino sugar and nucleotide Sugar metabolism
C0IN47	Chitinase	hydrolase activity, hydrolyzing O-glycosyl compounds	Glycan Biosynthesis and Metabolism	Macromolecular metabolism	Amino sugar and nucleotide Sugar metabolism
K0FW87	Phosphoglucosamine mutase	magnesium ion binding	Amino sugar and nucleotide sugarmetabolism	Macromolecular metabolism	Amino sugar and nucleotide Sugar metabolism
C3DKV0	N-acetylmuramoyl-L-alanine amidase	lysozyme activity	Peptidoglycan catabolism	Macromolecular metabolism	Amino sugar and nucleotide Sugar metabolism
C3C2U9	Aminoglycoside N(6')-acetyltransferase	N-acetyltransferase activity,transferase activity	Aminoglycoside metabolism	Macromolecular metabolism	Amino sugar and nucleotide Sugar metabolism
C3EJK8	Peptidoglycan N-acetylglucosamine deacetylase	hydrolase activity, acting on carbon-nitrogen (but not peptide) bonds	Peptidoglycan metabolism	Macromolecular metabolism	Amino sugar and nucleotide Sugar metabolism
C3H208	Cell wall hydrolase/autolysin	N-acetylmuramoyl-L-alanine amidase activity	peptidoglycan catabolic process	Macromolecular metabolism	Glycan Biosynthesis and Metabolism
C3H931	Cell wall hydrolase cwlJ	hydrolase activity	Glycan Biosynthesis and Metabolism	Macromolecular metabolism	Glycan Biosynthesis and Metabolism
C3IN12	Polysaccharide deacetylase	hydrolase activity, acting on carbon-nitrogen (but not peptide) bonds	Glycan Biosynthesis and Metabolism	Macromolecular metabolism	Glycan Biosynthesis and Metabolism
D5TNI0	UDP-N-acetyl-D-mannosamine 6-dehydrogenase	NAD binding,oxidoreductase activity, acting on the CH-CH group of donors, NAD or NADP as acceptor	polysaccharide biosynthetic process	Macromolecular metabolism	Glycan Biosynthesis and Metabolism
M4LA26	Glycosyl transferase, group 2	Transferase	Glycan Biosynthesis and Metabolism	Macromolecular metabolism	Glycan Biosynthesis and Metabolism
C3CJ60	Cell wall hydrolase CwlJ	hydrolase activity	Peptidoglycan catabolism	Macromolecular metabolism	Glycan Biosynthesis and Metabolism
C3DWL8	Lipase/acylhydrolase with GDSL-like motif	hydrolase activity	Lipid metabolism	Macromolecular metabolism	Lipid synthesis, degradation and modiﬁcation
C3GA82	3-hydroxyacyl-CoA dehydrogenase/enoyl-CoA hydratase/isomerase	catalytic activity	lipid metabolic process	Macromolecular metabolism	Lipid synthesis, degradation and modiﬁcation
D5TTP0	PhaR protein (PHA synthase subunit PhaR)	ND	PHA	Macromolecular metabolism	Lipid synthesis, degradation and modiﬁcation
C3CHQ0	Phospholipase, patatin	ND	lipid metabolic process	Macromolecular metabolism	Lipid synthesis, degradation and modiﬁcation
C3E7X2	Uncharacterized oxidoreductase yxjF	3-hydroxybutyrate dehydrogenase activity	PHB	Macromolecular metabolism	Lipid synthesis, degradation and modiﬁcation
C3HG54	Glycerol-3-phosphate dehydrogenase	coenzyme binding,glycerol-3-phosphate dehydrogenase [NAD(P)+] activity	Membrane lipid metabolism; glycerophospholipid metabolism	Macromolecular metabolism	Lipid synthesis, degradation and modiﬁcation
Q3EL98	Dihydroxyacetone kinase family protein	glycerone kinase activity	Glycerolipid metabolism	Macromolecular metabolism	Lipid synthesis, degradation and modiﬁcation
B3VMW2	Choloylglycine hydrolase	hydrolase activity	Lipid Metabolism	Macromolecular metabolism	Lipid synthesis, degradation and modiﬁcation
A0RBD7	Phasin (PhaP protein)		PHA	Macromolecular metabolism	Lipid synthesis, degradation and modiﬁcation
C3E0Q1	PhaP protein,Uncharacterized protein		PHA	Macromolecular metabolism	Lipid synthesis, degradation and modiﬁcation
C3EH08	Dihydroxyacetone kinase	glycerone kinase activity	Glycerolipid metabolism	Macromolecular metabolism	Lipid synthesis, degradation and modiﬁcation
A0R9N0	Alanine dehydrogenase	alanine dehydrogenase activity	amino acid metabolism	Small molecular metabolism	Amino acid metabolism
A0RBN3	Sulfate adenylyltransferase	ATP binding,sulfate adenylyltransferase (ATP) activity	Sulfur metabolism ,Purine metabolism, SelenoAmino acid metabolism	Small molecular metabolism	Amino acid metabolism
A0REX2	Kynureninase	kynureninase activity,pyridoxal phosphate binding	tryptophan catabolic process	Small molecular metabolism	Amino acid metabolism
A0RIL1	Aminomethyltransferase	aminomethyltransferase activity	Amino acid metabolism	Small molecular metabolism	Amino acid metabolism
A0RK18	S-ribosylhomocysteine lyase	catalytic activity	Amino acid metabolism	Small molecular metabolism	Amino acid metabolism
C3BZ07	Ornithine aminotransferase	ornithine-oxo-acid transaminase activity	Amino acid biosynthesis	Small molecular metabolism	Amino acid metabolism
C3BZQ8	3-isopropylmalate dehydrogenase	3-isopropylmalate dehydrogenase activity,NAD binding,magnesium ion binding	Amino acid biosynthesis	Small molecular metabolism	Amino acid metabolism
C3BZZ6	Glutamate dehydrogenase	oxidoreductase activity, acting on the CH-NH2 group of donors, NAD or NADP as acceptor	Amino acid metabolism	Small molecular metabolism	Amino acid metabolism
C3C3U8	Chorismate mutase	aldehyde-lyase activity,transferase activity	Amino acid metabolism	Small molecular metabolism	Amino acid metabolism
C3C6C4	Aspartate-semialdehyde dehydrogenase	N-acetyl-gamma-glutamyl-phosphate reductase activity	Amino acid metabolism	Small molecular metabolism	Amino acid metabolism
C3CD32	Alanine racemase	alanine racemase activity,pyridoxal phosphate binding	Amino acid metabolism	Small molecular metabolism	Amino acid metabolism
C3CGP1	Putative 3-mercaptopyruvate sulfurtransferase SseA	3-mercaptopyruvate sulfurtransferase activity	Amino acid metabolism	Small molecular metabolism	Amino acid metabolism
C3CM51	Glutamine synthetase	nucleotide binding	Amino acid biosynthesis	Small molecular metabolism	Amino acid metabolism
C3CND0	5-methyltetrahydropteroyltriglutamate--homocysteine methyltransferase	5-methyltetrahydropteroyltriglutamate-homocysteine S-methyltransferase activity	Amino acid biosynthesis	Small molecular metabolism	Amino acid metabolism
C3CPH9	Aspartate--tRNA ligase	ATP binding,aspartate-tRNA ligase activity,nucleic acid binding	Amino acid biosynthesis	Small molecular metabolism	Amino acid metabolism
C3CRC8	L-proline dehydrogenase	proline dehydrogenase activity	Amino acid biosynthesis	Small molecular metabolism	Amino acid metabolism
C3FUC3	Ornithine carbamoyltransferase	amino acid binding	Amino acid metabolism	Small molecular metabolism	Amino acid metabolism
C3G837	Probable glycine dehydrogenase [decarboxylating] subunit 1	glycine dehydrogenase (decarboxylating) activity,pyridoxal phosphate binding	Amino acid metabolism	Small molecular metabolism	Amino acid metabolism
D5TJC5	D-alanine aminotransferase	Aminotransferase,D-alanine:2-oxoglutarate aminotransferase activity	Amino acid metabolism	Small molecular metabolism	Amino acid metabolism
D5TK71	Cysteine synthase	cysteine synthase activity,transferase activity	Amino-acid biosynthesis	Small molecular metabolism	Amino acid metabolism
D5TLE4	Homogentisate 1,2-dioxygenase	homogentisate 1,2-dioxygenase activity	Amino acid metabolism	Small molecular metabolism	Amino acid metabolism
D5TUA5	Ketol-acid reductoisomerase	oenzyme binding,isomerase activity	Amino-acid biosynthesis	Small molecular metabolism	Amino acid metabolism
D5TUT5	Aspartokinase	aspartate kinase activity	Amino-acid biosynthesis	Small molecular metabolism	Amino acid metabolism
F0PWJ7	Hydroxyethylthiazole kinase	ATP binding,hydroxyethylthiazole kinase activity,magnesium ion binding	Amino-acid biosynthesis	Small molecular metabolism	Amino acid metabolism
F0PWU6	Aminotransferase	catalytic activity	Amino acid metabolism	Small molecular metabolism	Amino acid metabolism
F2H776	L-threonine 3-dehydrogenase	catalytic activity,coenzyme binding	Amino acid metabolism	Small molecular metabolism	Amino acid metabolism
J7HWL5	Dipicolinate synthase subunit A	oxidoreductase activity, acting on the CH-OH group of donors, NAD or NADP as acceptor	Amino acid biosynthesis	Small molecular metabolism	Amino acid metabolism
K4LSH1	4-hydroxyphenylpyruvate dioxygenase Hpd	4-hydroxyphenylpyruvate dioxygenase activity	Amino acid metabolism	Small molecular metabolism	Amino acid metabolism
M4L3X2	Asparagine synthetase	nucleotide binding	Amino-acid biosynthesis	Small molecular metabolism	Amino acid metabolism
Q3EUT8	S-adenosylmethionine synthase	methionine adenosyltransferase activity	S-adenosylmethionine biosynthetic process	Small molecular metabolism	Amino acid metabolism
C3CS59	Serine hydroxymethyltransferase	catalytic activity	Amino acid biosynthesis	Small molecular metabolism	Amino acid metabolism
C3I078	Asparagine synthetase	ATP binding,asparagine synthase (glutamine-hydrolyzing) activity	Amino-acid biosynthesis	Small molecular metabolism	Amino acid metabolism
A0R909	1-pyrroline-5-carboxylate dehydrogenase	1-pyrroline-5-carboxylate dehydrogenase activity,oxidoreductase activity, acting on the aldehyde or oxo group of donors, NAD or NADP as acceptor	Amino acid biosynthesis	Small molecular metabolism	Amino acid metabolism
A0RBM5	Histidinol-phosphatase	histidinol-phosphatase activity	Amino acid biosynthesis	Small molecular metabolism	Amino acid metabolism
A0RDS3	4-acetamidobutyryl-CoA deacetylase	acetylornithine deacetylase activity,hydrolase activity	Amino acid metabolism	Small molecular metabolism	Amino acid metabolism
C3BZ11	Asparagine synthetase [glutamine-hydrolyzing] 3	asparagine synthase (glutamine-hydrolyzing) activity	Amino acid biosynthesis	Small molecular metabolism	Amino acid metabolism
C3CL11	D-3-phosphoglycerate dehydrogenase	NAD binding,phosphoglycerate dehydrogenase activity	Amino acid biosynthesis	Small molecular metabolism	Amino acid metabolism
C3CNZ7	Probable glycine dehydrogenase (decarboxylating) subunit 2	glycine dehydrogenase (decarboxylating) activity,pyridoxal phosphate binding	Amino acid metabolism	Small molecular metabolism	Amino acid metabolism
C3DHP0	Aspartate aminotransferase	pyridoxal phosphate binding,transaminase activity	Amino acid metabolism	Small molecular metabolism	Amino acid metabolism
C3DTE8	Agmatinase	hydrolase activity, acting on carbon-nitrogen (but not peptide) bonds, in linear amidines	Amino acid metabolism	Small molecular metabolism	Amino acid metabolism
C3EFU6	Glutamate synthase, large subunit	glutamate synthase activity	Amino acid biosynthesis	Small molecular metabolism	Amino acid metabolism
C3FZX2	Tryptophan synthase alpha chain	tryptophan synthase activity	Amino acid biosynthesis	Small molecular metabolism	Amino acid metabolism
C3HSQ1	Spermine/spermidine acetyltransferase	N-acetyltransferase activity	Amino acid metabolism	Small molecular metabolism	Amino acid metabolism
M4L9N6	Anthranilate synthase component I	anthranilate synthase activity	Amino acid biosynthesis	Small molecular metabolism	Amino acid metabolism
M4LA17	Adenine deaminase	hydrolase activity, acting on carbon-nitrogen (but not peptide) bonds	Amino acid metabolism	Small molecular metabolism	Amino acid metabolism
Q3EJ49	Chlorohydrolase/deaminase family protein	hydrolase activity, acting on carbon-nitrogen (but not peptide) bonds	Amino acid metabolism	Small molecular metabolism	Amino acid metabolism
Q3ETR3	5'-methylthioadenosine nucleosidase / S-adenosylhomocysteine nucleosidase	adenosylhomocysteine nucleosidase activity,methylthioadenosine nucleosidase activity	Amino acid biosynthesis	Small molecular metabolism	Amino acid metabolism
C3DF69	2-amino-3-ketobutyrate coenzyme A ligase	ligase activity,pyridoxal phosphate binding,transferase activity	Amino acid biosynthesis	Small molecular metabolism	Amino acid metabolism
A0RCE6	Fumarate hydratase class II	catalytic activity	TCA cycle	Small molecular metabolism	Central carbon metabolism
A0RDW0	3-hydroxyisobutyrate dehydrogenase	phosphogluconate dehydrogenase (decarboxylating) activity	pentose-phosphate shunt	Small molecular metabolism	Central carbon metabolism
A0RHE6	Pyruvate ferredoxin oxidoreductase, alpha subunit	catalytic activity	TCA cycl	Small molecular metabolism	Central carbon metabolism
A0RHK8	Succinyl-CoA ligase	nucleotide binding	TCA cycle	Small molecular metabolism	Central carbon metabolism
A0RHK9	Succinyl-CoA ligase [ADP-forming] subunit beta	nucleotide binding	TCA cycle	Small molecular metabolism	Central carbon metabolism
A0RJC0	Succinate dehydrogenase subunit A	succinate dehydrogenase (ubiquinone) activity	TCA cycle	Small molecular metabolism	Central carbon metabolism
A0RJJ0	Malate dehydrogenase	catalytic activity	TCA cycle	Small molecular metabolism	Central carbon metabolism
A0RK94	Glucose-6-phosphate isomerase	glucose-6-phosphate isomerase activity	gluconeogenesis	Small molecular metabolism	Central carbon metabolism
A0RKS3	Enolase	phosphopyruvate hydratase activity	glycolysis	Small molecular metabolism	Central carbon metabolism
A0RKS6	Phosphoglycerate kinase	nucleotide binding	glycolysis	Small molecular metabolism	Central carbon metabolism
C3BX86	Uncharacterized protein	hydrolase activity, acting on carbon-nitrogen (but not peptide) bonds	carbohydrate metabolic process	Small molecular metabolism	Central carbon metabolism
C3C249	2-methylcitrate dehydratase	2-methylcitrate dehydratase activity	propionate catabolic process	Small molecular metabolism	Central carbon metabolism
C3C925	Acetyl-coenzyme A synthetase	catalytic activity	Pyruvate metabolism	Small molecular metabolism	Central carbon metabolism
C3CE45	Probable transaldolase	catalytic activity	Pentose phosphate pathway	Small molecular metabolism	Central carbon metabolism
C3CII3	Thioredoxin	lyase activity	propionate catabolic process	Small molecular metabolism	Central carbon metabolism
C3CIZ9	Acetoacetyl-CoA synthase	catalytic activity	Glycolysis / Gluconeogenesis;Pyruvate metabolism	Small molecular metabolism	Central carbon metabolism
C3CK87	Aldolase	catalytic activity	Glycolysis/Gluconeogenesis	Small molecular metabolism	Central carbon metabolism
C3CM38	Transketolase	metal ion binding,transketolase activity	Pentose phosphate pathway	Small molecular metabolism	Central carbon metabolism
C3CMC2	Pyruvate ferredoxin oxidoreductase, beta subunit	catalytic activity	Pyruvate metabolism	Small molecular metabolism	Central carbon metabolism
C3CN98	Pyruvate dehydrogenase E1 component subunit beta	catalytic activity	Glycolysis / Gluconeogenesis，Citrate cycle (TCA cycle)	Small molecular metabolism	Central carbon metabolism
C3CNF7	3-hydroxyisobutyrate dehydrogenase	phosphogluconate dehydrogenase (decarboxylating) activity	pentose-phosphate shunt	Small molecular metabolism	Central carbon metabolism
C3CQ30	Pyruvate kinase	magnesium ion binding,potassium ion binding,pyruvate kinase activity	Glycolysis	Small molecular metabolism	Central carbon metabolism
C3CRL6	2,3-bisphosphoglycerate-independent phosphoglycerate mutase	2,3-bisphosphoglycerate-independent phosphoglycerate mutase activity,manganese ion binding	glycolysis	Small molecular metabolism	Central carbon metabolism
C3CRL9	Glyceraldehyde-3-phosphate dehydrogenase	glyceraldehyde-3-phosphate dehydrogenase (NAD+) (phosphorylating) activity	Glycolysis / Gluconeogenesis	Small molecular metabolism	Central carbon metabolism
C3CVC4	Fructose-bisphosphate aldolase	fructose-bisphosphate aldolase activity,zinc ion binding	glycolysis	Small molecular metabolism	Central carbon metabolism
C3DR70	Isocitrate dehydrogenase [NADP]	Isocitrate dehydrogenase (NADP+) activity	TCA cycle	Small molecular metabolism	Central carbon metabolism
C3DSM7	Triosephosphate isomerase	catalytic activity	gluconeogenesis	Small molecular metabolism	Central carbon metabolism
C3E4V1	Probable malate:quinone oxidoreductase	malate dehydrogenase (quinone) activity	TCA cycle	Small molecular metabolism	Central carbon metabolism
C3E9L8	Acetate-CoA ligase	ligase activity	Glycolysis / Gluconeogenesis;Pyruvate metabolism	Small molecular metabolism	Central carbon metabolism
C3EHF3	Malate synthase	catalytic activity	glyoxylate cycle	Small molecular metabolism	Central carbon metabolism
C3EPB0	4-hydroxy-tetrahydrodipicolinate synthase	catalytic activity	Amino-acid biosynthesis	Small molecular metabolism	Central carbon metabolism
C3G7D7	Pyruvate dehydrogenase E1 component subunit alpha	pyruvate dehydrogenase (acetyl-transferring) activity	glycolysis	Small molecular metabolism	Central carbon metabolism
C3HWZ6	Malate synthase	isocitrate lyase activity	glyoxylate cycle	Small molecular metabolism	Central carbon metabolism
D5TJY1	Citrate synthase	transferase activity	TCA cycle	Small molecular metabolism	Central carbon metabolism
D5TL40	Phosphoenolpyruvate carboxykinase [ATP]	ATP binding,kinase activity,metal ion binding	gluconeogenesis	Small molecular metabolism	Central carbon metabolism
D5TM73	Ferredoxin--NADP reductase	ferredoxin-NADP+ reductase activity	TCA cycle	Small molecular metabolism	Central carbon metabolism
J3XGW3	Branched-chain alpha-keto acid dehydrogenase subunit E2	transferase activity	Glycolysis / Gluconeogenesis;TCA cycle;Pyruvate metabolism	Small molecular metabolism	Central carbon metabolism
M4LAV1	Dihydrolipoyllysine-residue acetyltransferase component of acetoin cleaving system	transferase activity, transferring acyl groups	Glycolysis / Gluconeogenesis;TCA cycle;Pyruvate metabolism	Small molecular metabolism	Central carbon metabolism
Q3EK26	Oxalate decarboxylase	lyase activity,nutrient reservoir activity,oxalate decarboxylase activity	oxalate decarboxylase activity	Small molecular metabolism	Central carbon metabolism
Q3ERU1	Succinate dehydrogenase iron-sulfur protein	succinate dehydrogenase activity	TCA cycle	Small molecular metabolism	Central carbon metabolism
C3C5N7	Aconitate hydratase	metal ion binding，iron-sulfur cluster binding	TCA cycle	Small molecular metabolism	Central carbon metabolism
H9NL62	Pyruvate carboxylase	DNA binding	gluconeogenesis	Small molecular metabolism	Central carbon metabolism
A0RDP6	Alcohol dehydrogenase, zinc-containing protein	oxidoreductase activity,zinc ion binding	Oxidoreduction	Small molecular metabolism	Central carbon metabolism
C3C250	Carboxyvinyl-carboxyphosphonate phosphorylmutase	methylisocitrate lyase activity	Propionate catabolism	Small molecular metabolism	Central carbon metabolism
C3C486	Zinc-type alcohol dehydrogenase	zinc ion binding,oxidoreductase activity	oxidation-reduction process	Small molecular metabolism	Central carbon metabolism
C3CLV7	succinyl-CoA synthetase subunit alpha	cofactor binding	TCA cycle	Small molecular metabolism	Central carbon metabolism
C3CNU0	Phosphate butyryltransferase	phosphate butyryltransferase activity	butyrate metabolic process	Small molecular metabolism	Central carbon metabolism
C3CQW1	L-lactate dehydrogenase	L-lactate dehydrogenase activity	Glycolysis	Small molecular metabolism	Central carbon metabolism
K0FUA5	2-ketogluconate reductase	oxidoreductase activity, acting on the CH-OH group of donors, NAD or NADP as acceptor	Pentose phosphate pathway	Small molecular metabolism	Central carbon metabolism
Q2HQR5	NADP-dependent non-phosphorylating glyceraldehyde-3-phosphate dehydrogenase	glyceraldehyde-3-phosphate dehydrogenase (NADP+) (non-phosphorylating) activity	Glycolysis/Gluconeogenesis	Small molecular metabolism	Central carbon metabolism
C3IA84	L-lactate dehydrogenase	L-lactate dehydrogenase activity	Glycolysis	Small molecular metabolism	Central carbon metabolism
Q6HHW3	Dihydrolipoamide S-acetyltransferase	dihydrolipoyllysine-residue acetyltransferase activity	Glycolysis / Gluconeogenesis, TCA cycle	Small molecular metabolism	Central carbon metabolism
A0RDV9	Acyl-CoA dehydrogenase	acyl-CoA dehydrogenase activity,flavin adenine dinucleotide binding	Fatty acid degradation;amino acid metabolism	Small molecular metabolism	Unclassified
A0R8M5	Glutamine--fructose-6-phosphate aminotransferase	glutamine-fructose-6-phosphate transaminase (isomerizing) activity	carbohydrate biosynthetic process;glutamine metabolic process	Small molecular metabolism	Unclassified
A0REE4	Propionyl-CoA carboxylase	catalytic activity	Carbohydrate metabolism,Amino acid metabolism, Carbon fixation pathways	Small molecular metabolism	Unclassified
A0RLC6	Butyryl-CoA dehydrogenase	acyl-CoA dehydrogenase activity	Butanoate metabolism , Lipid Metabolism,Amino acid metabolism	Small molecular metabolism	Unclassified
C3BWX6	Succinate semialdehyde dehydrogenase	succinate-semialdehyde dehydrogenase [NAD(P)+] activity	Butanoate metabolism ,Amino acid metabolism	Small molecular metabolism	Unclassified
C3C1T3	Acetyltransferase, GNAT	N-acetyltransferase activity	Acetyltransferase activity	Small molecular metabolism	Unclassified
C3C1Y4	NADPH azoreductase	oxidoreductase activity	Oxidoreduction	Small molecular metabolism	Unclassified
C3C7F4	Uncharacterized protein	ATP binding,ATPase activity	ATP catabolic process	Small molecular metabolism	Unclassified
C3CAT8	Uncharacterized protein	FMN binding,riboflavin reductase (NADPH) activity	Oxidoreduction	Small molecular metabolism	Unclassified
C3CLG3	Putative deacetylase YojG	hydrolase activity	hydrolase activity	Small molecular metabolism	Unclassified
C3CMM5	Uridylate kinase	ATP binding,UMP kinase activity	CTP biosynthetic process;cellular amino acid biosynthetic process	Small molecular metabolism	Unclassified
C3CN96	Dihydrolipoyl dehydrogenase	dihydrolipoyl dehydrogenase activity	Glycolysis / Gluconeogenesis;TCA cycle;Amino acid metabolism	Small molecular metabolism	Unclassified
C3CNV2	Farnesyl diphosphate synthase IspA	geranyltranstransferase activity	isoprenoid biosynthetic process	Small molecular metabolism	Unclassified
C3CPV6	Short chain enoyl-CoA hydratase	catalytic activity	Fatty acid β-oxidation,Amino acid metabolism	Small molecular metabolism	Unclassified
C3CQ74	Probable thiol peroxidase	thioredoxin peroxidase activity	Oxidoreduction	Small molecular metabolism	Unclassified
C3CR56	NADH dehydrogenase	oxidoreductase activity	Oxidoreduction	Small molecular metabolism	Unclassified
C3CRC4	3-ketoacyl-CoA thiolase FadA	catalytic activity	Fatty acid degradation;Amino acid biosynthesis	Small molecular metabolism	Unclassified
C3E6D6	Aldehyde dehydrogenase	oxidoreductase activity	Oxidoreduction	Small molecular metabolism	Unclassified
C3E7M9	Formamidase	formamidase activity	Glyoxylate and dicarboxylate metabolism ,Nitrogen metabolism	Small molecular metabolism	Unclassified
C3EP29	1-phosphofructokinase	1-phosphofructokinase activity	Carbohydrate phosphorylation	Small molecular metabolism	Unclassified
C3ERH8	Glyceraldehyde-3-phosphate dehydrogenase	oxidoreductase activity, acting on the aldehyde or oxo group of donors, NAD or NADP as acceptor	Glycolysis / Gluconeogenesis	Small molecular metabolism	Unclassified
C3I1P9	Dihydrolipoyl dehydrogenase	dihydrolipoyl dehydrogenase activity,flavin adenine dinucleotide binding	TCA cycle,Pyruvate metabolism,Amino acid metabolism	Small molecular metabolism	Unclassified
C3IAD4	N-hydroxyarylamine O-acetyltransferase	acetyltransferase activity	Acetyltransferase activity	Small molecular metabolism	Unclassified
D5TMC5	4-aminobutyrate aminotransferase	4-aminobutyrate transaminase activity,pyridoxal phosphate binding	Carbohydrate metabolism,Amino acid metabolism	Small molecular metabolism	Unclassified
K0FMV8	Butyryl-CoA dehydrogenase	acyl-CoA dehydrogenase activity	Butanoate metabolism , Lipid Metabolism,Amino acid metabolism	Small molecular metabolism	Unclassified
K4LSS1	(R)-specific enoyl-CoA hydratase PhaJ	oxidoreductase activity	Oxidoreduction	Small molecular metabolism	Unclassified
M4L6B3	Thioredoxin	ND	Oxidoreduction	Small molecular metabolism	Unclassified
M4LCG2	Uncharacterized protein	sulfotransferase activity	sulfotransferase activity	Small molecular metabolism	Unclassified
Q3EMZ7	Propionyl-CoA carboxylase beta chain	ND	Carbohydrate metabolism,Amino acid metabolism, Carbon fixation pathways	Small molecular metabolism	Unclassified
Q3ER71	Acetyltransferase	N-acetyltransferase activity	Acetyltransferase activity	Small molecular metabolism	Unclassified
Q631W4	Acyl-CoA dehydrogenase	acyl-CoA dehydrogenase activity	Oxidoreduction	Small molecular metabolism	Unclassified
C3GUQ6	Methyltransferase	methyltransferase activity	methylation	Small molecular metabolism	Unclassified
Q3EP64	Zn-dependent hydrolase	hydrolase activity, acting on ester bonds,RNA binding	Hydrolase activity	Small molecular metabolism	Unclassified
Q5XWX3	Phosphate acetyltransferase	transferase activity	Carbohydrate Metabolism, Energy Metabolism	Small molecular metabolism	Unclassified
A0RB36	O-methyltransferase	methyltransferase activity	methylation	Small molecular metabolism	Unclassified
C3DP73	Phosphate starvation-induced protein	ATP binding	ATP binding	Small molecular metabolism	Unclassified
C3ET06	Thioredoxin reductase	flavin adenine dinucleotide binding,thioredoxin-disulfide reductase activity	Oxidoreduction	Small molecular metabolism	Unclassified
C3CMD2	Amino acid-binding ACT domain protein	amino acid binding	metabolic process	Small molecular metabolism	Unclassified
Q3EJA9	Nucleoside-binding protein	ND	Binding	Small molecular metabolism	Unclassified
Q3EWK4	ATP-NAD kinase	NAD+ kinase activity,transferase activity	Oxidoreduction	Small molecular metabolism	Unclassified
C3CF83	Histidine triad (HIT) protein	catalytic activity	Catalytic activity	Small molecular metabolism	Unclassified
C3C7B2	Acetyltransferase, GNAT	N-acetyltransferase activity	Acetyltransferase activity	Small molecular metabolism	Unclassified
C3CRH7	NAD-dependent epimerase/dehydratase		Oxidoreduction	Small molecular metabolism	Unclassified
C3ENV4	Urease subunit alpha	nickel cation binding,urease activity	Amino acid metabolism, Purine metabolism	Small molecular metabolism	Unclassified
D5TJZ3	Phosphoesterase, DHH family protein	hydrolase activity,nucleic acid binding,manganese ion binding	Hydrolase activity	Small molecular metabolism	Unclassified
Q3EPR2	Thioredoxin		Oxidoreduction	Small molecular metabolism	Unclassified
Q6WXC5	Mdh	oxidoreductase activity, acting on the CH-OH group of donors, NAD or NADP as acceptor	Oxidation-reduction process	Small molecular metabolism	Unclassified
C3BXX8	Thiazole synthase	catalytic activity	thiamine biosynthetic process	Small molecular metabolism	Coenzyme and vitamin metabolism
C3CBG9	Thiaminase-2	thiaminase activity	thiamine metabolic process	Small molecular metabolism	Coenzyme and vitamin metabolism
C3CDJ9	General stress protein 26	FMN binding,pyridoxamine-phosphate oxidase activity	pyridoxal phosphate biosynthetic process	Small molecular metabolism	Coenzyme and vitamin metabolism
C3CFM5	Probable inorganic polyphosphate/ATP-NAD kinase	ATP binding,NAD+ kinase activity,metal ion binding	NAD metabolic process	Small molecular metabolism	Coenzyme and vitamin metabolism
C3CNM8	6,7-dimethyl-8-ribityllumazine synthase	6,7-dimethyl-8-ribityllumazine synthase activity	riboflavin biosynthetic process	Small molecular metabolism	Coenzyme and vitamin metabolism
C3DDJ4	Pyridoxal biosynthesis lyase PdxS	catalytic activity	Vitamin B6 metabolism	Small molecular metabolism	Coenzyme and vitamin metabolism
C3DIS4	NH(3)-dependent NAD(+) synthetase	nucleotide binding	NAD biosynthetic process	Small molecular metabolism	Coenzyme and vitamin metabolism
C3DYP9	Glutamate-1-semialdehyde 2,1-aminomutase	glutamate-1-semialdehyde 2,1-aminomutase activity,pyridoxal phosphate binding,transaminase activity	Porphyrin biosynthesis	Small molecular metabolism	Coenzyme and vitamin metabolism
C3E724	Putative competence-damage inducible protein	ND	Mo-molybdopterin cofactor biosynthetic process	Small molecular metabolism	Coenzyme and vitamin metabolism
C3EGE7	Glycine oxidase ThiO	oxidoreductase activity	Thiamine metabolism	Small molecular metabolism	Coenzyme and vitamin metabolism
C3EKF4	Methylmalonate semialdehyde dehydrogenase [acylating]	methylmalonate-semialdehyde dehydrogenase (acylating) activity	Amino acid metabolism,Propanoate metabolism ,Inositol phosphate metabolism	Small molecular metabolism	Coenzyme and vitamin metabolism
Q3EWL1	Glutamate-1-semialdehyde 2,1-aminomutase	catalytic activity	protoporphyrinogen IX biosynthetic process	Small molecular metabolism	Coenzyme and vitamin metabolism
C3CR95	FeS cluster assembly protein SufB	ND	iron-sulfur cluster assembly	Small molecular metabolism	Coenzyme and vitamin metabolism
C3CKM1	Uncharacterized protein YcaC	catalytic activity(isochorismate + H2O <=> pyruvate + 2,3-dihydroxy-2,3-dihydrobenzoate)	vibriobactin biosynthesis	Small molecular metabolism	Coenzyme and vitamin metabolism
C3FCC9	Coenzyme A biosynthesis bifunctional protein coaBC (DNA/pantothenate	FMN binding,phosphopantothenate--cysteine ligase activity,phosphopantothenoylcysteine decarboxylase activity	coenzyme A biosynthetic process	Small molecular metabolism	Coenzyme and vitamin metabolism
C3H115	Phytoene dehydrogenase enzyme		Coenzyme and vitamin metabolism	Small molecular metabolism	Coenzyme and vitamin metabolism
A0R8K1	Adenylate kinase	nucleotide binding	nucleobase-containing compound metabolic process	Small molecular metabolism	Nucleotide metabolism
A0RLA2	Uracil phosphoribosyltransferase	GTP binding,magnesium ion binding,uracil phosphoribosyltransferase activity	nucleotide metabolism	Small molecular metabolism	Nucleotide metabolism
A0RLP6	Adenylosuccinate synthetase	ND	purine nucleotide biosynthetic process	Small molecular metabolism	Nucleotide metabolism
C3C0Z4	Deoxyribose-phosphate aldolase	deoxyribose-phosphate aldolase activity	deoxyribose phosphate catabolic process	Small molecular metabolism	Nucleotide metabolism
C3C7B3	ADP-ribose pyrophosphatase	hydrolase activity	Purine metabolism	Small molecular metabolism	Nucleotide metabolism
C3CCG9	Inosine-5'-monophosphate dehydrogenase	nucleotide binding	Purine nucleotide biosynthetic process	Small molecular metabolism	Nucleotide metabolism
C3CGI3	Nucleoside diphosphate kinase	nucleotide binding	nucleoside diphosphate phosphorylation	Small molecular metabolism	Nucleotide metabolism
C3CNK1	Purine nucleoside phosphorylase	purine-nucleoside phosphorylase activity	nucleoside metabolic process	Small molecular metabolism	Nucleotide metabolism
D5TK53	Ribose-phosphate pyrophosphokinase	magnesium ion binding	ribonucleoside monophosphate biosynthetic process	Small molecular metabolism	Nucleotide metabolism
D5TWE4	Phosphopentomutase	magnesium ion binding,phosphopentomutase activity	nucleotide metabolism	Small molecular metabolism	Nucleotide metabolism
H9NKS7	Bifunctional phosphoribosylaminoimidazolecarboxamide formyltransferase/IMP cyclohydrolase	IMP cyclohydrolase activity,phosphoribosylaminoimidazolecarboxamide formyltransferase activity	Purine biosynthesis	Small molecular metabolism	Nucleotide metabolism
K0G2D9	Hypoxanthine phosphoribosyltransferase	hypoxanthine phosphoribosyltransferase activity	purine ribonucleoside salvage	Small molecular metabolism	Nucleotide metabolism
A0RBS0	Purine nucleoside phosphorylase DeoD-type	purine-nucleoside phosphorylase activity	purine nucleoside metabolic process	Small molecular metabolism	Nucleotide metabolism
C3CPJ4	S-adenosylmethionine:tRNA ribosyltransferase-isomerase	isomerase activity,transferase activity	Queuosine biosynthesis	Small molecular metabolism	Nucleotide metabolism
D5TLH1	GMP synthase [glutamine-hydrolyzing]	GMP synthase (glutamine-hydrolyzing) activity	Purine biosynthesis	Small molecular metabolism	Nucleotide metabolism
Q3EM90	CTP synthase	ATP binding,CTP synthase activity	CTP biosynthetic process	Small molecular metabolism	Nucleotide metabolism
C3CD61	N5-carboxyaminoimidazole ribonucleotide mutase	5-(carboxyamino)imidazole ribonucleotide mutase activity	Purine biosynthesis	Small molecular metabolism	Nucleotide metabolism
M4L8F4	GCN5-related N-acetyltransferase(General Control Of Nucleotidesynthesis 5)	N-acetyltransferase activity	Nucleotide synthesis	Small molecular metabolism	Nucleotide metabolism
A0RL96	ATP synthase gamma chain	ATP binding	ATP biosynthetic process	Small molecular metabolism	Energy metabolism
A0RL97	ATP synthase subunit alpha	nucleotide binding	ATP biosynthetic process	Small molecular metabolism	Energy metabolism
C3DQZ9	Electron transfer flavoprotein subunit alpha	electron carrier activity,flavin adenine dinucleotide binding	Electron transport	Small molecular metabolism	Energy metabolism
C3E3Y6	Cytochrome P450	monooxygenase activity	Electron transport	Small molecular metabolism	Energy metabolism
C3EIK1	Menaquinol-cytochrome c reductase iron-sulfur subunit	oxidoreductase activity	Electron transport	Small molecular metabolism	Energy metabolism
C3ETG1	ATP synthase subunit beta	nucleotide binding	ATP biosynthetic process	Small molecular metabolism	Energy metabolism
C3EUG8	NADH-dependent flavin oxidoreductase, Oye	FMN binding,oxidoreductase activity	Electron transport	Small molecular metabolism	Energy metabolism
D5TVL3	Cytochrome c oxidase polypeptide I	cytochrome-c oxidase activity	Electron transport	Small molecular metabolism	Energy metabolism
F0PZ57	Electron transfer flavoprotein, beta subunit	electron carrier activity	Electron transport	Small molecular metabolism	Energy metabolism
K4M2U2	Cytochrome c oxidase subunit 2	copper ion binding,cytochrome-c oxidase activity	Electron transport	Small molecular metabolism	Energy metabolism
C3CNT5	2-oxoisovalerate dehydrogenase subunit beta	catalytic activity	Respiration	Small molecular metabolism	Energy metabolism
C3CNT6	2-oxoisovalerate dehydrogenase subunit alpha	3-methyl-2-oxobutanoate dehydrogenase (2-methylpropanoyl-transferring) activity	Respiration	Small molecular metabolism	Energy metabolism
C3BWZ2	NADH dehydrogenase	NAD binding,alkyl hydroperoxide reductase activity,flavin adenine dinucleotide binding	oxidation-reduction process	Small molecular metabolism	Energy metabolism
C3CGJ2	Menaquinol-cytochrome c reductase cytochrome b/c subunit	electron carrier activity,heme binding,iron ion binding,oxidoreductase activity	respiratory electron transport chain	Small molecular metabolism	Energy metabolism
C3CKC0	Uncharacterized protein	ATP binding,ATPase activity	ATP catabolic process	Small molecular metabolism	Energy metabolism
C3DP64	Cytochrome c oxidase subunit 2	copper ion binding,cytochrome-c oxidase activity,electron carrier activity,heme binding,iron ion binding	electron transport chain	Small molecular metabolism	Energy metabolism
C3FYJ7	Quinol oxidase subunit 2	copper ion binding,cytochrome-c oxidase activity	Electron transport	Small molecular metabolism	Energy metabolism
M4L6T7	Oxidoreductase, with Rieske iron-sulfur protein 2Fe-2S subunit	oxidoreductase activity	oxidation-reduction process	Small molecular metabolism	Energy metabolism
Q3EUZ2	NADH dehydrogenase family	lavin adenine dinucleotide binding,oxidoreductase activity	Oxidative phosphorylation	Small molecular metabolism	Energy metabolism
C3CNT9	Leucine dehydrogenase	oxidoreductase activity	Fatty acid degradation	Small molecular metabolism	Fatty acid metabolism
C3BZ34	3-oxoacyl-[acyl-carrier-protein] synthase 2	catalytic activity	fatty acid biosynthetic process	Small molecular metabolism	Fatty acid metabolism
C3C737	Acetyl-CoA acetyltransferase	transferase activity, transferring acyl groups other than amino-acyl groups	Fatty acid metabolism	Small molecular metabolism	Fatty acid metabolism
C3C8Z7	3-oxoacyl-[acyl-carrier protein] reductase	oxidoreductase activity	Fatty acid metabolism	Small molecular metabolism	Fatty acid metabolism
C3CAW1	3-hydroxybutyryl-CoA dehydrogenase	3-hydroxyacyl-CoA dehydrogenase activity	Fatty acid metabolism	Small molecular metabolism	Fatty acid metabolism
C3CFP3	Enoyl-[acyl-carrier-protein] reductase [NADH]	enoyl-[acyl-carrier-protein] reductase (NADH) activity	fatty acid biosynthetic process	Small molecular metabolism	Fatty acid metabolism
C3CHL8	Oxidoreductase, short chain dehydrogenase/reductase family superfamily	oxidoreductase activity	Fatty acid biosynthesis	Small molecular metabolism	Fatty acid metabolism
C3CMQ2	3-oxoacyl-[acyl-carrier-protein] reductase	3-oxoacyl-[acyl-carrier-protein] reductase (NADPH) activity,NAD binding	fatty acid biosynthetic process	Small molecular metabolism	Fatty acid metabolism
C3DGA7	Short-chain dehydrogenase/reductase SDR	oxidoreductase activity	Fatty acid biosynthesis	Small molecular metabolism	Fatty acid metabolism
D5TQK6	Acetyl-CoA acetyltransferase	catalytic activity	Fatty acid metabolism	Small molecular metabolism	Fatty acid metabolism
Q3EV67	(3R)-hydroxyacyl-[acyl carrier protein] dehydratase	lyase activity,3-hydroxydecanoyl-[acyl-carrier-protein] dehydratase activity	fatty acids biosynthesis	Small molecular metabolism	Fatty acid metabolism
A4VCC7	Putative 3-hydroxybutyryl-CoA dehydrogenase	3-hydroxyacyl-CoA dehydrogenase activity,NAD+ binding	fatty acid metabolic process	Small molecular metabolism	Fatty acid metabolism
C3EKF6	Enoyl-CoA hydratase	catalytic activity	Fatty acid β-oxidation	Small molecular metabolism	Fatty acid metabolism
C3EYS6	3-oxoacyl-[acyl-carrier-protein] reductase	acetoacetyl-CoA reductase activity	fatty acid biosynthetic process	Small molecular metabolism	Fatty acid metabolism
D5TJY7	Acetyl-CoA carboxylase subunit beta	acetyl-CoA carboxylase complex	Fatty acid biosynthetic process	Small molecular metabolism	Fatty acid metabolism
C3BYT8	Antibiotic biosynthesis monooxygenase	monooxygenase activity	Antibiotic biosynthesis	Small molecular metabolism	Others
C3BY05	Nitroreductase	oxidoreductase activity	Nitrotoluene degradation	Small molecular metabolism	Others
C3CJN9	Acetoin:2,6-dichlorophenolindophenol oxidoreductase subunit beta	catalytic activity	Oxidoreduction	Small molecular metabolism	Others
C3CJP0	Acetoin:2,6-dichlorophenolindophenol oxidoreductase subunit alpha	oxidoreductase activity	Oxidoreduction	Small molecular metabolism	Others
C3CL85	Nitroreductase family protein	oxidoreductase activity	Nitrotoluene degradation	Small molecular metabolism	Others
C3CNG0	Nitroreductase,Putative NAD(P)H nitroreductase YodC	oxidoreductase activity	Nitrotoluene degradation	Small molecular metabolism	Others
A0RDN7	Nitroreductase family protein	oxidoreductase activity	Nitrotoluene degradation	Small molecular metabolism	Others
M4L7P3	Uncharacterized protein(Nitroreductase)	oxidoreductase activity	Nitrotoluene degradation	Small molecular metabolism	Others
C3BX63	Tellurium resistance protein, TerD		Response to stress	Cell process proteins
C3CD45	10 kDa chaperonin	ATP binding	Chaperones	Cell process proteins
C3CDB7	Alkyl hydroperoxide reductase subunit C	peroxidase activity	Response to oxidative stress	Cell process proteins
C3CEI9	Stage V sporulation protein R		Sporulation	Cell process proteins
C3CEM4	CotJA protein		Spore coat protein	Cell process proteins
C3CGH7	Stage IV sporulation protein A	ATPase activity	Sporulation	Cell process proteins
C3CHP5	Small acid-soluble spore protein C5	double-stranded DNA binding	Sporulation	Cell process proteins
C3CI04	Putative spore protein YtfJ		Sporulation	Cell process proteins
C3CMC5	Stage V sporulation protein S		Sporulation	Cell process proteins
C3CP50	Superoxide dismutase	superoxide dismutase activity	Response to oxidative stress	Cell process proteins
C3CPM8	Rod shape-determining protein MreB		Cell morphogenesis	Cell process proteins
C3CPT3	Spore germination protein GerE	DNA binding	Spore germination	Cell process proteins
C3CQ59	Putative universal stress protein		Response to stress	Cell process proteins
C3CRG4	DNA protection during starvation protein 2	ferric iron binding	Response to stress	Cell process proteins
C3DL00	Spore coat protein X		Spore coat protein	Cell process proteins
C3E1E4	Spore coat protein D		Spore coat protein	Cell process proteins
C3EWI4	Stress response protein SCP2		response to stress	Cell process proteins
C3F861	Small, acid-soluble spore protein B	double-stranded DNA binding	Spore protein	Cell process proteins
C3GYM0	Superoxide dismutase	metal ion binding,superoxide dismutase activity	Response to oxidative stress	Cell process proteins
C3HTL5	Small, acid-soluble spore protein C	double-stranded DNA binding	Spore protein	Cell process proteins
C3HWC4	Small, acid-soluble spore protein B	double-stranded DNA binding	Spore protein	Cell process proteins
C3I208	Spore coat protein w	Capsid protein	Spore coat protein	Cell process proteins
C3I4S1		catalytic activity	Sporulation	Cell process proteins
D5TK50	Regulatory protein SpoVG		Sporulation	Cell process proteins
J3QWA2	Spore coat protein GerQ		Spore coat protein	Cell process proteins
M4LAN5	Spore coat protein	Capsid protein	Spore coat protein	Cell process proteins
Q3ESE9	Tellurium resistance protein terD/terE/terZ family		Response to stress	Cell process proteins
A0RD34	Exosporium protein B		Exosporium protein	Cell process proteins
A0RIT3	Chaperone protein DnaK	nucleotide binding	Chaperones	Cell process proteins
C3CMB9	Spore coat protein E		Spore coat protein	Cell process proteins
C3EF72	60 kDa chaperonin	nucleotide binding	Chaperones	Cell process proteins
C3HUZ8	Spore coat protein B		Spore coat protein	Cell process proteins
J3UJT9	Stage V sporulation protein M		Sporulation	Cell process proteins
C3CRC2	Beta-lactamase domain protein	hydrolase activity	Beta-Lactam resistance	Cell process proteins
C3BZ13	Catalase	atalase activity,heme binding,metal ion binding	response to oxidative stress	Cell process proteins
M4L419	Small acid-soluble spore protein alpha/beta family protein	double-stranded DNA binding	Spore protein	Cell process proteins
C3C9H1	Phage shock protein A, PspA		Response to stress	Cell process proteins
A0RI78	Anti-sigma F factor	ATP binding,protein serine/threonine kinase activity,sigma factor antagonist activity	Sporulation	Cell process proteins
C3CFP5	Spore coat protein ,Spore coat protein Y	Capsid protein	Sporulation	Cell process proteins
C3CP25	UDP-N-acetylglucosamine--N-acetylmuramyl-(Pentapeptide) pyrophosphoryl-undecaprenol N-acetylglucosamine transferase	carbohydrate binding	Spore coat protein	Cell process proteins
C3CPM4	Site-determining protein	ATP binding,ATPase activity	barrier septum site selection	Cell process proteins
C3DSD2	Spore coat protein F-like protein		Spore coat protein	Cell process proteins
C3ER38	Putative forespore-specific protein,Uncharacterized protein		unkown	Cell process proteins
C3HKE1	Small, acid-soluble spore protein B	double-stranded DNA binding	spore protein	Cell process proteins
C3ID12	Small, acid-soluble spore protein gamma-type		spore protein	Cell process proteins
K4M1N4	Small, acid-soluble spore protein I		spore protein	Cell process proteins
Q3EL68	Chaperone protein dnaJ	metal ion binding	Protein folding	Cell process proteins
Q71RK9	Small acid-soluble protein gamma-type		spore protein	Cell process proteins
C3CIC7	Heat shock protein Hsp20		Stress response	Cell process proteins
D5TT88	Response regulator aspartate		bingding	Cell process proteins
C3CFH9	Catalase	catalase activity,peroxidase activity	response to oxidative stress	Cell process proteins
A0RHK1	GTP-sensing transcriptional pleiotropic repressor CodY	nucleotide binding	Transcriptional regulator	Regulation
C3CDS5	Protein PrkA	protein kinase activity	protein phosphorylation	Regulation
C3CPH5	HTH-type transcriptional regulator CymR		Transcriptional regulator	Regulation
C3DW92	Response regulator aspartate phosphatase		Transcriptional regulator	Regulation
C3H329	Response regulator aspartate phosphatase		Transcriptional regulator	Regulation
F0PW62	ArsR family transcriptional regulator	DNA binding	Transcriptional regulator	Regulation
M4LES6	Ribosomal silencing factor RsfS	Repressor	Translation regulation	Regulation
C3BW70	Pur operon repressor	DNA binding	Transcriptional regulation	Regulation
C3E8E3	Transcriptional regulator MntR	DNA binding,manganese ion binding,sequence-specific DNA binding transcription factor activity	Transcriptional regulator	Regulation
A0RHL9	UPF0122 protein BALH_3477	DNA binding,sequence-specific DNA binding transcription factor activity,sigma factor activity	Transcription regulation	Regulation
C3C764	Uncharacterized protein	Kinase,Serine/threonine-protein kinase,Transferase	protein kinase	Regulation
C3C7I3	N utilization substance protein B homolog	DNA-dependent transcription, termination;regulation of transcription, DNA-dependent;RNA binding	Transcription regulation	Regulation
C3CCQ0	Transcription termination/antitermination protein NusG		Transcription regulation	Regulation
C3CDY6	ArsR family transcriptional regulator	DNA binding,sequence-specific DNA binding transcription factor activity	Transcription regulation	Regulation
C3CQS3	DNA-binding response regulator	DNA ,phosphorelay response regulator activity	Transcription regulation	Regulation
C3CSK4	Alkaline phosphatase synthesis transcriptional regulatory protein phoP	DNA binding,phosphorelay response regulator activity	Transcription regulation	Regulation
C3DSC2	Transcriptional regulator, XRE	sequence-specific DNA binding	Transcription regulation	Regulation
C3F748	Transcriptional regulator	adenyl nucleotide binding,sequence-specific DNA binding transcription factor activity	Transcription regulation	Regulation
D5TWD1	Anti-sigma F factor antagonist		Transcription regulation	Regulation
Q3ETQ7	Transcription elongation factor GreA	translation elongation factor activity	Transcription regulation	Regulation
C3C730	ABC transporter	ATP binding,ATPase activity,hydrolase activity, acting on acid anhydrides, catalyzing transmembrane movement of substances	ABC transporter	Environmental information-processing proteins
C3C7F6	Arginine-binding extracellular protein artP	transporter activity	Transport	Environmental information-processing proteins
C3CHT2	YcdH (Periplasmic solute binding protein)	metal ion binding	Transport	Environmental information-processing proteins
C3CQM3	ABC transporter substrate-binding protein		ABC transporter	Environmental information-processing proteins
C3E368	CDF family cation diffusion facilitator	cation transmembrane transporter activity	Transport	Environmental information-processing proteins
C3ESL4	Uncharacterized protein	nucleotide binding	Transport	Environmental information-processing proteins
C3EYF9	Oligopeptide transport ATP-binding protein oppD	nucleotide binding	Transport	Environmental information-processing proteins
C3H439	Extracellular solute-binding protein family 5	transporter activity	Transport	Environmental information-processing proteins
C3HZC6	Branched-chain amino acid ABC transporter, substrate-binding protein		Transport	Environmental information-processing proteins
D0QZJ3	ThnD(ABC transporter superfamily)	nucleotide binding	ABC transporter	Environmental information-processing proteins
M4L9I3	Oligopeptide transport ATP-binding protein oppF	ATP binding,ATPase activity	Transport	Environmental information-processing proteins
M4LGH6	Extracellular solute-binding protein family 5	transporter activity	Transport	Environmental information-processing proteins
M4LGM7	TrkA domain protein	cation transmembrane transporter activity	Transport	Environmental information-processing proteins
Q3ERD1	ABC transporter ATP-binding protein	ATP binding	ABC transporter	Environmental information-processing proteins
C3F334	Autoinducer 2-binding protein lsrB(Putative sugar ABC transporter)		Transport	Environmental information-processing proteins
C3E6G7	Extracellular solute-binding protein family 5	transporter activity	Transport	Environmental information-processing proteins
J3WXT4	Oligopeptide-binding protein oppA	transporter activity	Transport	Environmental information-processing proteins
A0RL01	PTS system, cellobiose-specific IIA component	protein-N(PI)-phosphohistidine-sugar phosphotransferase,sugar:hydrogen symporter activityactivity	transport	Environmental information-processing proteins
Q3EUP5	Spermidine/putrescine transport ATP-binding protein potA	ATP binding,putrescine-importing ATPase activity,spermidine-importing ATPase activity	transport	Environmental information-processing proteins
C3DFU2	Extracellular solute-binding protein family 3	outer membrane-bounded periplasmic space	transport	Environmental information-processing proteins
C3F0W4	ABC transporter, ATP-binding protein	ATP binding,ATPase activity	ABC transporter	Environmental information-processing proteins
K0FIH3	LPXTG-motif cell wall anchor domain protein(Sulfate transporter)		transport	Environmental information-processing proteins
K0FPZ5	Multi-sensor signal transduction histidine kinase	phosphorelay sensor kinase activity	Cell adhesion	Environmental information-processing proteins
M4LGX3	Protein translocase subunit secA 1	ATP binding	Transport	Environmental information-processing proteins
M4LH22	Calcium-translocating P-type ATPase, PMCA-type	nucleotide binding	Transport	Environmental information-processing proteins
C3DPD9	Maltosaccharide ABC transporter, maltosaccharide-binding protein	maltose transmembrane transporter activity	ABC transporter	Environmental information-processing proteins
D5TN43	ABC transporter substrate-binding protein		ABC transporter	Environmental information-processing proteins
J3UJH0	Triple helix repeat-containing collagen		Cell adhesion	Environmental information-processing proteins
C3CR17	Phage protein		Phage related protein	Extrachromosomal proteins
E9K6H7	Cry1Ac	receptor binding	Protoxin	Extrachromosomal proteins
M4LEY4	Phage minor structural protein		Phage related protein	Extrachromosomal proteins
P0A376	Pesticidal crystal protein cry1Ca	receptor binding	Protoxin	Extrachromosomal proteins
P19415	Pesticidal crystal protein cry1Da	receptor binding	Protoxin	Extrachromosomal proteins
B2ZPN4	Cry1F	receptor binding	Protoxin	Extrachromosomal proteins
C8CBP2	Insecticidal protein 2	receptor binding	Protoxin	Extrachromosomal proteins
Q6PYW6	Cry1 type crystal protein	receptor binding	Protoxin	Extrachromosomal proteins
C3BX70	Mature parasite-infected erythrocyte surface antigen			Unknown
C3BYJ8	Uncharacterized protein			Unknown
C3BYN7	Uncharacterized protein			Unknown
C3BZ19	UPF0234 protein bthur0001_10410			Unknown
C3BZX3	Uncharacterized protein			Unknown
C3C706	Uncharacterized protein			Unknown
C3C9X5	Uncharacterized protein			Unknown
C3CB05	UPF0447 protein bthur0001_52700			Unknown
C3CES9	UPF0342 protein BTB_c09470/bthur0002_8170			Unknown
C3CF82	General stress protein			Unknown
C3CIU0	Cupin domain protein			Unknown
C3CKZ5	Uncharacterized protein			Unknown
C3CMQ8	Uncharacterized protein			Unknown
C3CNB4	Uncharacterized protein			Unknown
C3CPG9	Uncharacterized protein			Unknown
C3CQD4	Propeptide PepSY amd peptidase M4			Unknown
C3DJX0	Uncharacterized protein			Unknown
C3DKU8	Uncharacterized protein			Unknown
C3DKY5	Uncharacterized protein			Unknown
C3DXG9	Uncharacterized protein			Unknown
C3DXT1	Uncharacterized protein			Unknown
C3EFI2	Metal-dependent hydrolase			Unknown
C3EGN7	Uncharacterized protein			Unknown
C3EHJ1	Uncharacterized protein			Unknown
C3EKS1	Uncharacterized protein			Unknown
C3EMU5	Uncharacterized protein			Unknown
C3EMX8	Uncharacterized protein			Unknown
C3ESW7	Uncharacterized protein			Unknown
C3FBT3	Uncharacterized protein			Unknown
C3FDY4	Uncharacterized protein			Unknown
C3GCD6	Uncharacterized protein			Unknown
C3GXZ2	Membrane spanning protein			Unknown
C3GYE6	Uncharacterized protein			Unknown
C3I9Z2	Uncharacterized protein			Unknown
D5TPE9	Uncharacterized protein			Unknown
E5L4Y0	Chitin-binding protein			Unknown
F0PXT9	Uncharacterized protein			Unknown
J3U3V0	Uncharacterized protein			Unknown
J3UK96	Stage 0 sporulation protein A			Unknown
J3WX01				Unknown
J3XFJ0	Uncharacterized protein			Unknown
J7I1T1	Uncharacterized protein			Unknown
K0FJF1	UPF0296 protein MC28_3095			Unknown
K0FLL9	WXG domain protein			Unknown
K0FMW5	Uncharacterized protein			Unknown
K0FS61	Group-specific protein			Unknown
M4L541	Uncharacterized protein			Unknown
M4L8P5	Uncharacterized protein			Unknown
M4L9E8	Uncharacterized protein			Unknown
M4LA38	Uncharacterized protein			Unknown
M4LAX0	Uncharacterized protein			Unknown
M4LBA0	Uncharacterized protein			Unknown
M4LC19	Uncharacterized protein			Unknown
M4LFS9	Uncharacterized protein			Unknown
Q3ESC7	Uncharacterized protein			Unknown
Q3EXY8	Flotillin			Unknown
Q5ILD0	Putative uncharacterized protein			Unknown
C3CDP5	Uncharacterized protein			Unknown
A0REE1	Uncharacterized protein			Unknown
C3C882	MaoC			Unknown
A0RFY0	4-methyl-5(B-hydroxyethyl)-thiazole monophosphate biosynthesis enzyme			Unknown
C3DRH7	Uncharacterized protein			Unknown
J3WUB2	Uncharacterized protein			Unknown
A0RBI4	Possible enhancer of serine sensitivity, N-terminal region;			Unknown
C3BX06	Uncharacterized protein			Unknown
C3C956	Uncharacterized protein			Unknown
C3CAV5	Uncharacterized protein			Unknown
C3CFJ0	Uncharacterized protein			Unknown
C3CGG8	Uncharacterized protein			Unknown
C3CMZ0	Uncharacterized protein YlbA			Unknown
C3CRQ9	UPF0145 protein BTB_c53720/bthur0002_50390			Unknown
C3DEP7	Uncharacterized protein			Unknown
C3DTW1	Uncharacterized protein			Unknown
C3DW00	Uncharacterized protein			Unknown
C3E352	Uncharacterized protein			Unknown
C3EMI3	Uncharacterized protein			Unknown
C3ENF6	Uncharacterized protein			Unknown
C3F2Z2	Uncharacterized protein			Unknown
C3F4B7	UPF0303 protein <locus-tag>			Unknown
C3F7W7	Uncharacterized protein			Unknown
C3HBV1	SMI1 / KNR4			Unknown
C3HSY8	Uncharacterized protein			Unknown
C3I1T5	Uncharacterized protein			Unknown
C3I231	Uncharacterized protein			Unknown
C3I361	Uncharacterized protein			Unknown
C3I7K6	Uncharacterized protein			Unknown
C3IAB2	Uncharacterized protein			Unknown
C3IB89	Uncharacterized protein			Unknown
F0PZY2	Uncharacterized protein			Unknown
J3XCE4	Uncharacterized protein			Unknown
K4M143	UPF0297 protein BTB_c45270			Unknown
M4HZA4	Uncharacterized protein			Unknown
M4L5Z1	Uncharacterized protein(Exosporium protein C ?)			Unknown
M4LB32	Uncharacterized protein			Unknown
C3DJ67	Uncharacterized protein			Unknown
C3DS05	Protein containing DUF124			Unknown
